# Supplementary material for: Deciphering the landscape of phosphorylated HLA-II ligands
Source: iScience. 2022 Apr 6;25(5):104215. doi: 10.1016/j.isci.2022.104215 (PMC9051626; doi:10.1016/j.isci.2022.104215)
Supplement: Table S2: MS/MS data for all phosphorylated peptides used in this study, related to STAR Methods — Sheet 1: The list contains phosphorylated peptides of length 12 to 25, identified across all 23 multiallelic samples from (Racle et al., 2019) and all 24 monoallelic samples from (Abelin et al., 2019). Sheet 2: The list contains phosphorylated peptides of length 12 to 25, identified across 7 samples from (Khodadoust et al., 2017). For all searchers a Peptide Score ≥40, a Delta Score ≥10, and a localization probability for phosphorylation >0.75 was applied. Phosphorylated residues are given in lowercase letters. [file mmc3.xlsx]

## Sheet: Mono- + multiallelic samples
MS/MS data for all phosphorylated peptides used in this study. The list contains phosphorylated peptides of length 12 to 25, identified across all 23 multiallelic samples from (Racle et al., 2019) and all 24 monoallelic samples from (Abelin et al., 2019).
Phosphopeptide >=0.75	Raw file	Modifications	Charge	Oxidation (M)	Phospho (STY)	Length	m/z	Mass	PEP	Score	Delta score	Localization prob	Sequence	Modified sequence	Proteins	Gene Names	Protein Names	Phospho (STY) Probabilities	Oxidation (M) Probabilities	Oxidation (M) Score Diffs	Phospho (STY) Score Diffs
VTSGALTLTGtGPGLLE	CD165_HLA-DR	Phospho (STY)	2	0	1	17	833.919	1665.82	0.12274	46.844	12.151	0.93488	VTSGALTLTGTGPGLLE	_VTSGALTLTGT(ph)GPGLLE_	Q15911-2;Q15911	ZFHX3	Zinc finger homeobox protein 3	VTSGALT(0.032)LT(0.032)GT(0.935)GPGLLE	NA	NA	VT(-41.2)S(-41.38)GALT(-14.59)LT(-14.59)GT(14.59)GPGLLE
AsQPRPLPIHDHPKPHMLV	DRB10405	Phospho (STY)	3	0	1	19	750.717	2249.13	0.10212	43.454	10.639	1	ASQPRPLPIHDHPKPHMLV	_ApSQPRPLPIHDHPKPHMLV_				AS(1)QPRPLPIHDHPKPHMLV	NA	NA	NA
TQTyKEQVLEPML	CD165_HLA-II	Oxidation (M),Phospho (STY)	2	1	1	13	838.386	1674.76	0.15525	53.327	15.605	1	TQTYKEQVLEPML	_TQTY(ph)KEQVLEPM(ox)L_	P11388;P11388-2;P11388-3;P11388-4	TOP2A	DNA topoisomerase 2-alpha	T(0.026)QT(0.02)Y(0.954)KEQVLEPML	TQTYKEQVLEPM(1)L	TQTYKEQVLEPM(53.33)L	T(-15.61)QT(-16.8)Y(15.61)KEQVLEPML
IKsLVLDGPAALDGKM	RA957_HLA-DR, RA957_HLA-II	Oxidation (M),Phospho (STY)	2	1	1	16	862.439	1722.86	0.14423	45.764	10.586	1	IKSLVLDGPAALDGKM	_IKS(ph)LVLDGPAALDGKM(ox)_	Q96QZ7-4;Q96QZ7-3;Q96QZ7-5;Q96QZ7-7;Q96QZ7-6;Q96QZ7-2;Q96QZ7	MAGI1	Membrane-associated guanylate kinase, WW and PDZ domain-containing protein 1	IKS(1)LVLDGPAALDGKM	IKSLVLDGPAALDGKM(1)	IKSLVLDGPAALDGKM(45.76)	IKS(45.76)LVLDGPAALDGKM
ITNKLYsLNDPTLNDK	3947GA_HLA-DR	Phospho (STY)	3	0	1	16	643.65	1927.93	0.21384	41.967	13.421	0.84667	ITNKLYSLNDPTLNDK	_ITNKLYS(ph)LNDPTLNDK_	Q8NE79	BVES	Blood vessel epicardial substance	ITNKLY(0.008)S(0.847)LNDPT(0.145)LNDK	NA	NA	IT(-37.62)NKLY(-20.14)S(7.66)LNDPT(-7.66)LNDK
DAVRHsRKHLWPVVPD	4037DC_HLA-II	Phospho (STY)	3	0	1	16	664.67	1990.99	0.21384	41.967	11.431	1	DAVRHSRKHLWPVVPD	_DAVRHS(ph)RKHLWPVVPD_	Q6R327;Q6R327-3	RICTOR	Rapamycin-insensitive companion of mTOR	DAVRHS(1)RKHLWPVVPD	NA	NA	DAVRHS(41.97)RKHLWPVVPD
syVPAPLRKKKPDK	CM647_HLA-DR	2 Phospho (STY)	3	0	2	14	596.305	1785.89	0.47309	44.511	23.572	1	SYVPAPLRKKKPDK	_S(ph)Y(ph)VPAPLRKKKPDK_	Q8WWI1-4;Q8WWI1-2;Q8WWI1;Q8WWI1-3;Q8WWI1-5	LMO7	LIM domain only protein 7	S(1)Y(1)VPAPLRKKKPDK	NA	NA	S(44.51)Y(44.51)VPAPLRKKKPDK
IVEKtINKYKAQLEKEMRTRGGH	DRB30202	Phospho (STY)	4	0	1	23	703.119	2808.45	0.056411	44.415	10.259	0.99684	IVEKTINKYKAQLEKEMRTRGGH	_IVEKpTINKYKAQLEKEMRTRGGH_				IVEKT(0.997)INKY(0.003)KAQLEKEMRTRGGH	NA	NA	NA
ASGVtVNDEVIKVFND	CM647_HLA-DR	Phospho (STY)	2	0	1	16	893.917	1785.82	0.015927	70.977	20.685	0.99998	ASGVTVNDEVIKVFND	_ASGVT(ph)VNDEVIKVFND_	Q9Y281	CFL2	Cofilin-2	ASGVT(1)VNDEVIKVFND	NA	NA	AS(-46.42)GVT(46.42)VNDEVIKVFND
NVDLKLKELLEKs	CM647_HLA-II	Phospho (STY)	4	0	1	13	402.971	1607.85	0.27582	43.991	15.664	1	NVDLKLKELLEKS	_NVDLKLKELLEKS(ph)_	P78562	PHEX	Phosphate-regulating neutral endopeptidase	NVDLKLKELLEKS(1)	NA	NA	NVDLKLKELLEKS(43.99)
LLPVyKEKVVPLADII	JY_HLA-DR	Phospho (STY)	3	0	1	16	630.697	1889.07	0.033949	63.037	16.073	1	LLPVYKEKVVPLADII	_LLPVY(ph)KEKVVPLADII_	O00764-2;O00764;O00764-3	PDXK	Pyridoxal kinase	LLPVY(1)KEKVVPLADII	NA	NA	LLPVY(63.04)KEKVVPLADII
TPGsILVNTNLRALINSRT	3971ORA_HLA-DR	2 Phospho (STY)	4	0	2	19	550.778	2199.08	0.018551	66.022	11.653	0.99898	TPGSILVNTNLRALINSRT	_TPGS(ph)ILVNT(ph)NLRALINSRT_	Q8IXJ9;Q8IXJ9-2	ASXL1	Putative Polycomb group protein ASXL1	TPGS(0.999)ILVNT(0.334)NLRALINS(0.334)RT(0.334)	NA	NA	T(-57.16)PGS(29.91)ILVNT(0)NLRALINS(0)RT(0)
RPsSKTEIEMDGKVVNSH	3912BAM_HLA-DR, 3912BAM_HLA-II	Phospho (STY)	4	0	1	18	524.248	2092.96	0.0036441	84.573	59.366	0.80151	RPSSKTEIEMDGKVVNSH	_RPS(ph)SKTEIEMDGKVVNSH_	P32418-2;P32418-3;P32418-4;P32418-5;P32418	SLC8A1	Sodium/calcium exchanger 1	RPS(0.802)S(0.164)KT(0.035)EIEMDGKVVNSH	RPSSKTEIEM(1)DGKVVNSH	RPSSKTEIEM(86.56)DGKVVNSH	RPS(6.89)S(-6.89)KT(-13.66)EIEMDGKVVNS(-75.48)H
GPVHKKDVMKAsVM	3912BAM_HLA-DR	Oxidation (M),Phospho (STY)	4	1	1	14	406.45	1621.77	0.16977	47.915	13.095	1	GPVHKKDVMKASVM	_GPVHKKDVM(ox)KAS(ph)VM_	O60841	EIF5B	Eukaryotic translation initiation factor 5B	GPVHKKDVMKAS(1)VM	GPVHKKDVM(0.5)KASVM(0.5)	GPVHKKDVM(0)KASVM(0)	GPVHKKDVMKAS(47.91)VM
GPPIFNsVMARTKMK	CD165_HLA-II, RA957_HLA-II	Oxidation (M),Phospho (STY)	3	1	1	15	591.624	1771.85	0.084741	54.598	21.394	0.99833	GPPIFNSVMARTKMK	_GPPIFNS(ph)VMARTKM(ox)K_	Q8NG66	NEK11	Serine/threonine-protein kinase Nek11	GPPIFNS(0.998)VMART(0.002)KMK	GPPIFNSVM(0.002)ARTKM(0.998)K	GPPIFNSVM(-30.77)ARTKM(30.77)K	GPPIFNS(30.77)VMART(-30.77)KMK
NVFMsGRSRSSSA	3912BAM_HLA-DR	Phospho (STY)	2	0	1	13	733.316	1464.62	0.021551	81.972	13.414	0.98076	NVFMSGRSRSSSA	_NVFMS(ph)GRSRSSSA_	Q9UQF2	MAPK8IP1	C-Jun-amino-terminal kinase-interacting protein 1	NVFMS(0.981)GRS(0.018)RS(0.001)SSA	NA	NA	NVFMS(17.26)GRS(-17.26)RS(-31.02)S(-44.83)S(-63.39)A
DQLIGEVKNQVAKs	DRB11101	Phospho (STY)	2	0	1	14	804.903	1607.79	0.017835	97.456	16.768	1	DQLIGEVKNQVAKS	_DQLIGEVKNQVAKpS_				DQLIGEVKNQVAKS(1)	NA	NA	NA
LEFYAKHtAQIEIVRLDRtMEQIV	3912BAM_HLA-DR	Oxidation (M),2 Phospho (STY)	4	1	2	24	770.624	3078.47	0.13288	42.659	10.268	1	LEFYAKHTAQIEIVRLDRTMEQIV	_LEFYAKHT(ph)AQIEIVRLDRT(ph)M(ox)EQIV_	Q14643-4;Q14643-3;Q14643-8;Q14643-7;Q14643-5;Q14643-6;Q14643-2;Q14643	ITPR1	Inositol 1,4,5-trisphosphate receptor type 1	LEFY(0.028)AKHT(0.973)AQIEIVRLDRT(0.998)MEQIV	LEFYAKHTAQIEIVRLDRTM(1)EQIV	LEFYAKHTAQIEIVRLDRTM(42.66)EQIV	LEFY(-15.62)AKHT(15.62)AQIEIVRLDRT(27.34)MEQIV
HKDHVVVPANTTSVILsG	DRB10301	Phospho (STY)	2	0	1	18	977.493	1952.97	0.0079264	68.44	24.897	0.99369	HKDHVVVPANTTSVILSG	_HKDHVVVPANTTSVILpSG_	P32004	L1CAM	Neural cell adhesion molecule L1	HKDHVVVPANT(0.002)T(0.002)S(0.002)VILS(0.994)G	NA	NA	NA
LsPDRRGVRLAERRQE	3808HMC_HLA-DR	Phospho (STY)	4	0	1	16	505.266	2017.03	0.17118	44.294	27.37	1	LSPDRRGVRLAERRQE	_LS(ph)PDRRGVRLAERRQE_	Q8WV44-2;Q8WV44;Q8WV44-3	TRIM41	E3 ubiquitin-protein ligase TRIM41	LS(1)PDRRGVRLAERRQE	NA	NA	LS(44.29)PDRRGVRLAERRQE
ESQKVMsLVKVELIEH	DPA10103-DPB10301, DPA10103-DPB10601	Oxidation (M),Phospho (STY)	3	1	1	16	655.664	1963.97	0.069602	55.589	15.352	1	ESQKVMSLVKVELIEH	_ESQKVM(ox)pSLVKVELIEH_				ESQKVMS(1)LVKVELIEH	ESQKVM(1)SLVKVELIEH	NA	NA
EERGRRNPKTGLtL	3849BR_HLA-II	Phospho (STY)	2	0	1	14	853.939	1705.86	0.058806	77.677	21.114	0.99944	EERGRRNPKTGLTL	_EERGRRNPKTGLT(ph)L_	Q76G19-2;Q76G19	PDZD4	PDZ domain-containing protein 4	EERGRRNPKT(0.001)GLT(0.999)L	NA	NA	EERGRRNPKT(-32.54)GLT(32.54)L
LERNFQKQssVLRRK	4021_HLA-DR, CD165_HLA-II	2 Phospho (STY)	4	0	2	15	513.009	2048.01	0.063556	57.136	18.523	1	LERNFQKQSSVLRRK	_LERNFQKQS(ph)S(ph)VLRRK_	Q2VIQ3	KIF4B	Chromosome-associated kinesin KIF4B	LERNFQKQS(1)S(1)VLRRK	NA	NA	LERNFQKQS(57.14)S(57.14)VLRRK
LLtsVYQPTEMALMHKVPS	DRB11303	2 Phospho (STY)	2	0	2	19	1153.02	2304.03	0.095844	43.991	13.786	0.88882	LLTSVYQPTEMALMHKVPS	_LLpTpSVYQPTEMALMHKVPS_	Q9NQ84	GPRC5C	G-protein coupled receptor family C group 5 member C	LLT(0.889)S(0.889)VY(0.211)QPT(0.011)EMALMHKVPS(0.001)	NA	NA	NA
SVLGPLSIDPNMLNtQR	3912BAM_HLA-DR	Phospho (STY)	2	0	1	17	967.974	1933.93	0.012576	72.2	20.755	0.99958	SVLGPLSIDPNMLNTQR	_SVLGPLSIDPNMLNT(ph)QR_	Q03001-8;Q03001	DST	Dystonin	SVLGPLSIDPNMLNT(1)QR	NA	NA	S(-69.98)VLGPLS(-33.8)IDPNMLNT(33.8)QR
ILFVKSDYVVKy	CM647_HLA-DR	Phospho (STY)	2	0	1	12	777.404	1552.79	0.28339	46.891	17.124	0.99996	ILFVKSDYVVKY	_ILFVKSDYVVKY(ph)_	Q9HAZ1	CLK4	Dual specificity protein kinase CLK4	ILFVKSDYVVKY(1)	NA	NA	ILFVKS(-46.89)DY(-46.89)VVKY(46.89)
RSsVVFADEKAAAESD	4052BA_HLA-DR	Phospho (STY)	2	0	1	16	881.388	1760.76	0.00057245	125.28	99.562	0.85582	RSSVVFADEKAAAESD	_RSS(ph)VVFADEKAAAESD_	Q92608	DOCK2	Dedicator of cytokinesis protein 2	RS(0.144)S(0.856)VVFADEKAAAESD	NA	NA	RS(-7.73)S(7.73)VVFADEKAAAES(-117.18)D
VENLAIILIVWs	CM647_HLA-DR	Phospho (STY)	2	0	1	12	725.391	1448.77	0.15756	56.563	11.426	1	VENLAIILIVWS	_VENLAIILIVWS(ph)_	Q6IFH4	OR6B2	Olfactory receptor 6B2	VENLAIILIVWS(1)	NA	NA	VENLAIILIVWS(56.56)
NHRLyFLsAASRP	TIL1_HLA-II	2 Phospho (STY)	4	0	2	13	423.692	1690.74	0.28692	43.382	22.542	0.99976	NHRLYFLSAASRP	_NHRLY(ph)FLS(ph)AASRP_	Q92736;Q92736-2	RYR2	Ryanodine receptor 2	NHRLY(1)FLS(1)AASRP	NA	NA	NHRLY(36.01)FLS(36.18)AAS(-36.01)RP
SVNDLFLCPQKELtR	DRB10301, DRB10404, DRB10405, DRB11001, DRB11101	Phospho (STY)	2	0	1	15	921.945	1841.87	0.34029	40.496	15.048	0.99987	SVNDLFLCPQKELTR	_SVNDLFLCPQKELpTR_	Q8IU57	IFNLR1	Interferon lambda receptor 1	SVNDLFLCPQKELT(1)R	NA	NA	NA
VTIYQVPLPKDsTGAA	CM647_HLA-DR	Phospho (STY)	2	0	1	16	870.434	1738.85	0.0010589	111.06	11.04	0.91955	VTIYQVPLPKDSTGAA	_VTIYQVPLPKDS(ph)TGAA_	Q9BQ95-4;Q9BQ95-2;Q9BQ95	ECSIT	Evolutionarily conserved signaling intermediate in Toll pathway, mitochondrial	VTIYQVPLPKDS(0.92)T(0.08)GAA	NA	NA	VT(-103.83)IY(-84.94)QVPLPKDS(10.58)T(-10.58)GAA
DTVIQAAMRKyPNPM	JY_HLA-II	2 Oxidation (M),Phospho (STY)	2	2	1	15	923.915	1845.82	0.12075	50.284	12.728	1	DTVIQAAMRKYPNPM	_DTVIQAAM(ox)RKY(ph)PNPM(ox)_	Q96N28	SLMO1	Protein slowmo homolog 1	DTVIQAAMRKY(1)PNPM	DTVIQAAM(1)RKYPNPM(1)	DTVIQAAM(50.28)RKYPNPM(50.28)	DT(-48.59)VIQAAMRKY(48.59)PNPM
DKVVRVWCLRtCAPV	4052BA_HLA-DR	Phospho (STY)	4	0	1	15	456.981	1823.89	0.048156	61.212	15.882	1	DKVVRVWCLRTCAPV	_DKVVRVWCLRT(ph)CAPV_	Q6RI45;Q6RI45-5;Q6RI45-2	BRWD3	Bromodomain and WD repeat-containing protein 3	DKVVRVWCLRT(1)CAPV	NA	NA	DKVVRVWCLRT(61.21)CAPV
DQLQAPVVLKMVKILtt	CD165_HLA-II, TIL1_HLA-II	Oxidation (M),2 Phospho (STY)	2	1	2	17	1037.03	2072.04	0.22511	41.052	10.225	1	DQLQAPVVLKMVKILTT	_DQLQAPVVLKM(ox)VKILT(ph)T(ph)_	Q96DT5	DNAH11	Dynein heavy chain 11, axonemal	DQLQAPVVLKMVKILT(1)T(1)	DQLQAPVVLKM(1)VKILTT	DQLQAPVVLKM(41.05)VKILTT	DQLQAPVVLKMVKILT(41.05)T(41.05)
THNDNQERKTELPREHANsKQ	3830NJF_HLA-II, 3865DM_HLA-II, 4021_HLA-II	Phospho (STY)	4	0	1	21	653.804	2611.19	0.19368	40.208	13.762	0.97703	THNDNQERKTELPREHANSKQ	_THNDNQERKTELPREHANS(ph)KQ_	Q14515;Q14515-2	SPARCL1	SPARC-like protein 1	THNDNQERKT(0.023)ELPREHANS(0.977)KQ	NA	NA	T(-37.88)HNDNQERKT(-16.32)ELPREHANS(16.32)KQ
GVFTINPRtGEI	CD165_HLA-DR, CD165_HLA-II	Phospho (STY)	2	0	1	12	692.337	1382.66	0.048918	74.92	26.496	0.99996	GVFTINPRTGEI	_GVFTINPRT(ph)GEI_	Q86SJ6;Q86SJ6-2	DSG4	Desmoglein-4	GVFTINPRT(1)GEI	NA	NA	GVFT(-44.36)INPRT(44.36)GEI
EKsYREQVKIERDSREHEEPT	4052BA_HLA-DR	Phospho (STY)	5	0	1	21	545.857	2724.25	0.18422	40.756	17.533	0.97305	EKSYREQVKIERDSREHEEPT	_EKS(ph)YREQVKIERDSREHEEPT_	P24593	IGFBP5	Insulin-like growth factor-binding protein 5	EKS(0.973)Y(0.002)REQVKIERDS(0.025)REHEEPT	NA	NA	EKS(15.92)Y(-26.88)REQVKIERDS(-15.92)REHEEPT(-40.65)
RREIEEVCQRVIyPVKsR	DRB11501	2 Phospho (STY)	3	0	2	18	807.394	2419.16	0.13314	41.554	11.139	1	RREIEEVCQRVIYPVKSR	_RREIEEVCQRVIpYPVKpSR_				RREIEEVCQRVIY(1)PVKS(1)R	NA	NA	NA
NsIELLQTRPLALPE	3808HMC_HLA-DR	Phospho (STY)	2	0	1	15	887.461	1772.91	0.003828	96.666	58.477	1	NSIELLQTRPLALPE	_NS(ph)IELLQTRPLALPE_	Q68BL8	OLFML2B	Olfactomedin-like protein 2B	NS(1)IELLQTRPLALPE	NA	NA	NS(74.13)IELLQT(-74.13)RPLALPE
LLGAPGAGRALLEQLHsV	DRB11301	Phospho (STY)	2	0	1	18	941.501	1880.99	0.067113	47.288	16.738	1	LLGAPGAGRALLEQLHSV	_LLGAPGAGRALLEQLHpSV_				LLGAPGAGRALLEQLHS(1)V	NA	NA	NA
AESKsFAVGMFKGQLT	BP455_HLA-II, JY_HLA-II	Phospho (STY)	2	0	1	16	890.921	1779.83	0.11926	48.44	12.763	0.97585	AESKSFAVGMFKGQLT	_AESKS(ph)FAVGMFKGQLT_	P49748;P49748-3	ACADVL	Very long-chain specific acyl-CoA dehydrogenase, mitochondrial	AES(0.024)KS(0.976)FAVGMFKGQLT	NA	NA	AES(-16.11)KS(16.11)FAVGMFKGQLT(-35.88)
IWVSVRFFHEGQYVFsALALsFML	CM647_HLA-II	2 Phospho (STY)	4	0	2	24	752.606	3006.39	0.061709	47.808	20.313	0.95254	IWVSVRFFHEGQYVFSALALSFML	_IWVSVRFFHEGQYVFS(ph)ALALS(ph)FML_	Q5GH70	XKR9	XK-related protein 9	IWVS(0.022)VRFFHEGQY(0.072)VFS(0.953)ALALS(0.953)FML	NA	NA	IWVS(-20.77)VRFFHEGQY(-14.46)VFS(14.46)ALALS(14.46)FML
HEELAQKIKGyQE	3865DM_HLA-II	Phospho (STY)	2	0	1	13	826.888	1651.76	0.078432	63.076	10.35	1	HEELAQKIKGYQE	_HEELAQKIKGY(ph)QE_	Q8NF91-4;Q8NF91;Q8NF91-8;Q8NF91-2	SYNE1	Nesprin-1	HEELAQKIKGY(1)QE	NA	NA	HEELAQKIKGY(63.08)QE
LQEKLLLKtEKK	3869GA_HLA-DR, 3912BAM_HLA-DR	Phospho (STY)	4	0	1	12	388.478	1549.88	0.11346	62.088	17.577	1	LQEKLLLKTEKK	_LQEKLLLKT(ph)EKK_	Q5TCS8-5;Q5TCS8-6;Q5TCS8	AK9	Adenylate kinase 9	LQEKLLLKT(1)EKK	NA	NA	LQEKLLLKT(62.09)EKK
ALDKARKGRtTIVIAHRLS	TIL3_HLA-II	Phospho (STY)	4	0	1	19	547.312	2185.22	0.054893	54.974	16.361	0.95076	ALDKARKGRTTIVIAHRLS	_ALDKARKGRT(ph)TIVIAHRLS_	P08183-2;P08183	ABCB1	Multidrug resistance protein 1	ALDKARKGRT(0.951)T(0.046)IVIAHRLS(0.003)	NA	NA	ALDKARKGRT(13.11)T(-13.11)IVIAHRLS(-25.29)
LGKLTIyPHLMDI	3808HMC_HLA-DR, 3808HMC_HLA-II	Oxidation (M),Phospho (STY)	2	1	1	13	805.407	1608.8	0.010479	92.838	33.77	1	LGKLTIYPHLMDI	_LGKLTIY(ph)PHLM(ox)DI_	Q16539-3	MAPK14	Mitogen-activated protein kinase 14	LGKLTIY(1)PHLMDI	LGKLTIYPHLM(1)DI	LGKLTIYPHLM(92.84)DI	LGKLT(-57.32)IY(57.32)PHLMDI
RLKLHEKtPEQLR	BP455_HLA-II	Phospho (STY)	3	0	1	13	576.649	1726.92	0.29486	42.947	12.372	1	RLKLHEKTPEQLR	_RLKLHEKT(ph)PEQLR_	Q96CM8-3;Q96CM8;Q96CM8-2;Q96CM8-4	ACSF2	Acyl-CoA synthetase family member 2, mitochondrial	RLKLHEKT(1)PEQLR	NA	NA	RLKLHEKT(42.95)PEQLR
DQLVtIVAVLEDRQAS	DPA10103-DPB10201, DPA10103-DPB10301, DPA10103-DPB10601, DRB11101, DRB11104	Phospho (STY)	2	0	1	16	918.959	1835.9	0.028605	64.439	15.999	0.99945	DQLVTIVAVLEDRQAS	_DQLVpTIVAVLEDRQAS_				DQLVT(0.999)IVAVLEDRQAS(0.001)	NA	NA	NA
LSDMWssKELQGVLR	4052BA_HLA-DR	Oxidation (M),2 Phospho (STY)	3	1	2	15	642.281	1923.82	0.20893	43.184	43.184	1	LSDMWSSKELQGVLR	_LSDM(ox)WS(ph)S(ph)KELQGVLR_	Q13835-2;Q13835	PKP1	Plakophilin-1	LSDMWS(1)S(1)KELQGVLR	LSDM(1)WSSKELQGVLR	LSDM(43.18)WSSKELQGVLR	LS(-38.73)DMWS(38.83)S(38.73)KELQGVLR
CGDPKQEWVQRyMK	TIL1_HLA-II	Oxidation (M),Phospho (STY)	2	1	1	14	932.4	1862.78	0.059434	62.303	11.211	1	CGDPKQEWVQRYMK	_CGDPKQEWVQRY(ph)M(ox)K_	O00175	CCL24	C-C motif chemokine 24	CGDPKQEWVQRY(1)MK	CGDPKQEWVQRYM(1)K	CGDPKQEWVQRYM(62.3)K	CGDPKQEWVQRY(62.3)MK
LSSLPYLGSWLCMILsGQA	TIL3_HLA-II	Phospho (STY)	3	0	1	19	707.005	2117.99	0.0507	55.546	21.849	0.99736	LSSLPYLGSWLCMILSGQA	_LSSLPYLGSWLCMILS(ph)GQA_	Q9NRA2	SLC17A5	Sialin	LSSLPY(0.001)LGS(0.001)WLCMILS(0.997)GQA	NA	NA	LS(-46.78)S(-36.19)LPY(-29.47)LGS(-29)WLCMILS(29)GQA
LSMGSRSRASGtKLTEP	RA957_HLA-II	Oxidation (M),Phospho (STY)	2	1	1	17	937.446	1872.88	0.08541	51.841	10.558	1	LSMGSRSRASGTKLTEP	_LSM(ox)GSRSRASGT(ph)KLTEP_	Q03112-5;Q03112-6;Q03112;Q03112-4;Q03112-3	MECOM	MDS1 and EVI1 complex locus protein EVI1	LS(0.006)MGS(0.036)RS(0.036)RAS(0.036)GT(0.88)KLT(0.005)EP	LSM(1)GSRSRASGTKLTEP	LSM(51.84)GSRSRASGTKLTEP	LS(-21.64)MGS(-13.82)RS(-13.82)RAS(-13.82)GT(13.82)KLT(-22.5)EP
GPINRSLDTDKVsRF	DRB10101, DRB30202	Phospho (STY)	2	0	1	15	892.938	1783.86	0.088029	60.518	11.778	0.99872	GPINRSLDTDKVSRF	_GPINRSLDTDKVpSRF_				GPINRSLDT(0.001)DKVS(0.999)RF	NA	NA	NA
SPRRsRSRSHHREGHG	3830NJF_HLA-II	Phospho (STY)	3	0	1	16	660.316	1977.93	0.081544	53.328	20.028	0.88896	SPRRSRSRSHHREGHG	_SPRRS(ph)RSRSHHREGHG_	Q5VTL8	PRPF38B	Pre-mRNA-splicing factor 38B	S(0.091)PRRS(0.889)RS(0.01)RS(0.01)HHREGHG	NA	NA	S(-9.92)PRRS(9.92)RS(-19.38)RS(-19.38)HHREGHG
EDEILNRsPRNRKPR	JY_HLA-DR	Phospho (STY)	4	0	1	15	490.752	1958.98	0.0043649	93.152	26.373	1	EDEILNRSPRNRKPR	_EDEILNRS(ph)PRNRKPR_	P27824;P27824-2;P27824-3	CANX	Calnexin	EDEILNRS(1)PRNRKPR	NA	NA	EDEILNRS(93.15)PRNRKPR
IVNPMDMQtSGALLR	CD165_HLA-II	Phospho (STY)	4	0	1	15	432.207	1724.8	0.12889	49.31	23.186	0.99915	IVNPMDMQTSGALLR	_IVNPMDMQT(ph)SGALLR_	P28336	NMBR	Neuromedin-B receptor	IVNPMDMQT(0.999)S(0.001)GALLR	NA	NA	IVNPMDMQT(30.71)S(-30.71)GALLR
MsRGtMIVGAATG	PD42_HLA-II	2 Phospho (STY)	2	0	2	13	706.279	1410.54	0.23633	46.158	46.158	0.9999	MSRGTMIVGAATG	_MS(ph)RGT(ph)MIVGAATG_	Q9BQE5	APOL2	Apolipoprotein L2	MS(1)RGT(1)MIVGAATG	NA	NA	MS(39.72)RGT(40.13)MIVGAAT(-39.72)G
YIQVRVHSEVAsLQ	DPA10103-DPB10601	Phospho (STY)	2	0	1	14	854.925	1707.83	0.22632	75.378	21.81	0.99997	YIQVRVHSEVASLQ	_YIQVRVHSEVApSLQ_	Q9Y305	ACOT9	Acyl-coenzyme A thioesterase 9, mitochondrial	YIQVRVHSEVAS(1)LQ	NA	NA	NA
DVRSQNIKGDAsVRKNK	JY_HLA-DR	Phospho (STY)	2	0	1	17	998.01	1994.01	0.01218	72.652	12.011	1	DVRSQNIKGDASVRKNK	_DVRSQNIKGDAS(ph)VRKNK_	Q7Z7G1;Q7Z7G1-2	CLNK	Cytokine-dependent hematopoietic cell linker	DVRSQNIKGDAS(1)VRKNK	NA	NA	DVRS(-71.81)QNIKGDAS(71.81)VRKNK
tLEARATAPPAPSAPN	TIL3_HLA-II	Phospho (STY)	2	0	1	16	822.393	1642.77	0.00021012	143.88	100.85	0.99624	TLEARATAPPAPSAPN	_T(ph)LEARATAPPAPSAPN_	Q6UWD8	C16orf54	Transmembrane protein C16orf54	T(0.996)LEARAT(0.004)APPAPSAPN	NA	NA	T(24.23)LEARAT(-24.23)APPAPS(-104.84)APN
EIPMPsIILKLKEP	TIL3_HLA-II	Phospho (STY)	3	0	1	14	563.308	1686.9	0.21644	44.511	20.555	1	EIPMPSIILKLKEP	_EIPMPS(ph)IILKLKEP_	Q8N9F7;Q8N9F7-3;Q8N9F7-2	GDPD1	Glycerophosphodiester phosphodiesterase domain-containing protein 1	EIPMPS(1)IILKLKEP	NA	NA	EIPMPS(44.51)IILKLKEP
sVLVLNIPDILDGPELHDVLEI	CD165_HLA-DR	Phospho (STY)	4	0	1	22	624.078	2492.28	0.11949	43.534	10.984	1	SVLVLNIPDILDGPELHDVLEI	_S(ph)VLVLNIPDILDGPELHDVLEI_	P80217;P80217-2	IFI35	Interferon-induced 35 kDa protein	S(1)VLVLNIPDILDGPELHDVLEI	NA	NA	S(43.53)VLVLNIPDILDGPELHDVLEI
sLAKAVANAAAMLVLKAKN	PD42_HLA-II	Oxidation (M),Phospho (STY)	3	1	1	19	660.695	1979.06	0.23279	40.52	17.382	1	SLAKAVANAAAMLVLKAKN	_S(ph)LAKAVANAAAM(ox)LVLKAKN_	Q9Y4G6	TLN2	Talin-2	S(1)LAKAVANAAAMLVLKAKN	SLAKAVANAAAM(1)LVLKAKN	SLAKAVANAAAM(40.52)LVLKAKN	S(40.52)LAKAVANAAAMLVLKAKN
KELNILKsMEFAPS	3912BAM_HLA-DR	Phospho (STY)	2	0	1	14	843.912	1685.81	0.033032	68.893	29.745	1	KELNILKSMEFAPS	_KELNILKS(ph)MEFAPS_	P39880-6;P39880-4;P39880-5;P39880-2;P39880;P39880-3;Q13948-2;Q13948;P39880-9;Q13948-9;Q13948-10	CUX1	Homeobox protein cut-like 1;Protein CASP	KELNILKS(1)MEFAPS	NA	NA	KELNILKS(57.28)MEFAPS(-57.28)
VEyIFHQCKENEDYN	3912BAM_HLA-II	Phospho (STY)	2	0	1	15	1005.9	2009.79	0.15062	46.706	12.924	0.99948	VEYIFHQCKENEDYN	_VEY(ph)IFHQCKENEDYN_	P58557-3;P58557	YBEY	Putative ribonuclease	VEY(0.999)IFHQCKENEDY(0.001)N	NA	NA	VEY(32.8)IFHQCKENEDY(-32.8)N
EENRTLRLAQsQCV	3912BAM_HLA-DR, TIL1_HLA-II	Phospho (STY)	3	0	1	14	576.27	1725.79	0.15658	49.31	16.106	0.99969	EENRTLRLAQSQCV	_EENRTLRLAQS(ph)QCV_	P57077-4;P57077	MAP3K7CL	MAP3K7 C-terminal-like protein	EENRTLRLAQS(1)QCV	NA	NA	EENRT(-35.06)LRLAQS(35.06)QCV
VSSFGCWILSKsIQ	CM647_HLA-II	Phospho (STY)	2	0	1	14	817.886	1633.76	0.030967	70.1	70.1	0.89259	VSSFGCWILSKSIQ	_VSSFGCWILSKS(ph)IQ_	Q02161-4			VS(0.005)S(0.005)FGCWILS(0.098)KS(0.893)IQ	NA	NA	VS(-22.91)S(-22.91)FGCWILS(-9.58)KS(9.58)IQ
ENKNsDEINIPRLIVsQLKW	DRB10404	2 Phospho (STY)	2	0	2	20	1278.62	2555.22	0.12373	41.242	11.604	1	ENKNSDEINIPRLIVSQLKW	_ENKNpSDEINIPRLIVpSQLKW_	Q9BXW9	FANCD2	Fanconi anemia group D2 protein	ENKNS(1)DEINIPRLIVS(1)QLKW	NA	NA	NA
EKVVPVKMtPSFSRMKMDNIWMRA	DPA10103-DPB10401	Oxidation (M),Phospho (STY)	5	1	1	24	596.292	2976.42	0.084678	42.029	11.437	0.98893	EKVVPVKMTPSFSRMKMDNIWMRA	_EKVVPVKMpTPSFSRMKMDNIWM(ox)RA_				EKVVPVKMT(0.989)PS(0.007)FS(0.004)RMKMDNIWMRA	EKVVPVKM(0.001)TPSFSRM(0.045)KM(0.137)DNIWM(0.817)RA	NA	NA
SNEELDKVSKQKPsV	DPA10103-DPB10601, DRB30101, DRB40103, DRB50101	Phospho (STY)	2	0	1	15	884.43	1766.85	0.18314	50.353	13.768	0.99561	SNEELDKVSKQKPSV	_SNEELDKVSKQKPpSV_				SNEELDKVS(0.004)KQKPS(0.996)V	NA	NA	NA
RRRsLEPAENVHGAGGG	JY_HLA-DR, JY_HLA-II	Phospho (STY)	3	0	1	17	614.962	1841.86	0.17304	43.791	20.108	1	RRRSLEPAENVHGAGGG	_RRRS(ph)LEPAENVHGAGGG_	P12931;P12931-2	SRC	Proto-oncogene tyrosine-protein kinase Src	RRRS(1)LEPAENVHGAGGG	NA	NA	RRRS(43.79)LEPAENVHGAGGG
EISMYAQVtHQKAEEIY	RA957_HLA-DR	Phospho (STY)	2	0	1	17	1060.47	2118.93	0.074871	53.252	15.231	0.96788	EISMYAQVTHQKAEEIY	_EISMYAQVT(ph)HQKAEEIY_	Q8IYD8-3;Q8IYD8	FANCM	Fanconi anemia group M protein	EIS(0.004)MY(0.022)AQVT(0.968)HQKAEEIY(0.006)	NA	NA	EIS(-23.95)MY(-16.4)AQVT(16.4)HQKAEEIY(-22.02)
PSVVPIEVLPtVLLDEIE	CM647_HLA-II	Phospho (STY)	4	0	1	18	511.273	2041.06	0.012924	70.98	26.164	0.99659	PSVVPIEVLPTVLLDEIE	_PSVVPIEVLPT(ph)VLLDEIE_	Q8N201	INTS1	Integrator complex subunit 1	PS(0.003)VVPIEVLPT(0.997)VLLDEIE	NA	NA	PS(-24.66)VVPIEVLPT(24.66)VLLDEIE
LTsRAIDRIEQARN	DPA10103-DPB10301, DRB11001, DRB50101	Phospho (STY)	2	0	1	14	861.936	1721.86	0.2846	53.124	10.38	0.98565	LTSRAIDRIEQARN	_LTpSRAIDRIEQARN_				LT(0.014)S(0.986)RAIDRIEQARN	NA	NA	NA
GETALIDRtGRMLKME	4052BA_HLA-DR	Oxidation (M),Phospho (STY)	3	1	1	16	639.637	1915.89	0.099273	51.03	20.494	0.99881	GETALIDRTGRMLKME	_GETALIDRT(ph)GRM(ox)LKME_	Q9ULT8	HECTD1	E3 ubiquitin-protein ligase HECTD1	GET(0.001)ALIDRT(0.999)GRMLKME	GETALIDRTGRM(0.865)LKM(0.135)E	GETALIDRTGRM(8.07)LKM(-8.07)E	GET(-29.04)ALIDRT(29.04)GRMLKME
TPELMIKACSFYtG	CM647_HLA-DR	Oxidation (M),Phospho (STY)	2	1	1	14	828.856	1655.7	0.034505	68.525	12.877	1	TPELMIKACSFYTG	_TPELM(ox)IKACSFYT(ph)G_	Q8NEE6-4;Q8NEE6-3;Q8NEE6-2;Q8NEE6	FBXL13	F-box/LRR-repeat protein 13	TPELMIKACS(0.001)FY(0.035)T(0.964)G	TPELM(1)IKACSFYTG	TPELM(68.53)IKACSFYTG	T(-58.73)PELMIKACS(-29.26)FY(-14.43)T(14.43)G
ELFLVsELFHLIP	3808HMC_HLA-DR	Phospho (STY)	4	0	1	13	409.965	1635.83	0.26022	44.847	16.215	1	ELFLVSELFHLIP	_ELFLVS(ph)ELFHLIP_	P58173	OR2B6	Olfactory receptor 2B6	ELFLVS(1)ELFHLIP	NA	NA	ELFLVS(44.85)ELFHLIP
IFHYIKsHKEQPGRNMFFI	3808HMC_HLA-II	Phospho (STY)	5	0	1	19	495.247	2471.2	0.20568	41.871	18.144	0.85701	IFHYIKSHKEQPGRNMFFI	_IFHYIKS(ph)HKEQPGRNMFFI_	Q96EK7-2;Q96EK7	FAM120B	Constitutive coactivator of peroxisome proliferator-activated receptor gamma	IFHY(0.143)IKS(0.857)HKEQPGRNMFFI	NA	NA	IFHY(-7.78)IKS(7.78)HKEQPGRNMFFI
QGsRKGSLsSVTP	JY_HLA-II	2 Phospho (STY)	2	0	2	13	732.318	1462.62	0.067164	65.224	10.243	0.98364	QGSRKGSLSSVTP	_QGS(ph)RKGSLS(ph)SVTP_	Q92870-2;Q92870;Q92870-4	APBB2	Amyloid beta A4 precursor protein-binding family B member 2	QGS(0.984)RKGS(0.133)LS(0.871)S(0.013)VTP	NA	NA	QGS(17.26)RKGS(-8.66)LS(8.66)S(-18.33)VT(-51.64)P
sLISSVFGQLFELFS	PD42_HLA-II	Phospho (STY)	2	0	1	15	877.426	1752.84	0.11114	51.436	13.739	0.999	SLISSVFGQLFELFS	_S(ph)LISSVFGQLFELFS_	P20813	CYP2B6	Cytochrome P450 2B6	S(0.999)LIS(0.001)SVFGQLFELFS	NA	NA	S(32.48)LIS(-32.48)S(-33.7)VFGQLFELFS(-51)
IASIRNRNLKLVLLtNALN	DRB11101	Phospho (STY)	4	0	1	19	554.821	2215.26	0.049762	49.049	18.954	0.99999	IASIRNRNLKLVLLTNALN	_IASIRNRNLKLVLLpTNALN_				IASIRNRNLKLVLLT(1)NALN	NA	NA	NA
IVAAAALCILILLyA	DRB10101	Phospho (STY)	2	0	1	15	805.953	1609.89	0.19825	48.794	10.16	1	IVAAAALCILILLYA	_IVAAAALCILILLpYA_	Q9P2S2;Q9HDB5;P58401;Q9Y4C0;P58400;Q9ULB1	NRXN2;NRXN3;NRXN1	Neurexin-2;Neurexin-3-beta;Neurexin-3-beta, soluble form;Neurexin-3-beta, C-terminal fragment;Neurexin-2-beta;Neurexin-3;Neurexin-1-beta;Neurexin-1	IVAAAALCILILLY(1)A	NA	NA	NA
tLyLIVALATVsLL	CM647_HLA-II	3 Phospho (STY)	2	0	3	14	865.415	1728.82	0.22202	44.203	11.705	0.99933	TLYLIVALATVSLL	_T(ph)LY(ph)LIVALATVS(ph)LL_	Q9Y5F6;Q9Y5F6-2	PCDHGC5	Protocadherin gamma-C5	T(0.989)LY(0.988)LIVALAT(0.024)VS(0.999)LL	NA	NA	T(19.41)LY(18.99)LIVALAT(-18.99)VS(31.63)LL
MLSKSLYPDRVtQNPFIPT	3869GA_HLA-II, 3993_HLA-II	Phospho (STY)	3	0	1	19	763.045	2286.11	0.090939	50.053	22.353	0.95664	MLSKSLYPDRVTQNPFIPT	_MLSKSLYPDRVT(ph)QNPFIPT_	Q13224	GRIN2B	Glutamate receptor ionotropic, NMDA 2B	MLSKS(0.001)LY(0.035)PDRVT(0.957)QNPFIPT(0.008)	NA	NA	MLS(-41.05)KS(-31.6)LY(-14.41)PDRVT(14.41)QNPFIPT(-20.78)
VMFLVyKNFPQLSE	TIL1_HLA-II	Phospho (STY)	2	0	1	14	897.93	1793.85	0.16628	48.284	16.853	0.99997	VMFLVYKNFPQLSE	_VMFLVY(ph)KNFPQLSE_	Q5BJD5;Q5BJD5-3;Q5BJD5-2	TMEM41B	Transmembrane protein 41B	VMFLVY(1)KNFPQLSE	NA	NA	VMFLVY(45.03)KNFPQLS(-45.03)E
QVLLGRssPSKNYV	JY_HLA-II	2 Phospho (STY)	2	0	2	14	854.397	1706.78	0.1152	53.683	19.151	0.99975	QVLLGRSSPSKNYV	_QVLLGRS(ph)S(ph)PSKNYV_	P78543	BTG2	Protein BTG2	QVLLGRS(1)S(1)PSKNYV	NA	NA	QVLLGRS(36.25)S(36.25)PS(-36.25)KNY(-53.68)V
QDVTLGSRTVELAtL	DPA10103-DPB10301	Phospho (STY)	2	0	1	15	841.922	1681.83	0.07826	62.303	10.056	0.9678	QDVTLGSRTVELATL	_QDVTLGSRTVELApTL_				QDVTLGS(0.016)RT(0.016)VELAT(0.968)L	NA	NA	NA
DVTYAQLHSLtLRR	3865DM_HLA-II	Phospho (STY)	3	0	1	14	584.965	1751.87	0.0051654	96.773	43.911	0.80697	DVTYAQLHSLTLRR	_DVTYAQLHSLT(ph)LRR_	Q8NHL6;Q8NHL6-2;Q8NHL6-4;Q8NHL6-3;O75022;O75022-3;O75022-2;Q8N423-4;Q8N423-2;Q8N423;O75023-2;O75023;O75023-3	LILRB1;LILRB3;LILRB2;LILRB5	Leukocyte immunoglobulin-like receptor subfamily B member 1;Leukocyte immunoglobulin-like receptor subfamily B member 3;Leukocyte immunoglobulin-like receptor subfamily B member 2;Leukocyte immunoglobulin-like receptor subfamily B member 5	DVTYAQLHS(0.193)LT(0.807)LRR	NA	NA	DVT(-77.38)Y(-77.02)AQLHS(-6.21)LT(6.21)LRR
tDLAKLLIFYKDL	TIL1_HLA-II	Phospho (STY)	2	0	1	13	816.936	1631.86	0.18749	50.473	14.056	0.99999	TDLAKLLIFYKDL	_T(ph)DLAKLLIFYKDL_	P51170	SCNN1G	Amiloride-sensitive sodium channel subunit gamma	T(1)DLAKLLIFYKDL	NA	NA	T(50.47)DLAKLLIFY(-50.47)KDL
THYDALILVtPGAPT	CD165_HLA-DR	Phospho (STY)	2	0	1	15	824.903	1647.79	0.057801	58.223	13.914	0.99852	THYDALILVTPGAPT	_THYDALILVT(ph)PGAPT_	Q8WZA9	IRGQ	Immunity-related GTPase family Q protein	T(0.001)HY(0.001)DALILVT(0.999)PGAPT	NA	NA	T(-32.18)HY(-32.98)DALILVT(32.18)PGAPT(-34.24)
VPTRIsEFEKLIQKs	3912BAM_HLA-DR	2 Phospho (STY)	3	0	2	15	645.651	1933.93	0.042738	62.891	17.101	0.99943	VPTRISEFEKLIQKS	_VPTRIS(ph)EFEKLIQKS(ph)_	O94875-7;O94875;O94875-11	SORBS2	Sorbin and SH3 domain-containing protein 2	VPT(0.001)RIS(0.999)EFEKLIQKS(0.999)	NA	NA	VPT(-31.36)RIS(31.36)EFEKLIQKS(32.41)
ADKIKsGIQNTAMLL	3849BR_HLA-II	Phospho (STY)	3	0	1	15	561.623	1681.85	0.051434	60.196	14.038	0.85472	ADKIKSGIQNTAMLL	_ADKIKS(ph)GIQNTAMLL_	P53804;P53804-3;P53804-2	TTC3	E3 ubiquitin-protein ligase TTC3	ADKIKS(0.855)GIQNT(0.145)AMLL	NA	NA	ADKIKS(7.7)GIQNT(-7.7)AMLL
DSHLRDKLPNIsCI	3808HMC_HLA-II	Phospho (STY)	2	0	1	14	845.903	1689.79	0.098368	55.461	11.152	0.99999	DSHLRDKLPNISCI	_DSHLRDKLPNIS(ph)CI_	Q9UN88	GABRQ	Gamma-aminobutyric acid receptor subunit theta	DSHLRDKLPNIS(1)CI	NA	NA	DS(-48.73)HLRDKLPNIS(48.73)CI
NPPLKSRSFSLASSSNsPI	4021_HLA-II	Phospho (STY)	3	0	1	19	690.34	2068	0.093805	49.662	20.831	0.9962	NPPLKSRSFSLASSSNSPI	_NPPLKSRSFSLASSSNS(ph)PI_	Q9BXB4	OSBPL11	Oxysterol-binding protein-related protein 11	NPPLKSRSFSLASS(0.001)S(0.001)NS(0.996)PI	NA	NA	NPPLKS(-34.72)RS(-34.72)FS(-34.72)LAS(-35.08)S(-29.91)S(-28.31)NS(28.31)PI
TVEDGPTKSDPRCLt	3808HMC_HLA-II, 3912BAM_HLA-DR, 3912BAM_HLA-II	2 Phospho (STY)	3	0	2	15	593.574	1777.7	0.11608	50.843	19.016	0.90985	TVEDGPTKSDPRCLT	_TVEDGPT(ph)KSDPRCLT(ph)_	P00451	F8	Coagulation factor VIII;Factor VIIIa heavy chain, 200 kDa isoform;Factor VIIIa heavy chain, 92 kDa isoform;Factor VIII B chain;Factor VIIIa light chain	TVEDGPT(0.545)KS(0.545)DPRCLT(0.91)	NA	NA	T(-46.67)VEDGPT(0)KS(0)DPRCLT(7.03)
SPIALKLtEMPKNLIE	DRB10301	Oxidation (M),Phospho (STY)	2	1	1	16	946.994	1891.97	0.0025104	101.38	33.025	1	SPIALKLTEMPKNLIE	_SPIALKLpTEM(ox)PKNLIE_				SPIALKLT(1)EMPKNLIE	SPIALKLTEM(1)PKNLIE	NA	NA
RRRPsPQPSPRDQQ	DPA10103-DPB10401, DRB10101	Phospho (STY)	2	0	1	14	892.937	1783.86	0.2946	52.278	11.782	0.86523	RRRPSPQPSPRDQQ	_RRRPpSPQPSPRDQQ_	Q9UQ35	SRRM2	Serine/arginine repetitive matrix protein 2	RRRPS(0.865)PQPS(0.135)PRDQQ	NA	NA	NA
NDEIFtNDRRWE	3830NJF_HLA-DR	Phospho (STY)	2	0	1	12	837.849	1673.68	0.0048944	113.71	50.522	1	NDEIFTNDRRWE	_NDEIFT(ph)NDRRWE_	Q7Z2W7;Q7Z2W7-4	TRPM8	Transient receptor potential cation channel subfamily M member 8	NDEIFT(1)NDRRWE	NA	NA	NDEIFT(113.71)NDRRWE
YRGETEALSAELsQKLA	DRB50101	Phospho (STY)	3	0	1	17	649.314	1944.92	0.042383	58.09	27.406	0.99957	YRGETEALSAELSQKLA	_YRGETEALSAELpSQKLA_				YRGETEALSAELS(1)QKLA	NA	NA	NA
KNEFMHICDNVItLLI	DRB10101	Oxidation (M),Phospho (STY)	2	1	1	16	999.975	1997.94	0.18818	43.604	15.399	1	KNEFMHICDNVITLLI	_KNEFM(ox)HICDNVIpTLLI_				KNEFMHICDNVIT(1)LLI	KNEFM(1)HICDNVITLLI	NA	NA
QDYVFLPILEsVsI	RA957_HLA-II	2 Phospho (STY)	2	0	2	14	891.904	1781.79	0.12593	52.549	16.035	0.99991	QDYVFLPILESVSI	_QDYVFLPILES(ph)VS(ph)I_	Q13002-7;Q13002-5	GRIK2	Glutamate receptor ionotropic, kainate 2	QDYVFLPILES(1)VS(1)I	NA	NA	QDY(-40.39)VFLPILES(40.39)VS(40.39)I
AAAAAVVyGAVPV	DPA10103-DPB10301	Phospho (STY)	2	0	1	13	619.813	1237.61	0.44719	76.899	18.222	1	AAAAAVVYGAVPV	_AAAAAVVY(ph)GAVPV_	P0CJ78	ZNF865	Zinc finger protein 865	AAAAAVVY(1)GAVPV	NA	NA	NA
KKsVSDQDNYIPCTL	TIL1_HLA-II	Phospho (STY)	2	0	1	15	895.905	1789.8	0.11247	51.276	10.549	0.99962	KKSVSDQDNYIPCTL	_KKS(ph)VSDQDNYIPCTL_	O75923-15;O75923-3;O75923-9;O75923;O75923-14;O75923-6;O75923-12;O75923-5;O75923-11;O75923-4;O75923-10;O75923-2;O75923-8;O75923-7;O75923-13	DYSF	Dysferlin	KKS(1)VSDQDNYIPCTL	NA	NA	KKS(34.36)VS(-34.36)DQDNY(-51.28)IPCT(-49.96)L
VHsIIQVVLILRLPF	3849BR_HLA-II, 4052BA_HLA-II	Phospho (STY)	4	0	1	15	457.522	1826.06	0.25701	40.515	21.12	1	VHSIIQVVLILRLPF	_VHS(ph)IIQVVLILRLPF_	Q8NGD1;Q8N0Y3	OR4N2;OR4N4	Olfactory receptor 4N2;Olfactory receptor 4N4	VHS(1)IIQVVLILRLPF	NA	NA	VHS(40.51)IIQVVLILRLPF
SAFYLHMLRVtQQ	CD165_HLA-DR, CD165_HLA-II	Oxidation (M),Phospho (STY)	2	1	1	13	845.395	1688.77	0.06674	65.305	20.144	1	SAFYLHMLRVTQQ	_SAFYLHM(ox)LRVT(ph)QQ_	Q9BR26	OCSTAMP	Osteoclast stimulatory transmembrane protein	SAFYLHMLRVT(1)QQ	SAFYLHM(1)LRVTQQ	SAFYLHM(65.31)LRVTQQ	S(-60.32)AFY(-45)LHMLRVT(45)QQ
sGQKKLVLILNKS	CD165_HLA-DR, CD165_HLA-II	Phospho (STY)	2	0	1	13	754.434	1506.85	0.0070786	99.815	20.667	1	SGQKKLVLILNKS	_S(ph)GQKKLVLILNKS_	Q9BVP2-2;Q9BVP2	GNL3	Guanine nucleotide-binding protein-like 3	S(1)GQKKLVLILNKS	NA	NA	S(91.77)GQKKLVLILNKS(-91.77)
QAtLQELADLQQITQ	3912BAM_HLA-DR, RA957_HLA-DR, RA957_HLA-II, TIL1_HLA-II	Phospho (STY)	2	0	1	15	890.43	1778.85	0.0024485	106.29	24.03	1	QATLQELADLQQITQ	_QAT(ph)LQELADLQQITQ_	Q69YQ0-2;Q69YQ0	SPECC1L	Cytospin-A	QAT(1)LQELADLQQITQ	NA	NA	QAT(71.17)LQELADLQQIT(-71.17)Q
yHLREKGNQSIEQHK	3869GA_HLA-II	Phospho (STY)	2	0	1	15	973.965	1945.92	0.040371	63.624	27.178	0.99999	YHLREKGNQSIEQHK	_Y(ph)HLREKGNQSIEQHK_	Q7Z2Y8	GVINP1	Interferon-induced very large GTPase 1	Y(1)HLREKGNQSIEQHK	NA	NA	Y(51.07)HLREKGNQS(-51.07)IEQHK
PTKLQLNYLGNyIPR	BP455_HLA-II	Phospho (STY)	3	0	1	15	623.992	1868.95	0.04509	62.162	20.103	0.83257	PTKLQLNYLGNYIPR	_PTKLQLNYLGNY(ph)IPR_	Q02809;Q02809-2	PLOD1	Procollagen-lysine,2-oxoglutarate 5-dioxygenase 1	PTKLQLNY(0.167)LGNY(0.833)IPR	NA	NA	PT(-60.89)KLQLNY(-6.97)LGNY(6.97)IPR
YKITFMLDSAAMITVHtPR	RA957_HLA-II	2 Phospho (STY)	4	0	2	19	589.522	2354.06	0.10659	47.916	23.616	0.98935	YKITFMLDSAAMITVHTPR	_YKIT(ph)FMLDSAAMITVHT(ph)PR_	Q8WVY7	UBLCP1	Ubiquitin-like domain-containing CTD phosphatase 1	Y(0.459)KIT(0.539)FMLDS(0.003)AAMIT(0.009)VHT(0.989)PR	NA	NA	Y(-0.69)KIT(0.69)FMLDS(-26.24)AAMIT(-20.65)VHT(20.65)PR
DENIGtVTTLANILR	3869GA_HLA-II	Phospho (STY)	3	0	1	15	570.62	1708.84	0.24662	41.092	12.765	0.95378	DENIGTVTTLANILR	_DENIGT(ph)VTTLANILR_	Q6P1J6-2;Q6P1J6-4;Q6P1J6-3;Q6P1J6	PLB1	Phospholipase B1, membrane-associated;Phospholipase A2;Lysophospholipase	DENIGT(0.954)VT(0.023)T(0.023)LANILR	NA	NA	DENIGT(16.16)VT(-16.16)T(-16.16)LANILR
NPNFKRGyPQLL	CM647_HLA-DR	Phospho (STY)	2	0	1	12	763.879	1525.74	0.26528	48.283	14.077	1	NPNFKRGYPQLL	_NPNFKRGY(ph)PQLL_	Q96LI6	HSFY1	Heat shock transcription factor, Y-linked	NPNFKRGY(1)PQLL	NA	NA	NPNFKRGY(48.28)PQLL
tEAGATVTVKDDQVFP	CD165_HLA-DR	2 Phospho (STY)	3	0	2	16	613.26	1836.76	0.13493	46.408	13.205	0.99997	TEAGATVTVKDDQVFP	_T(ph)EAGAT(ph)VTVKDDQVFP_	P12882	MYH1	Myosin-1	T(1)EAGAT(0.5)VT(0.5)VKDDQVFP	NA	NA	T(42.81)EAGAT(0)VT(0)VKDDQVFP
TEQLKKtyFNILIK	BP455_HLA-II	2 Phospho (STY)	2	0	2	14	949.975	1897.94	0.015753	79.974	17.566	1	TEQLKKTYFNILIK	_TEQLKKT(ph)Y(ph)FNILIK_	O43847;O43847-2	NRD1	Nardilysin	TEQLKKT(1)Y(1)FNILIK	NA	NA	T(-66.56)EQLKKT(66.56)Y(67.95)FNILIK
TGLHGLtHLKLTGN	JY_HLA-DR	Phospho (STY)	2	0	1	14	771.395	1540.78	0.06153	61.78	14.593	0.97424	TGLHGLTHLKLTGN	_TGLHGLT(ph)HLKLTGN_	O75473-3;O75473-2;O75473	LGR5	Leucine-rich repeat-containing G-protein coupled receptor 5	T(0.026)GLHGLT(0.974)HLKLTGN	NA	NA	T(-15.78)GLHGLT(15.78)HLKLT(-54.49)GN
LLIMLKsEGFYSY	RA957_HLA-II	Oxidation (M),Phospho (STY)	2	1	1	13	830.391	1658.77	0.21064	48.423	15.9	1	LLIMLKSEGFYSY	_LLIM(ox)LKS(ph)EGFYSY_	Q8N370;Q8N370-3;Q8N370-2	SLC43A2	Large neutral amino acids transporter small subunit 4	LLIMLKS(1)EGFYSY	LLIM(1)LKSEGFYSY	LLIM(48.42)LKSEGFYSY	LLIMLKS(43.13)EGFY(-48.42)S(-43.13)Y(-48.42)
TLsLGGARLLVPLLG	DRB10101	Phospho (STY)	3	0	1	15	520.636	1558.88	0.18441	50.222	14.331	0.9551	TLSLGGARLLVPLLG	_TLpSLGGARLLVPLLG_				T(0.045)LS(0.955)LGGARLLVPLLG	NA	NA	NA
MRtRIMIGLtLVFFVQI	4052BA_HLA-DR	Oxidation (M),2 Phospho (STY)	2	1	2	17	1107.55	2213.09	0.20528	42.095	12.755	1	MRTRIMIGLTLVFFVQI	_M(ox)RT(ph)RIMIGLT(ph)LVFFVQI_	Q8TD20	SLC2A12	Solute carrier family 2, facilitated glucose transporter member 12	MRT(1)RIMIGLT(1)LVFFVQI	M(1)RTRIMIGLTLVFFVQI	M(40.19)RTRIM(-40.19)IGLTLVFFVQI	MRT(42.1)RIMIGLT(42.1)LVFFVQI
LVLsQTIIQGATPGSLLP	TIL1_HLA-II	2 Phospho (STY)	3	0	2	18	656.667	1966.98	0.13784	45.723	18.942	0.96004	LVLSQTIIQGATPGSLLP	_LVLS(ph)QTIIQGAT(ph)PGSLLP_	P08962	CD63	CD63 antigen	LVLS(0.96)QT(0.058)IIQGAT(0.491)PGS(0.491)LLP	NA	NA	LVLS(13.85)QT(-13.85)IIQGAT(0)PGS(0)LLP
ETVQANLEAQLLsK	DPA10103-DPB10601, DRB10101, DRB30202	Phospho (STY)	2	0	1	14	812.403	1622.79	0.11786	68.847	10.018	1	ETVQANLEAQLLSK	_ETVQANLEAQLLpSK_	Q8NG66	NEK11	Serine/threonine-protein kinase Nek11	ETVQANLEAQLLS(1)K	NA	NA	NA
EPVIMSTLEtVRIF	4021_HLA-DR	Oxidation (M),Phospho (STY)	2	1	1	14	865.925	1729.84	0.23828	43.308	43.308	1	EPVIMSTLETVRIF	_EPVIM(ox)STLET(ph)VRIF_	P11532-4;P11532;P11532-3;P11532-2	DMD	Dystrophin	EPVIMS(0.034)T(0.034)LET(0.932)VRIF	EPVIM(1)STLETVRIF	EPVIM(43.31)STLETVRIF	EPVIMS(-14.35)T(-14.35)LET(14.35)VRIF
IPDtVMGLTLLAAG	RA957_HLA-DR	Oxidation (M),Phospho (STY)	2	1	1	14	734.362	1466.71	0.018279	78.334	25.756	1	IPDTVMGLTLLAAG	_IPDT(ph)VM(ox)GLTLLAAG_	Q71RS6-2;Q71RS6	SLC24A5	Sodium/potassium/calcium exchanger 5	IPDT(0.886)VMGLT(0.114)LLAAG	IPDTVM(1)GLTLLAAG	IPDTVM(78.33)GLTLLAAG	IPDT(8.91)VMGLT(-8.91)LLAAG
ISGGFQKLENLKLsI	RA957_HLA-II	Phospho (STY)	4	0	1	15	432.484	1725.91	0.057487	58.32	27.581	1	ISGGFQKLENLKLSI	_ISGGFQKLENLKLS(ph)I_	Q13075;Q13075-2	NAIP	Baculoviral IAP repeat-containing protein 1	ISGGFQKLENLKLS(1)I	NA	NA	IS(-53.97)GGFQKLENLKLS(53.97)I
TPTPIRKQsKRRS	3849BR_HLA-II	Phospho (STY)	3	0	1	13	545.633	1633.88	0.30346	42.475	10.045	0.79877	TPTPIRKQSKRRS	_TPTPIRKQS(ph)KRRS_	Q96P47;Q96P47-2;Q96P47-4;Q96P47-3;Q96P47-6;Q96P47-5	AGAP3	Arf-GAP with GTPase, ANK repeat and PH domain-containing protein 3	TPT(0.03)PIRKQS(0.799)KRRS(0.171)	NA	NA	T(-40.84)PT(-14.19)PIRKQS(6.7)KRRS(-6.7)
VNtKVPSLKDQGK	DPA10103-DPB10401, DRB11101, DRB50101	Phospho (STY)	2	0	1	13	747.39	1492.77	0.22034	70.1	11.119	0.87498	VNTKVPSLKDQGK	_VNpTKVPSLKDQGK_	Q8NBP0	TTC13	Tetratricopeptide repeat protein 13	VNT(0.875)KVPS(0.125)LKDQGK	NA	NA	NA
KRKVPEVtEKKNKK	3911ME_HLA-II	Phospho (STY)	4	0	1	14	448.761	1791.01	0.18334	46.481	10.036	1	KRKVPEVTEKKNKK	_KRKVPEVT(ph)EKKNKK_	Q9BRJ6	C7orf50	Uncharacterized protein C7orf50	KRKVPEVT(1)EKKNKK	NA	NA	KRKVPEVT(46.48)EKKNKK
APVFARRLRAGDsVLAP	CM647_HLA-II	Phospho (STY)	3	0	1	17	626.003	1874.99	0.21199	41.743	10.043	1	APVFARRLRAGDSVLAP	_APVFARRLRAGDS(ph)VLAP_	O43323	DHH	Desert hedgehog protein;Desert hedgehog protein N-product;Desert hedgehog protein C-product	APVFARRLRAGDS(1)VLAP	NA	NA	APVFARRLRAGDS(41.74)VLAP
DLGKVKVRVsPFMRRGAKTIIMET	DPA10103-DPB10301	Oxidation (M),Phospho (STY)	4	1	1	24	707.881	2827.5	0.074816	43.198	15.703	0.99975	DLGKVKVRVSPFMRRGAKTIIMET	_DLGKVKVRVpSPFM(ox)RRGAKTIIMET_				DLGKVKVRVS(1)PFMRRGAKTIIMET	DLGKVKVRVSPFM(1)RRGAKTIIMET	NA	NA
RNAEKRsIIFLLCVYTKG	DRB11201	Phospho (STY)	4	0	1	18	548.542	2190.14	0.14418	40.962	15.795	0.99963	RNAEKRSIIFLLCVYTKG	_RNAEKRpSIIFLLCVYTKG_	Q08AG5	ZNF844	Zinc finger protein 844	RNAEKRS(1)IIFLLCVYTKG	NA	NA	NA
KMDTVDIANNstLGKPK	3865DM_HLA-II	2 Phospho (STY)	3	0	2	17	664.635	1990.88	0.081085	52.42	17.329	0.99999	KMDTVDIANNSTLGKPK	_KMDTVDIANNS(ph)T(ph)LGKPK_	Q9H930-1;Q9H930-2;Q9H930;Q9H930-3	SP140L	Nuclear body protein SP140-like protein	KMDTVDIANNS(1)T(1)LGKPK	NA	NA	KMDT(-52.34)VDIANNS(52.34)T(52.34)LGKPK
RATRKGtVLQPVLRRKNGA	DRB11101	Phospho (STY)	4	0	1	19	551.068	2200.24	0.11832	42.068	10.151	0.99897	RATRKGTVLQPVLRRKNGA	_RATRKGpTVLQPVLRRKNGA_	Q9P281	BAHCC1	BAH and coiled-coil domain-containing protein 1	RAT(0.001)RKGT(0.999)VLQPVLRRKNGA	NA	NA	NA
KPLKGsLRSLNRDMQPTES	CD165_HLA-DR, CD165_HLA-II	Phospho (STY)	3	0	1	19	746.375	2236.1	0.099591	48.872	20.234	0.97797	KPLKGSLRSLNRDMQPTES	_KPLKGS(ph)LRSLNRDMQPTES_	O00533-2;O00533	CHL1	Neural cell adhesion molecule L1-like protein;Processed neural cell adhesion molecule L1-like protein	KPLKGS(0.978)LRS(0.015)LNRDMQPT(0.002)ES(0.005)	NA	NA	KPLKGS(18.29)LRS(-18.29)LNRDMQPT(-26.51)ES(-22.63)
LEEGKKATNLtREtKL	CD165_HLA-II	2 Phospho (STY)	3	0	2	16	664.325	1989.95	0.040705	60.55	26.456	0.99447	LEEGKKATNLTRETKL	_LEEGKKATNLT(ph)RET(ph)KL_	P50851-2;P50851	LRBA	Lipopolysaccharide-responsive and beige-like anchor protein	LEEGKKAT(0.011)NLT(0.994)RET(0.994)KL	NA	NA	LEEGKKAT(-22.52)NLT(22.52)RET(22.52)KL
WTYIIQGRPYTyLII	DRB11301	Phospho (STY)	4	0	1	15	495.756	1979	0.1054	57.804	23.71	0.98108	WTYIIQGRPYTYLII	_WTYIIQGRPYTpYLII_				WTYIIQGRPYT(0.018)Y(0.981)LII	NA	NA	NA
AKPRLRRAtISNPI	DRB10301, DRB10401	Phospho (STY)	3	0	1	14	558.317	1671.93	0.35225	47.189	13.01	0.99224	AKPRLRRATISNPI	_AKPRLRRApTISNPI_	P13674	P4HA1	Prolyl 4-hydroxylase subunit alpha-1	AKPRLRRAT(0.992)IS(0.008)NPI	NA	NA	NA
FVPtKTHVLLHRMS	CM647_HLA-II	Phospho (STY)	2	0	1	14	873.45	1744.88	0.073971	58.674	11.968	0.81346	FVPTKTHVLLHRMS	_FVPT(ph)KTHVLLHRMS_	O00203;O00203-3	AP3B1	AP-3 complex subunit beta-1	FVPT(0.813)KT(0.187)HVLLHRMS	NA	NA	FVPT(6.4)KT(-6.4)HVLLHRMS(-54.37)
TIMVTEAIAyLRACL	3947GA_HLA-DR	Oxidation (M),Phospho (STY)	2	1	1	15	882.427	1762.84	0.21732	42.718	13.761	1	TIMVTEAIAYLRACL	_TIM(ox)VTEAIAY(ph)LRACL_	O00574	CXCR6	C-X-C chemokine receptor type 6	TIMVTEAIAY(1)LRACL	TIM(1)VTEAIAYLRACL	TIM(42.72)VTEAIAYLRACL	T(-41.21)IMVT(-41.21)EAIAY(41.21)LRACL
TLIRIFDtssGHLIQELRR	3808HMC_HLA-II	3 Phospho (STY)	4	0	3	19	624.546	2494.15	0.19543	42.382	16.838	0.87886	TLIRIFDTSSGHLIQELRR	_TLIRIFDT(ph)S(ph)S(ph)GHLIQELRR_	Q5MNZ6	WDR45B	WD repeat domain phosphoinositide-interacting protein 3	T(0.363)LIRIFDT(0.879)S(0.879)S(0.879)GHLIQELRR	NA	NA	T(-7.21)LIRIFDT(7.21)S(7.21)S(7.21)GHLIQELRR
PDFLHKMtVVVLQKLN	3849BR_HLA-II	Phospho (STY)	3	0	1	16	654.681	1961.02	0.1891	43.316	10.008	1	PDFLHKMTVVVLQKLN	_PDFLHKMT(ph)VVVLQKLN_	Q9H582-2;Q9H582	ZNF644	Zinc finger protein 644	PDFLHKMT(1)VVVLQKLN	NA	NA	PDFLHKMT(43.32)VVVLQKLN
PsGILIAIDALSFYLPLESG	BP455_HLA-II	Phospho (STY)	3	0	1	20	719.369	2155.09	0.030094	57.525	19.432	0.99918	PSGILIAIDALSFYLPLESG	_PS(ph)GILIAIDALSFYLPLESG_	Q70Z44;Q70Z44-3;Q70Z44-2;Q70Z44-4	HTR3D	5-hydroxytryptamine receptor 3D	PS(0.999)GILIAIDALS(0.001)FYLPLESG	NA	NA	PS(30.9)GILIAIDALS(-30.9)FY(-54.47)LPLES(-55.15)G
LYFLPKRRIILyFIVEQ	DPA10103-DPB10301	Phospho (STY)	4	0	1	17	573.573	2290.26	0.010109	72.175	13.503	0.97704	LYFLPKRRIILYFIVEQ	_LYFLPKRRIILpYFIVEQ_				LY(0.023)FLPKRRIILY(0.977)FIVEQ	NA	NA	NA
APPPLLRGAPGAGGtGAGA	DRB11303	Phospho (STY)	2	0	1	19	834.417	1666.82	0.0081345	67.385	14.357	1	APPPLLRGAPGAGGTGAGA	_APPPLLRGAPGAGGpTGAGA_				APPPLLRGAPGAGGT(1)GAGA	NA	NA	NA
PVtLtPPQGPPAAVQLSSA	RA957_HLA-II	3 Phospho (STY)	3	0	3	19	690.97	2069.89	0.10197	48.547	13.825	0.99975	PVTLTPPQGPPAAVQLSSA	_PVT(ph)LT(ph)PPQGPPAAVQLS(ph)SA_	Q8IWZ3-4;Q8IWZ3;Q8IWZ3-6	ANKHD1	Ankyrin repeat and KH domain-containing protein 1	PVT(1)LT(1)PPQGPPAAVQLS(0.5)S(0.5)A	NA	NA	PVT(32.78)LT(32.95)PPQGPPAAVQLS(0)S(0)A
SEILsKKDLPLD	CD165_HLA-II	Phospho (STY)	2	0	1	12	719.365	1436.72	0.1367	58.699	13.019	0.99273	SEILSKKDLPLD	_SEILS(ph)KKDLPLD_	Q5VT06	CEP350	Centrosome-associated protein 350	S(0.007)EILS(0.993)KKDLPLD	NA	NA	S(-21.35)EILS(21.35)KKDLPLD
TVSVPRSDTSNRKsLR	DRB11301	Phospho (STY)	2	0	1	16	941.978	1881.94	0.2254	41.399	10.849	0.98913	TVSVPRSDTSNRKSLR	_TVSVPRSDTSNRKpSLR_				TVSVPRS(0.002)DT(0.002)S(0.007)NRKS(0.989)LR	NA	NA	NA
FPGtMKKDKLHRR	GD149_HLA-II	Phospho (STY)	4	0	1	13	424.223	1692.86	0.27817	42.629	14.98	1	FPGTMKKDKLHRR	_FPGT(ph)MKKDKLHRR_	P15498-2;P15498	VAV1	Proto-oncogene vav	FPGT(1)MKKDKLHRR	NA	NA	FPGT(42.63)MKKDKLHRR
KtGVLAAVLASQPS	DPA10103-DPB10401	Phospho (STY)	2	0	1	14	711.374	1420.73	0.11953	68.657	19.497	0.99951	KTGVLAAVLASQPS	_KpTGVLAAVLASQPS_	Q96D71	REPS1	RalBP1-associated Eps domain-containing protein 1	KT(1)GVLAAVLASQPS	NA	NA	NA
NRsWKYNQSISLRRP	CD165_HLA-DR, CD165_HLA-II, TIL1_HLA-II, TIL3_HLA-II	Phospho (STY)	4	0	1	15	497.002	1983.98	0.20848	43.208	29.782	0.9911	NRSWKYNQSISLRRP	_NRS(ph)WKYNQSISLRRP_	Q9UBH6;Q9UBH6-2	XPR1	Xenotropic and polytropic retrovirus receptor 1	NRS(0.991)WKY(0.008)NQSISLRRP	NA	NA	NRS(20.73)WKY(-20.73)NQS(-35.75)IS(-35.75)LRRP
tFRPPNREDTAQA	TIL3_HLA-II	Phospho (STY)	2	0	1	13	791.854	1581.69	0.027136	78.556	19.139	0.99999	TFRPPNREDTAQA	_T(ph)FRPPNREDTAQA_	Q07157-2;Q07157	TJP1	Tight junction protein ZO-1	T(1)FRPPNREDTAQA	NA	NA	T(52.94)FRPPNREDT(-52.94)AQA
VPPLTSVsVKPQLGCTEDYLL	BP455_HLA-II	Phospho (STY)	3	0	1	21	780.392	2338.15	0.1764	41.208	18.334	0.7564	VPPLTSVSVKPQLGCTEDYLL	_VPPLTSVS(ph)VKPQLGCTEDYLL_	Q8N9U0-2;Q8N9U0	TC2N	Tandem C2 domains nuclear protein	VPPLT(0.113)S(0.113)VS(0.756)VKPQLGCT(0.017)EDYLL	NA	NA	VPPLT(-8.26)S(-8.26)VS(8.26)VKPQLGCT(-16.38)EDY(-37.55)LL
MPLTDLLLNVLIRMs	DRB10801, DRB11303, DRB30202	Oxidation (M),Phospho (STY)	2	1	1	15	912.972	1823.93	0.036254	72.652	32.586	1	MPLTDLLLNVLIRMS	_MPLTDLLLNVLIRM(ox)pS_				MPLTDLLLNVLIRMS(1)	MPLTDLLLNVLIRM(1)S	NA	NA
LIECDQSKLSMDLLtE	DRB11101	Oxidation (M),Phospho (STY)	2	1	1	16	967.43	1932.85	0.15922	45.359	18.845	1	LIECDQSKLSMDLLTE	_LIECDQSKLSM(ox)DLLpTE_				LIECDQS(0.129)KLS(0.015)MDLLT(0.856)E	LIECDQSKLSM(1)DLLTE	NA	NA
NHHPPGQIARKy	TIL3_HLA-II	Phospho (STY)	2	0	1	12	749.359	1496.7	0.12154	60.91	12.487	1	NHHPPGQIARKY	_NHHPPGQIARKY(ph)_	Q8ND76-3;Q8ND76-2;Q8ND76	CCNY	Cyclin-Y	NHHPPGQIARKY(1)	NA	NA	NHHPPGQIARKY(60.91)
DSQDLPEVNVGDtV	3869GA_HLA-II	Phospho (STY)	2	0	1	14	784.33	1566.65	0.12426	52.725	15.534	0.99998	DSQDLPEVNVGDTV	_DSQDLPEVNVGDT(ph)V_	Q6UXB0-3			DSQDLPEVNVGDT(1)V	NA	NA	DS(-47.04)QDLPEVNVGDT(47.04)V
QRGVyLLTSHRT	3849BR_HLA-II, 4021_HLA-DR, JY_HLA-II	3 Phospho (STY)	4	0	3	12	418.427	1669.68	0.23834	50.354	24.23	0.92992	QRGVYLLTSHRT	_QRGVY(ph)LLT(ph)S(ph)HRT_	P10745	RBP3	Retinol-binding protein 3	QRGVY(0.93)LLT(0.69)S(0.69)HRT(0.69)	NA	NA	QRGVY(6.46)LLT(0)S(0)HRT(0)
KPEKRPLALsVVSQMKD	GD149_HLA-II	Oxidation (M),Phospho (STY)	4	1	1	17	506.267	2021.04	0.24695	41.348	17.12	1	KPEKRPLALSVVSQMKD	_KPEKRPLALS(ph)VVSQM(ox)KD_	Q38SD2	LRRK1	Leucine-rich repeat serine/threonine-protein kinase 1	KPEKRPLALS(1)VVSQMKD	KPEKRPLALSVVSQM(1)KD	KPEKRPLALSVVSQM(41.35)KD	KPEKRPLALS(38.46)VVS(-38.46)QMKD
SAGDITEPHsQALQDV	GD149_HLA-II	Phospho (STY)	3	0	1	16	583.256	1746.75	0.178	46.3	11.616	0.97834	SAGDITEPHSQALQDV	_SAGDITEPHS(ph)QALQDV_	O15360-3;O15360	FANCA	Fanconi anemia group A protein	S(0.012)AGDIT(0.01)EPHS(0.978)QALQDV	NA	NA	S(-19.27)AGDIT(-19.86)EPHS(19.27)QALQDV
LTAVyFALSISL	DPA10103-DPB10401, DPA10103-DPB10601	Phospho (STY)	2	0	1	12	689.357	1376.7	0.11798	105.57	29.504	0.98837	LTAVYFALSISL	_LTAVpYFALSISL_	Q9NPI0	TMEM138	Transmembrane protein 138	LTAVY(0.988)FALS(0.006)IS(0.006)L	NA	NA	NA
DEELDsHLSyIKI	TIL1_HLA-II	2 Phospho (STY)	3	0	2	13	574.574	1720.7	0.19049	50.207	17.012	0.99481	DEELDSHLSYIKI	_DEELDS(ph)HLSY(ph)IKI_	P16118-2;P16118	PFKFB1	6-phosphofructo-2-kinase/fructose-2,6-bisphosphatase 1;6-phosphofructo-2-kinase;Fructose-2,6-bisphosphatase	DEELDS(0.995)HLS(0.011)Y(0.995)IKI	NA	NA	DEELDS(22.56)HLS(-22.56)Y(22.8)IKI
LATTPAQTTHGNGtPAPA	DRB10101	Phospho (STY)	2	0	1	18	893.412	1784.81	0.13643	41.378	16.2	0.99625	LATTPAQTTHGNGTPAPA	_LATTPAQTTHGNGpTPAPA_				LAT(0.001)T(0.001)PAQT(0.001)T(0.001)HGNGT(0.996)PAPA	NA	NA	NA
QQVIQCAyDIAKA	3808HMC_HLA-DR, 3808HMC_HLA-II, 3912BAM_HLA-DR, 3912BAM_HLA-II, 4052BA_HLA-II	Phospho (STY)	2	0	1	13	765.855	1529.69	0.022233	81.338	14.646	1	QQVIQCAYDIAKA	_QQVIQCAY(ph)DIAKA_	Q14161-9;Q14161-5;Q14161;Q14161-7;Q14161-8;Q14161-3;Q14161-11;Q14161-6;Q14161-4;Q14161-10;Q9Y2X7;Q9Y2X7-3	GIT2;GIT1	ARF GTPase-activating protein GIT2;ARF GTPase-activating protein GIT1	QQVIQCAY(1)DIAKA	NA	NA	QQVIQCAY(81.34)DIAKA
LSGSVTLRLtPVQWF	3808HMC_HLA-II	2 Phospho (STY)	3	0	2	15	621.965	1862.87	0.22001	42.568	16.421	0.99251	LSGSVTLRLTPVQWF	_LSGS(ph)VTLRLT(ph)PVQWF_	O95136	S1PR2	Sphingosine 1-phosphate receptor 2	LS(0.033)GS(0.487)VT(0.487)LRLT(0.993)PVQWF	NA	NA	LS(-12.03)GS(0)VT(0)LRLT(19.96)PVQWF
sKPGVIFLTKRSRQVCA	3849BR_HLA-II	Phospho (STY)	3	0	1	17	657.352	1969.03	0.089714	51.265	32.969	0.99995	SKPGVIFLTKRSRQVCA	_S(ph)KPGVIFLTKRSRQVCA_	P10147	CCL3	C-C motif chemokine 3;MIP-1-alpha(4-69)	S(1)KPGVIFLTKRSRQVCA	NA	NA	S(45.55)KPGVIFLT(-45.81)KRS(-45.55)RQVCA
HWEsRAPRKHPCKt	DRB30101	2 Phospho (STY)	2	0	2	14	946.911	1891.81	0.074483	99.802	24.858	1	HWESRAPRKHPCKT	_HWEpSRAPRKHPCKpT_	Q8TC57	M1AP	Meiosis 1 arrest protein	HWES(1)RAPRKHPCKT(1)	NA	NA	NA
DTAQIVVNVtDANTHR	CM647_HLA-II	Phospho (STY)	3	0	1	16	611.955	1832.84	0.21384	41.967	13.097	0.82082	DTAQIVVNVTDANTHR	_DTAQIVVNVT(ph)DANTHR_	Q9HCU4	CELSR2	Cadherin EGF LAG seven-pass G-type receptor 2	DTAQIVVNVT(0.821)DANT(0.179)HR	NA	NA	DT(-34.28)AQIVVNVT(6.62)DANT(-6.62)HR
VsEKYWKVNKPMELYYAPTKEH	JY_HLA-II	Oxidation (M),Phospho (STY)	5	1	1	22	568.074	2835.33	0.11261	43.955	22.34	1	VSEKYWKVNKPMELYYAPTKEH	_VS(ph)EKYWKVNKPM(ox)ELYYAPTKEH_	Q99496;Q99496-2	RNF2	E3 ubiquitin-protein ligase RING2	VS(0.998)EKY(0.002)WKVNKPMELYYAPTKEH	VSEKYWKVNKPM(1)ELYYAPTKEH	VSEKYWKVNKPM(43.96)ELYYAPTKEH	VS(27.24)EKY(-27.24)WKVNKPMELY(-41.19)Y(-41.19)APT(-41.15)KEH
LEVACLNKSGTKKLyKL	DRB11101	Phospho (STY)	3	0	1	17	663.36	1987.06	0.12492	44.925	21.094	0.94958	LEVACLNKSGTKKLYKL	_LEVACLNKSGTKKLpYKL_				LEVACLNKSGT(0.05)KKLY(0.95)KL	NA	NA	NA
LEERFADLAAsHLEAI	DPA10103-DPB10601	Phospho (STY)	2	0	1	16	932.946	1863.88	0.094836	61.815	11.532	1	LEERFADLAASHLEAI	_LEERFADLAApSHLEAI_	Q2TAM9	TUSC1	Tumor suppressor candidate gene 1 protein	LEERFADLAAS(1)HLEAI	NA	NA	NA
LPMILDNKLsHPLLEQLLPAL	DRB11101	Oxidation (M),Phospho (STY)	3	1	1	21	822.114	2463.32	0.28588	47.568	25.969	1	LPMILDNKLSHPLLEQLLPAL	_LPM(ox)ILDNKLpSHPLLEQLLPAL_	Q86XI2	NCAPG2	Condensin-2 complex subunit G2	LPMILDNKLS(1)HPLLEQLLPAL	LPM(1)ILDNKLSHPLLEQLLPAL	NA	NA
LEtyKQFLAEEV	3869GA_HLA-II	2 Phospho (STY)	3	0	2	12	543.9	1628.68	0.31394	59.542	13.626	1	LETYKQFLAEEV	_LET(ph)Y(ph)KQFLAEEV_	P86452	ZBED6	Zinc finger BED domain-containing protein 6	LET(1)Y(1)KQFLAEEV	NA	NA	LET(59.54)Y(59.54)KQFLAEEV
TGAEsHELQDVLEET	TIL1_HLA-II	Phospho (STY)	3	0	1	15	579.912	1736.71	0.018217	73.219	13.51	0.99918	TGAESHELQDVLEET	_TGAES(ph)HELQDVLEET_	P36776-2;P36776;P36776-3	LONP1	Lon protease homolog, mitochondrial	TGAES(0.999)HELQDVLEET(0.001)	NA	NA	T(-54.76)GAES(30.9)HELQDVLEET(-30.9)
VTKSKRAEKLtELSGN	GD149_HLA-II	2 Phospho (STY)	3	0	2	16	640.978	1919.91	0.07254	55.885	55.885	0.90382	VTKSKRAEKLTELSGN	_VT(ph)KSKRAEKLT(ph)ELSGN_	Q6P1K8;Q13888	GTF2H2C;GTF2H2	General transcription factor IIH subunit 2-like protein;General transcription factor IIH subunit 2	VT(0.584)KS(0.512)KRAEKLT(0.904)ELSGN	NA	NA	VT(0.7)KS(-0.7)KRAEKLT(7.06)ELS(-37.38)GN
DNYKELKRsLENPA	CD165_HLA-II	Phospho (STY)	3	0	1	14	586.28	1755.82	0.096225	55.688	20.651	0.99964	DNYKELKRSLENPA	_DNYKELKRS(ph)LENPA_	Q86VP1;Q86VP1-2;Q86VP1-4;Q86VP1-3	TAX1BP1	Tax1-binding protein 1	DNYKELKRS(1)LENPA	NA	NA	DNY(-34.44)KELKRS(34.44)LENPA
LPGRtGAPGPQGPPG	3830NJF_HLA-II, 4021_HLA-II, CD165_HLA-II	Phospho (STY)	2	0	1	15	719.846	1437.68	0.099835	52.79	12.941	1	LPGRTGAPGPQGPPG	_LPGRT(ph)GAPGPQGPPG_	Q02388-2;Q02388	COL7A1	Collagen alpha-1(VII) chain	LPGRT(1)GAPGPQGPPG	NA	NA	LPGRT(52.79)GAPGPQGPPG
GPLRtAAKRCyGK	3865DM_HLA-II	2 Phospho (STY)	3	0	2	13	527.577	1579.71	0.28692	43.382	14.406	1	GPLRTAAKRCYGK	_GPLRT(ph)AAKRCY(ph)GK_	Q99973-2;Q99973	TEP1	Telomerase protein component 1	GPLRT(1)AAKRCY(1)GK	NA	NA	GPLRT(43.38)AAKRCY(43.38)GK
RPSAKEGQESKKRSsLFR	CM647_HLA-DR	Phospho (STY)	3	0	1	18	724.374	2170.1	0.077069	52.862	20.741	0.83835	RPSAKEGQESKKRSSLFR	_RPSAKEGQESKKRSS(ph)LFR_	Q9Y2H9	MAST1	Microtubule-associated serine/threonine-protein kinase 1	RPSAKEGQES(0.004)KKRS(0.158)S(0.838)LFR	NA	NA	RPS(-50.76)AKEGQES(-23.76)KKRS(-7.24)S(7.24)LFR
tGLQEVEVKAAVYHHFISDGVR	DPA10103-DPB10401	Phospho (STY)	4	0	1	22	634.565	2534.23	0.011375	54.521	14.09	0.77239	TGLQEVEVKAAVYHHFISDGVR	_pTGLQEVEVKAAVYHHFISDGVR_	P01024	C3	Complement C3;Complement C3 beta chain;C3-beta-c;Complement C3 alpha chain;C3a anaphylatoxin;Acylation stimulating protein;Complement C3b alpha chain;Complement C3c alpha chain fragment 1;Complement C3dg fragment;Complement C3g fragment;Complement C3d fragment;Complement C3f fragment;Complement C3c alpha chain fragment 2	T(0.772)GLQEVEVKAAVY(0.226)HHFIS(0.001)DGVR	NA	NA	NA
ASQRRRsLEPAENVHG	4021_HLA-II	Phospho (STY)	4	0	1	16	472.48	1885.89	9.99e-05	149.36	117.9	0.85647	ASQRRRSLEPAENVHG	_ASQRRRS(ph)LEPAENVHG_	P12931;P12931-2	SRC	Proto-oncogene tyrosine-protein kinase Src	AS(0.144)QRRRS(0.856)LEPAENVHG	NA	NA	AS(-7.76)QRRRS(7.76)LEPAENVHG
DNLAPRVLKAQs	3830NJF_HLA-II, 3865DM_HLA-II, 4021_HLA-II	Phospho (STY)	3	0	1	12	464.573	1390.7	0.13223	70.488	32.3	1	DNLAPRVLKAQS	_DNLAPRVLKAQS(ph)_	Q70CQ2-3;Q70CQ2-2;Q70CQ2	USP34	Ubiquitin carboxyl-terminal hydrolase 34	DNLAPRVLKAQS(1)	NA	NA	DNLAPRVLKAQS(70.49)
LSKAKtEQEESKTK	3971ORA_HLA-DR	Phospho (STY)	3	0	1	14	562.949	1685.82	0.087888	56.569	32.154	0.99433	LSKAKTEQEESKTK	_LSKAKT(ph)EQEESKTK_	Q9UKF2-2;Q9UKF2	ADAM30	Disintegrin and metalloproteinase domain-containing protein 30	LSKAKT(0.994)EQEES(0.003)KT(0.003)K	NA	NA	LS(-38.16)KAKT(25.57)EQEES(-25.57)KT(-25.57)K
STSANKTGLRtMPPINL	DPA10103-DPB10601	Oxidation (M),Phospho (STY)	3	1	1	17	632.98	1895.92	0.068711	51.695	15.502	1	STSANKTGLRTMPPINL	_STSANKTGLRpTM(ox)PPINL_	Q6P2E9	EDC4	Enhancer of mRNA-decapping protein 4	STSANKT(0.004)GLRT(0.996)MPPINL	STSANKTGLRTM(1)PPINL	NA	NA
QDVtLIILEIAAIISLGLSFYHP	DPA10103-DPB10301	Phospho (STY)	4	0	1	23	652.352	2605.38	0.031121	47.52	21.103	0.99885	QDVTLIILEIAAIISLGLSFYHP	_QDVpTLIILEIAAIISLGLSFYHP_	Q01814	ATP2B2	Plasma membrane calcium-transporting ATPase 2	QDVT(0.999)LIILEIAAIIS(0.001)LGLSFYHP	NA	NA	NA
HPtRLVLAVGWE	CM647_HLA-DR	Phospho (STY)	2	0	1	12	729.369	1456.72	0.15756	56.563	18.27	1	HPTRLVLAVGWE	_HPT(ph)RLVLAVGWE_	Q96RY7	IFT140	Intraflagellar transport protein 140 homolog	HPT(1)RLVLAVGWE	NA	NA	HPT(56.56)RLVLAVGWE
PEWELKAVPsQQQGI	JY_HLA-DR	Phospho (STY)	2	0	1	15	895.43	1788.84	0.0056258	89.561	18.212	1	PEWELKAVPSQQQGI	_PEWELKAVPS(ph)QQQGI_	Q16587-4;Q16587-2;Q16587	ZNF74	Zinc finger protein 74	PEWELKAVPS(1)QQQGI	NA	NA	PEWELKAVPS(89.56)QQQGI
LGKEILREtPDNI	JY_HLA-DR	Phospho (STY)	2	0	1	13	789.4	1576.79	0.14421	63.073	15.135	1	LGKEILRETPDNI	_LGKEILRET(ph)PDNI_	Q96RD9;Q96RD9-3;Q96RD9-4;Q96RD9-5;Q96RD9-2	FCRL5	Fc receptor-like protein 5	LGKEILRET(1)PDNI	NA	NA	LGKEILRET(63.07)PDNI
sLIVGLKISTKSVGRDE	TIL3_HLA-II	Phospho (STY)	3	0	1	17	628.006	1881	0.12213	46.926	11.997	0.99932	SLIVGLKISTKSVGRDE	_S(ph)LIVGLKISTKSVGRDE_	P21980;P21980-2	TGM2	Protein-glutamine gamma-glutamyltransferase 2	S(0.999)LIVGLKISTKSVGRDE	NA	NA	S(36.42)LIVGLKIS(-36.42)T(-36.42)KS(-36.42)VGRDE
KLRtQLAVIESLNQ	DRB11101	Phospho (STY)	3	0	1	14	564.973	1691.9	0.25857	55.196	12.411	0.99999	KLRTQLAVIESLNQ	_KLRpTQLAVIESLNQ_				KLRT(1)QLAVIESLNQ	NA	NA	NA
GSTKPAtPCRPSEAAQ	4021_HLA-II	Phospho (STY)	2	0	1	16	840.874	1679.73	0.0021784	100.09	26.245	0.92872	GSTKPATPCRPSEAAQ	_GSTKPAT(ph)PCRPSEAAQ_	Q5T8A7	PPP1R26	Protein phosphatase 1 regulatory subunit 26	GS(0.036)T(0.036)KPAT(0.929)PCRPSEAAQ	NA	NA	GS(-14.16)T(-14.16)KPAT(14.16)PCRPS(-42.94)EAAQ
KPPKRNAFyRKLQ	4021_HLA-II, RA957_HLA-II	Phospho (STY)	2	0	1	13	863.469	1724.92	0.27196	44.203	14.396	1	KPPKRNAFYRKLQ	_KPPKRNAFY(ph)RKLQ_	O43526-3;O43526-6;O43526-4;O43526-5;O43526-2;O43526	KCNQ2	Potassium voltage-gated channel subfamily KQT member 2	KPPKRNAFY(1)RKLQ	NA	NA	KPPKRNAFY(44.2)RKLQ
VIPMsHPGAVDIVAIMIGN	CM647_HLA-II	Phospho (STY)	3	0	1	19	672.002	2012.98	0.11167	47.223	21.715	1	VIPMSHPGAVDIVAIMIGN	_VIPMS(ph)HPGAVDIVAIMIGN_	Q8TEB7	RNF128	E3 ubiquitin-protein ligase RNF128	VIPMS(1)HPGAVDIVAIMIGN	NA	NA	VIPMS(47.22)HPGAVDIVAIMIGN
TPLSTIRNFTLGGPsAGVT	CM647_HLA-DR	2 Phospho (STY)	3	0	2	19	683.653	2047.94	0.23279	40.52	16.11	0.8475	TPLSTIRNFTLGGPSAGVT	_TPLS(ph)TIRNFTLGGPS(ph)AGVT_	P11161-2;P11161	EGR2	E3 SUMO-protein ligase EGR2	T(0.015)PLS(0.379)T(0.379)IRNFT(0.379)LGGPS(0.847)AGVT(0.001)	NA	NA	T(-15.01)PLS(0)T(0)IRNFT(0)LGGPS(7.59)AGVT(-31.81)
IWyIGGKNEPEPE	GD149_HLA-II	Phospho (STY)	2	0	1	13	806.358	1610.7	0.0087203	94.692	26.699	1	IWYIGGKNEPEPE	_IWY(ph)IGGKNEPEPE_	Q8IWQ3-6;Q8IWQ3-3;Q8IWQ3-2;Q8IWQ3-4;Q8IWQ3;Q8IWQ3-5	BRSK2	Serine/threonine-protein kinase BRSK2	IWY(1)IGGKNEPEPE	NA	NA	IWY(94.69)IGGKNEPEPE
tPPYKDLPPKPGSSAPPRPP	GD149_HLA-II	Phospho (STY)	3	0	1	20	727.036	2178.09	3.01e-05	99.6	81.806	0.99998	TPPYKDLPPKPGSSAPPRPP	_T(ph)PPYKDLPPKPGSSAPPRPP_	Q6ZS10;Q6ZS10-3;Q6ZS10-2	CLEC17A	C-type lectin domain family 17, member A	T(1)PPYKDLPPKPGSSAPPRPP	NA	NA	T(48.08)PPY(-48.08)KDLPPKPGS(-91.16)S(-93.89)APPRPP
SLRNKEVKSAFKKtVGKAK	RA957_HLA-II	Phospho (STY)	5	0	1	19	440.653	2198.23	0.10778	47.754	23.373	0.9987	SLRNKEVKSAFKKTVGKAK	_SLRNKEVKSAFKKT(ph)VGKAK_	Q96R08	OR5B12	Olfactory receptor 5B12	SLRNKEVKS(0.001)AFKKT(0.999)VGKAK	NA	NA	S(-44.56)LRNKEVKS(-28.97)AFKKT(28.97)VGKAK
KASSLISLLKQEGIAt	RA957_HLA-DR	2 Phospho (STY)	2	0	2	16	909.954	1817.89	0.076183	54.023	19.637	0.91147	KASSLISLLKQEGIAT	_KAS(ph)SLISLLKQEGIAT(ph)_	P78344-2;P78344	EIF4G2	Eukaryotic translation initiation factor 4 gamma 2	KAS(0.5)S(0.5)LIS(0.089)LLKQEGIAT(0.911)	NA	NA	KAS(0)S(0)LIS(-10.13)LLKQEGIAT(10.13)
QsRLQEIDSDKSDLTM	DRB10405	Phospho (STY)	2	0	1	16	973.432	1944.85	0.22572	41.383	15.024	0.98517	QSRLQEIDSDKSDLTM	_QpSRLQEIDSDKSDLTM_				QS(0.985)RLQEIDS(0.015)DKSDLTM	NA	NA	NA
GKVtVKYDRKELRKR	3912BAM_HLA-DR, 3912BAM_HLA-II	Phospho (STY)	4	0	1	15	489.778	1955.08	0.26476	40.085	33.817	0.99464	GKVTVKYDRKELRKR	_GKVT(ph)VKYDRKELRKR_	Q96C90;Q8TAE6	PPP1R14B;PPP1R14C	Protein phosphatase 1 regulatory subunit 14B;Protein phosphatase 1 regulatory subunit 14C	GKVT(0.995)VKY(0.005)DRKELRKR	NA	NA	GKVT(22.68)VKY(-22.68)DRKELRKR
GVGAFNLtLsMLPt	RA957_HLA-II	3 Phospho (STY)	2	0	3	14	830.828	1659.64	0.17064	47.823	14.599	1	GVGAFNLTLSMLPT	_GVGAFNLT(ph)LS(ph)MLPT(ph)_	Q5SRH9-5;Q5SRH9-6;Q5SRH9-4;Q5SRH9;Q5SRH9-3	TTC39A	Tetratricopeptide repeat protein 39A	GVGAFNLT(1)LS(1)MLPT(1)	NA	NA	GVGAFNLT(47.82)LS(47.82)MLPT(47.82)
ItGELEKQLLQANPIL	3830NJF_HLA-DR, JY_HLA-DR	Phospho (STY)	2	0	1	16	930.498	1858.98	0.0069652	80.596	24.502	1	ITGELEKQLLQANPIL	_IT(ph)GELEKQLLQANPIL_	P35749-4;P35749	MYH11	Myosin-11	IT(1)GELEKQLLQANPIL	NA	NA	IT(80.6)GELEKQLLQANPIL
LtsLKAKVPIIITSA	CM647_HLA-DR	2 Phospho (STY)	2	0	2	15	857.961	1713.91	0.18656	44.425	44.425	0.99945	LTSLKAKVPIIITSA	_LT(ph)S(ph)LKAKVPIIITSA_	A6NEK1	ARRDC5	Arrestin domain-containing protein 5	LT(0.997)S(0.999)LKAKVPIIIT(0.003)SA	NA	NA	LT(26.16)S(34.84)LKAKVPIIIT(-26.16)S(-37.77)A
RPADLDLIQSTPFKPLALKtPPR	DPA10103-DPB10201, DPA10103-DPB10401	Phospho (STY)	4	0	1	23	664.366	2653.44	1.1472e-06	98.189	65.799	0.9988	RPADLDLIQSTPFKPLALKTPPR	_RPADLDLIQSTPFKPLALKpTPPR_	Q9GZY8	MFF	Mitochondrial fission factor	RPADLDLIQST(0.001)PFKPLALKT(0.999)PPR	NA	NA	NA
QALtRAGHGALQAGQ	3808HMC_HLA-II	Phospho (STY)	2	0	1	15	779.878	1557.74	0.25318	40.727	15.51	1	QALTRAGHGALQAGQ	_QALT(ph)RAGHGALQAGQ_	A2A3L6	TTC24	Tetratricopeptide repeat protein 24	QALT(1)RAGHGALQAGQ	NA	NA	QALT(40.73)RAGHGALQAGQ
VTLATATTDAAQtL	DPA10103-DPB10601	Phospho (STY)	2	0	1	14	728.85	1455.69	0.08804	72.496	21.06	0.93239	VTLATATTDAAQTL	_VTLATATTDAAQpTL_	O15151	MDM4	Protein Mdm4	VTLATAT(0.007)T(0.061)DAAQT(0.932)L	NA	NA	NA
EQVKIERDsREHEEPTT	3808HMC_HLA-DR, 3808HMC_HLA-II, 4052BA_HLA-DR	Phospho (STY)	3	0	1	17	721.662	2161.96	0.10246	49.559	23.142	0.98718	EQVKIERDSREHEEPTT	_EQVKIERDS(ph)REHEEPTT_	P24593	IGFBP5	Insulin-like growth factor-binding protein 5	EQVKIERDS(0.987)REHEEPT(0.012)T(0.001)	NA	NA	EQVKIERDS(19.31)REHEEPT(-19.31)T(-28.95)
LILQKRKGFVRtAL	3849BR_HLA-II, 4021_HLA-DR, 4021_HLA-II	Phospho (STY)	4	0	1	14	431.509	1722.01	0.094356	55.885	26.873	1	LILQKRKGFVRTAL	_LILQKRKGFVRT(ph)AL_	Q58HT5	AWAT1	Acyl-CoA wax alcohol acyltransferase 1	LILQKRKGFVRT(1)AL	NA	NA	LILQKRKGFVRT(55.89)AL
YIDTLRKytRPTL	CD165_HLA-II	2 Phospho (STY)	2	0	2	13	900.428	1798.84	0.081643	62.463	20.667	0.87405	YIDTLRKYTRPTL	_YIDTLRKY(ph)T(ph)RPTL_	Q7Z3Z3	PIWIL3	Piwi-like protein 3	YIDTLRKY(0.831)T(0.874)RPT(0.295)L	NA	NA	Y(-56.22)IDT(-45.79)LRKY(6.21)T(7.48)RPT(-6.21)L
RRRsLEPAENVHGAG	JY_HLA-DR, JY_HLA-II	Phospho (STY)	3	0	1	15	576.948	1727.82	0.16099	45.844	19.696	1	RRRSLEPAENVHGAG	_RRRS(ph)LEPAENVHGAG_	P12931;P12931-2	SRC	Proto-oncogene tyrosine-protein kinase Src	RRRS(1)LEPAENVHGAG	NA	NA	RRRS(45.84)LEPAENVHGAG
HFVEEFKRKHKKDIsQN	DRB11301	Phospho (STY)	4	0	1	17	563.285	2249.11	0.06555	52.254	35.955	1	HFVEEFKRKHKKDISQN	_HFVEEFKRKHKKDIpSQN_	P0DMV9;P0DMV8;P34931	HSPA1B;HSPA1A;HSPA1L	Heat shock 70 kDa protein 1B;Heat shock 70 kDa protein 1A;Heat shock 70 kDa protein 1-like	HFVEEFKRKHKKDIS(1)QN	NA	NA	NA
RARsHLRAALFLAAASARGITT	DRB11104	Phospho (STY)	4	0	1	22	598.329	2389.29	0.092528	41.423	17.026	0.99918	RARSHLRAALFLAAASARGITT	_RARpSHLRAALFLAAASARGITT_	Q05932	FPGS	Folylpolyglutamate synthase, mitochondrial	RARS(0.999)HLRAALFLAAASARGITT	NA	NA	NA
GSRLLDAMRMyRQ	3849BR_HLA-II, CD165_HLA-DR	2 Oxidation (M),Phospho (STY)	3	2	1	13	570.26	1707.76	0.029175	77.597	21.458	1	GSRLLDAMRMYRQ	_GSRLLDAM(ox)RM(ox)Y(ph)RQ_	Q92614-5;Q92614-2;Q92614-3;Q92614-4;Q92614	MYO18A	Unconventional myosin-XVIIIa	GSRLLDAMRMY(1)RQ	GSRLLDAM(1)RM(1)YRQ	GSRLLDAM(77.6)RM(77.6)YRQ	GS(-53.53)RLLDAMRMY(53.53)RQ
NEVGSLSSKVsLDLV	DPA10103-DPB10401	Phospho (STY)	2	0	1	15	813.903	1625.79	0.090307	60.102	10.684	0.99997	NEVGSLSSKVSLDLV	_NEVGSLSSKVpSLDLV_				NEVGSLSSKVS(1)LDLV	NA	NA	NA
LAMVFMGAKGsTAAQ	4021_HLA-II	Phospho (STY)	2	0	1	15	781.859	1561.7	0.008326	83.862	15.965	0.99328	LAMVFMGAKGSTAAQ	_LAMVFMGAKGS(ph)TAAQ_	P50452-2;P50452	SERPINB8	Serpin B8	LAMVFMGAKGS(0.993)T(0.007)AAQ	NA	NA	LAMVFMGAKGS(21.7)T(-21.7)AAQ
EyENIIALQENELKKKADE	DPA10103-DPB10401	Phospho (STY)	3	0	1	19	786.381	2356.12	0.0026819	84.035	57.281	1	EYENIIALQENELKKKADE	_EpYENIIALQENELKKKADE_	P80303	NUCB2	Nucleobindin-2;Nesfatin-1	EY(1)ENIIALQENELKKKADE	NA	NA	NA
ISMYKDSQPRGMAVt	DRB10401	Phospho (STY)	2	0	1	15	882.396	1762.78	0.06613	64.73	12.004	0.9947	ISMYKDSQPRGMAVT	_ISMYKDSQPRGMAVpT_	Q14116	IL18	Interleukin-18	ISMYKDS(0.005)QPRGMAVT(0.995)	NA	NA	NA
LDEFKRKYsNEDTLSVA	CD165_HLA-II	Phospho (STY)	3	0	1	17	698.996	2093.97	0.1579	44.587	11.287	0.93696	LDEFKRKYSNEDTLSVA	_LDEFKRKYS(ph)NEDTLSVA_	P26641;P26641-2	EEF1G	Elongation factor 1-gamma	LDEFKRKY(0.02)S(0.937)NEDT(0.022)LS(0.022)VA	NA	NA	LDEFKRKY(-16.74)S(16.38)NEDT(-16.38)LS(-16.38)VA
IEyVVFGEIPSDL	JY_HLA-DR	Phospho (STY)	2	0	1	13	780.865	1559.72	0.059838	66.621	11.16	0.99999	IEYVVFGEIPSDL	_IEY(ph)VVFGEIPSDL_	Q96MT7-2	CFAP44	Cilia- and flagella-associated protein 44	IEY(1)VVFGEIPSDL	NA	NA	IEY(51.59)VVFGEIPS(-51.59)DL
SQELRMRNssGPCLSG	3830NJF_HLA-II	2 Phospho (STY)	2	0	2	16	941.373	1880.73	0.015697	71.221	22.48	0.82226	SQELRMRNSSGPCLSG	_SQELRMRNS(ph)S(ph)GPCLSG_	Q9NRS4-4;Q9NRS4-2;Q9NRS4-3;Q9NRS4	TMPRSS4	Transmembrane protease serine 4	SQELRMRNS(0.822)S(0.822)GPCLS(0.355)G	NA	NA	S(-67.51)QELRMRNS(5.59)S(5.59)GPCLS(-5.59)G
ATHPAVLQENtQIE	CD165_HLA-II, RA957_HLA-II	Phospho (STY)	2	0	1	14	815.877	1629.74	0.27039	41.54	17.689	0.99988	ATHPAVLQENTQIE	_ATHPAVLQENT(ph)QIE_	Q96KN7;Q96KN7-6;Q96KN7-5;Q96KN7-4	RPGRIP1	X-linked retinitis pigmentosa GTPase regulator-interacting protein 1	ATHPAVLQENT(1)QIE	NA	NA	AT(-39.05)HPAVLQENT(39.05)QIE
LMtFAEATTDQLPIEAEPQS	DPA10103-DPB10301	Oxidation (M),2 Phospho (STY)	4	1	2	20	592.748	2366.96	0.056952	46.621	14.44	1	LMTFAEATTDQLPIEAEPQS	_LM(ox)pTFAEApTTDQLPIEAEPQS_				LMT(0.987)FAEAT(0.499)T(0.498)DQLPIEAEPQS(0.016)	LM(1)TFAEATTDQLPIEAEPQS	NA	NA
LALIRtHNtLYAPE	3947GA_HLA-DR	2 Phospho (STY)	2	0	2	14	886.413	1770.81	0.1152	53.683	14.417	0.9998	LALIRTHNTLYAPE	_LALIRT(ph)HNT(ph)LYAPE_	Q9HAV4	XPO5	Exportin-5	LALIRT(1)HNT(1)LYAPE	NA	NA	LALIRT(37.05)HNT(37.05)LY(-37.05)APE
KPPAYEDVVHRPGtPPPP	RA957_HLA-DR, RA957_HLA-II	Phospho (STY)	4	0	1	18	509.252	2032.98	0.2286	41.136	13.64	0.9994	KPPAYEDVVHRPGTPPPP	_KPPAYEDVVHRPGT(ph)PPPP_	Q96G27	WBP1	WW domain-binding protein 1	KPPAY(0.001)EDVVHRPGT(0.999)PPPP	NA	NA	KPPAY(-32.19)EDVVHRPGT(32.19)PPPP
SLSADTAALsHARLR	RA957_HLA-DR	Phospho (STY)	2	0	1	15	824.912	1647.81	0.061791	57.347	21.695	0.99969	SLSADTAALSHARLR	_SLSADTAALS(ph)HARLR_	O60307	MAST3	Microtubule-associated serine/threonine-protein kinase 3	SLSADTAALS(1)HARLR	NA	NA	S(-50.29)LS(-41.08)ADT(-36.54)AALS(36.54)HARLR
EENVQEDPKtLNF	3869GA_HLA-DR	Phospho (STY)	2	0	1	13	821.853	1641.69	0.020714	82.749	32.642	1	EENVQEDPKTLNF	_EENVQEDPKT(ph)LNF_	O60293-2;O60293;O60293-4	ZFC3H1	Zinc finger C3H1 domain-containing protein	EENVQEDPKT(1)LNF	NA	NA	EENVQEDPKT(82.75)LNF
RPNYQGHQyFLRRGK	JY_HLA-II	Phospho (STY)	3	0	1	15	667.33	1998.97	0.12372	49.929	25.391	0.99944	RPNYQGHQYFLRRGK	_RPNYQGHQY(ph)FLRRGK_	P11844	CRYGA	Gamma-crystallin A	RPNY(0.001)QGHQY(0.999)FLRRGK	NA	NA	RPNY(-32.53)QGHQY(32.53)FLRRGK
DNFANtRLQsVR	4037DC_HLA-II	2 Phospho (STY)	2	0	2	12	790.835	1579.65	0.043794	76.679	17.329	1	DNFANTRLQSVR	_DNFANT(ph)RLQS(ph)VR_	Q9BWT1-4;Q9BWT1-3;Q9BWT1	CDCA7	Cell division cycle-associated protein 7	DNFANT(1)RLQS(1)VR	NA	NA	DNFANT(76.68)RLQS(76.68)VR
PDVItFPIIVHFG	CM647_HLA-DR	Phospho (STY)	2	0	1	13	767.889	1533.76	0.013604	89.355	25.057	1	PDVITFPIIVHFG	_PDVIT(ph)FPIIVHFG_	Q9NRR4-3;Q9NRR4-2;Q9NRR4-4;Q9NRR4	DROSHA	Ribonuclease 3	PDVIT(1)FPIIVHFG	NA	NA	PDVIT(89.35)FPIIVHFG
KtNVIQHDLLVD	3808HMC_HLA-DR	Phospho (STY)	3	0	1	12	492.248	1473.72	0.14261	57.836	22.83	1	KTNVIQHDLLVD	_KT(ph)NVIQHDLLVD_	Q8N5T2-2;Q8N5T2	TBC1D19	TBC1 domain family member 19	KT(1)NVIQHDLLVD	NA	NA	KT(57.84)NVIQHDLLVD
EGSDsSVSSEKGGRLPTPK	CD165_HLA-II	2 Phospho (STY)	3	0	2	19	693.299	2076.88	0.18477	42.913	11.939	0.85885	EGSDSSVSSEKGGRLPTPK	_EGSDS(ph)SVS(ph)SEKGGRLPTPK_	Q8TC05-4;Q8TC05	MDM1	Nuclear protein MDM1	EGS(0.042)DS(0.859)S(0.133)VS(0.322)S(0.322)EKGGRLPT(0.322)PK	NA	NA	EGS(-13.23)DS(10.05)S(-7.27)VS(0)S(0)EKGGRLPT(0)PK
GsLRSLNRDMQPTE	CD165_HLA-DR, CD165_HLA-II	Phospho (STY)	2	0	1	14	842.38	1682.74	0.0062761	92.265	41.911	0.99421	GSLRSLNRDMQPTE	_GS(ph)LRSLNRDMQPTE_	O00533-2;O00533	CHL1	Neural cell adhesion molecule L1-like protein;Processed neural cell adhesion molecule L1-like protein	GS(0.994)LRS(0.006)LNRDMQPTE	NA	NA	GS(22.35)LRS(-22.35)LNRDMQPT(-86.89)E
LsPEYYDLARAHLRDEEK	TIL3_HLA-II	Phospho (STY)	3	0	1	18	762.358	2284.05	0.0079901	76.713	46.871	0.99897	LSPEYYDLARAHLRDEEK	_LS(ph)PEYYDLARAHLRDEEK_	P22749-2;P22749	GNLY	Granulysin	LS(0.999)PEY(0.001)YDLARAHLRDEEK	NA	NA	LS(30.05)PEY(-30.05)Y(-43.31)DLARAHLRDEEK
AssKDAIKKKFtGIK	DRB10701	3 Phospho (STY)	2	0	3	15	931.435	1860.86	0.29662	42.743	16.701	1	ASSKDAIKKKFTGIK	_ApSpSKDAIKKKFpTGIK_	Q9Y281	CFL2	Cofilin-2	AS(1)S(1)KDAIKKKFT(1)GIK	NA	NA	NA
DRLLLtPWVKFLWE	3830NJF_HLA-II	Phospho (STY)	4	0	1	14	474.751	1894.97	0.14472	50.562	13.55	1	DRLLLTPWVKFLWE	_DRLLLT(ph)PWVKFLWE_	Q14152-2;Q14152	EIF3A	Eukaryotic translation initiation factor 3 subunit A	DRLLLT(1)PWVKFLWE	NA	NA	DRLLLT(50.56)PWVKFLWE
GRLGPLtQARLAPLQER	DRB10101	Phospho (STY)	2	0	1	17	978.531	1955.05	0.084965	48.822	10.854	1	GRLGPLTQARLAPLQER	_GRLGPLpTQARLAPLQER_				GRLGPLT(1)QARLAPLQER	NA	NA	NA
PQLPTLENLLNIFIsNs	CD165_HLA-II, RA957_HLA-II	2 Phospho (STY)	3	0	2	17	691.662	2071.96	0.17682	43.592	13.485	0.94065	PQLPTLENLLNIFISNS	_PQLPTLENLLNIFIS(ph)NS(ph)_	Q9HB90;Q9NQL2-2;Q9NQL2	RRAGC;RRAGD	Ras-related GTP-binding protein C;Ras-related GTP-binding protein D	PQLPT(0.119)LENLLNIFIS(0.941)NS(0.941)	NA	NA	PQLPT(-11.72)LENLLNIFIS(11.72)NS(11.72)
DQLGIQTIVLsGGGGQVKVRG	DRB11101	Phospho (STY)	3	0	1	21	721.382	2161.13	0.029121	46.131	11.634	0.84045	DQLGIQTIVLSGGGGQVKVRG	_DQLGIQTIVLpSGGGGQVKVRG_				DQLGIQT(0.16)IVLS(0.84)GGGGQVKVRG	NA	NA	NA
ERLAEEyGARVVR	3912BAM_HLA-DR, 3947GA_HLA-DR, 4001_HLA-DR	Phospho (STY)	4	0	1	13	407.704	1626.79	0.21867	47.712	18.736	1	ERLAEEYGARVVR	_ERLAEEY(ph)GARVVR_	P38935	IGHMBP2	DNA-binding protein SMUBP-2	ERLAEEY(1)GARVVR	NA	NA	ERLAEEY(47.71)GARVVR
KDKtLPRWQIWLA	CD165_HLA-II, RA957_HLA-II	Phospho (STY)	4	0	1	13	434.483	1733.9	0.26444	44.616	16.333	1	KDKTLPRWQIWLA	_KDKT(ph)LPRWQIWLA_	Q9H7Z3	NRDE2	Protein NRDE2 homolog	KDKT(1)LPRWQIWLA	NA	NA	KDKT(44.62)LPRWQIWLA
GNGKYLGINKELyM	3869GA_HLA-II, CD165_HLA-II, CM647_HLA-II, RA957_HLA-II	Phospho (STY)	2	0	1	14	840.397	1678.78	0.069029	59.908	16.138	0.99943	GNGKYLGINKELYM	_GNGKYLGINKELY(ph)M_	Q96BT7;Q96BT7-4	ALKBH8	Alkylated DNA repair protein alkB homolog 8	GNGKY(0.001)LGINKELY(0.999)M	NA	NA	GNGKY(-32.43)LGINKELY(32.43)M
TQLCTTRCVLKELEt	3971ORA_HLA-DR	Phospho (STY)	2	0	1	15	909.43	1816.85	0.13615	48.44	13.719	0.95804	TQLCTTRCVLKELET	_TQLCTTRCVLKELET(ph)_	Q9BRU9;Q9BRU9-2	UTP23	rRNA-processing protein UTP23 homolog	TQLCT(0.021)T(0.021)RCVLKELET(0.958)	NA	NA	T(-48.44)QLCT(-16.6)T(-16.6)RCVLKELET(16.6)
YLILTLLRFSFDLRt	DRB11303	2 Phospho (STY)	2	0	2	15	1016.01	2030	0.24814	45.359	11.95	0.92531	YLILTLLRFSFDLRT	_YLILpTLLRFSFDLRpT_	Q9P2H5	USP35	Ubiquitin carboxyl-terminal hydrolase 35	Y(0.466)LILT(0.534)LLRFS(0.075)FDLRT(0.925)	NA	NA	NA
ELIsMADNAVNASPGPtPV	DRB10101	Oxidation (M),2 Phospho (STY)	2	1	2	19	1029.93	2057.84	0.12691	41.48	10.132	1	ELISMADNAVNASPGPTPV	_ELIpSM(ox)ADNAVNASPGPpTPV_				ELIS(1)MADNAVNAS(0.009)PGPT(0.991)PV	ELISM(1)ADNAVNASPGPTPV	NA	NA
LtKLLHRtEELSR	3912BAM_HLA-II	2 Phospho (STY)	4	0	2	13	439.719	1754.85	0.070698	64.55	15.846	1	LTKLLHRTEELSR	_LT(ph)KLLHRT(ph)EELSR_	Q68CJ6	NUGGC	Nuclear GTPase SLIP-GC	LT(1)KLLHRT(1)EELSR	NA	NA	LT(55.45)KLLHRT(56.26)EELS(-55.45)R
RLAALRVtKPYLDIG	3869GA_HLA-II	Phospho (STY)	2	0	1	15	883.49	1764.97	0.16973	45.359	10.981	0.93351	RLAALRVTKPYLDIG	_RLAALRVT(ph)KPYLDIG_	P59046-4;P59046-3;P59046-6;P59046-2;P59046;P59046-7;P59046-5	NLRP12	NACHT, LRR and PYD domains-containing protein 12	RLAALRVT(0.934)KPY(0.066)LDIG	NA	NA	RLAALRVT(11.47)KPY(-11.47)LDIG
AsWIGLGPVAPF	CD165_HLA-II	Phospho (STY)	2	0	1	12	647.815	1293.62	0.23152	50.878	10.526	1	ASWIGLGPVAPF	_AS(ph)WIGLGPVAPF_	Q6N075-2;Q6N075	MFSD5	Molybdate-anion transporter	AS(1)WIGLGPVAPF	NA	NA	AS(50.88)WIGLGPVAPF
RLItADQREYQQEL	JY_HLA-DR	Phospho (STY)	2	0	1	14	921.941	1841.87	0.023662	74.841	20.582	0.9854	RLITADQREYQQEL	_RLIT(ph)ADQREYQQEL_	Q8NF50-3;Q8NF50;Q8NF50-4;Q8NF50-2	DOCK8	Dedicator of cytokinesis protein 8	RLIT(0.985)ADQREY(0.015)QQEL	NA	NA	RLIT(18.29)ADQREY(-18.29)QQEL
FsLQKHNKIVLQYQF	DRB11303	Phospho (STY)	2	0	1	15	987.006	1972	0.12384	56.094	12.712	1	FSLQKHNKIVLQYQF	_FpSLQKHNKIVLQYQF_				FS(1)LQKHNKIVLQYQF	NA	NA	NA
PPEQRQsILILK	3808HMC_HLA-DR	Phospho (STY)	4	0	1	12	376.209	1500.81	0.26891	48.004	17.132	1	PPEQRQSILILK	_PPEQRQS(ph)ILILK_	Q9H0L4;P33240-2;P33240	CSTF2T;CSTF2	Cleavage stimulation factor subunit 2 tau variant;Cleavage stimulation factor subunit 2	PPEQRQS(1)ILILK	NA	NA	PPEQRQS(48)ILILK
MIKNLDtGEEIPLSL	4001_HLA-DR	Oxidation (M),Phospho (STY)	3	1	1	15	590.286	1767.84	0.11608	50.843	27.012	1	MIKNLDTGEEIPLSL	_M(ox)IKNLDT(ph)GEEIPLSL_	Q5JSH3-4;Q5JSH3-2;Q5JSH3	WDR44	WD repeat-containing protein 44	MIKNLDT(1)GEEIPLSL	M(1)IKNLDTGEEIPLSL	M(50.84)IKNLDTGEEIPLSL	MIKNLDT(38.56)GEEIPLS(-38.56)L
SIAEsRILPLMTI	PD42_HLA-II	Phospho (STY)	2	0	1	13	762.399	1522.78	0.074548	63.816	63.816	0.99854	SIAESRILPLMTI	_SIAES(ph)RILPLMTI_	Q14191	WRN	Werner syndrome ATP-dependent helicase	S(0.001)IAES(0.999)RILPLMTI	NA	NA	S(-28.59)IAES(28.59)RILPLMT(-41.24)I
LEEKIVsLIKNLL	3808HMC_HLA-II	Phospho (STY)	3	0	1	13	531.307	1590.9	0.25275	45.257	17.848	1	LEEKIVSLIKNLL	_LEEKIVS(ph)LIKNLL_	P04114	APOB	Apolipoprotein B-100;Apolipoprotein B-48	LEEKIVS(1)LIKNLL	NA	NA	LEEKIVS(45.26)LIKNLL
GPKGEPGFtGRPGGPG	3865DM_HLA-II	Phospho (STY)	2	0	1	16	774.354	1546.69	0.045732	58.699	12.697	1	GPKGEPGFTGRPGGPG	_GPKGEPGFT(ph)GRPGGPG_	P25067	COL8A2	Collagen alpha-2(VIII) chain	GPKGEPGFT(1)GRPGGPG	NA	NA	GPKGEPGFT(58.7)GRPGGPG
KQAVCALKWsPDGR	3912BAM_HLA-DR	Phospho (STY)	2	0	1	14	819.895	1637.77	0.025729	73.499	11.72	1	KQAVCALKWSPDGR	_KQAVCALKWS(ph)PDGR_	Q86Y33-3;Q86Y33-2;Q86Y33	CDC20B	Cell division cycle protein 20 homolog B	KQAVCALKWS(1)PDGR	NA	NA	KQAVCALKWS(73.5)PDGR
VHKsKIEINVLEPVMS	3947GA_HLA-II	Oxidation (M),Phospho (STY)	2	1	1	16	959.989	1917.96	0.11926	48.44	13.748	1	VHKSKIEINVLEPVMS	_VHKS(ph)KIEINVLEPVM(ox)S_	Q14207	NPAT	Protein NPAT	VHKS(1)KIEINVLEPVMS	VHKSKIEINVLEPVM(1)S	VHKSKIEINVLEPVM(48.44)S	VHKS(46.26)KIEINVLEPVMS(-46.26)
EQVKIERDSREHEEPTt	4052BA_HLA-DR	Phospho (STY)	4	0	1	17	541.498	2161.96	0.039626	58.814	32.863	0.81432	EQVKIERDSREHEEPTT	_EQVKIERDSREHEEPTT(ph)_	P24593	IGFBP5	Insulin-like growth factor-binding protein 5	EQVKIERDS(0.001)REHEEPT(0.185)T(0.814)	NA	NA	EQVKIERDS(-29.34)REHEEPT(-6.44)T(6.44)
ITTKsVKALSSLHGDDQD	PD42_HLA-II	Phospho (STY)	3	0	1	18	665.653	1993.94	0.050815	56.247	27.482	0.933	ITTKSVKALSSLHGDDQD	_ITTKS(ph)VKALSSLHGDDQD_	P11717	IGF2R	Cation-independent mannose-6-phosphate receptor	IT(0.001)T(0.056)KS(0.933)VKALS(0.005)S(0.005)LHGDDQD	NA	NA	IT(-30.12)T(-12.19)KS(12.19)VKALS(-22.8)S(-22.8)LHGDDQD
GVAKMLGKTDMQGLRLIyLPR	DPA10103-DPB10601	Phospho (STY)	4	0	1	21	610.83	2439.29	0.054229	45.704	12.999	0.96644	GVAKMLGKTDMQGLRLIYLPR	_GVAKMLGKTDMQGLRLIpYLPR_				GVAKMLGKT(0.034)DMQGLRLIY(0.966)LPR	NA	NA	NA
GLGItIIPMNVANVKQVDRtVK	DRB11101	2 Phospho (STY)	2	0	2	22	1263.65	2525.28	0.0014202	70.412	11.227	1	GLGITIIPMNVANVKQVDRTVK	_GLGIpTIIPMNVANVKQVDRpTVK_	Q8WZ64	ARAP2	Arf-GAP with Rho-GAP domain, ANK repeat and PH domain-containing protein 2	GLGIT(1)IIPMNVANVKQVDRT(1)VK	NA	NA	NA
ITNDEKSPIsKLDTLE	DRB10101	Phospho (STY)	2	0	1	16	941.956	1881.9	0.022904	85.924	28.087	0.75246	ITNDEKSPISKLDTLE	_ITNDEKSPIpSKLDTLE_				ITNDEKSPIS(0.752)KLDT(0.247)LE	NA	NA	NA
SLAItAEILFYMNAERI	DRB11101	Oxidation (M),Phospho (STY)	4	1	1	17	513.503	2049.98	0.060242	53.403	17.647	1	SLAITAEILFYMNAERI	_SLAIpTAEILFYM(ox)NAERI_				S(0.121)LAIT(0.879)AEILFYMNAERI	SLAITAEILFYM(1)NAERI	NA	NA
LVPSPPsPLPPPRV	RA957_HLA-DR	Phospho (STY)	2	0	1	14	766.915	1531.82	0.11856	53.327	53.327	0.98373	LVPSPPSPLPPPRV	_LVPSPPS(ph)PLPPPRV_	P10826-2;P10826	RARB	Retinoic acid receptor beta	LVPS(0.016)PPS(0.984)PLPPPRV	NA	NA	LVPS(-17.82)PPS(17.82)PLPPPRV
YsEFFTGSKLVDYAR	DRB11101	Phospho (STY)	2	0	1	15	931.922	1861.83	0.032034	98.439	68.672	0.93677	YSEFFTGSKLVDYAR	_YpSEFFTGSKLVDYAR_	Q9BRK5	SDF4	45 kDa calcium-binding protein	Y(0.054)S(0.937)EFFT(0.009)GSKLVDYAR	NA	NA	NA
NGsAPLPVAGVGTIRA	DRB50101	Phospho (STY)	2	0	1	16	780.401	1558.79	0.37217	50.284	13.59	0.99797	NGSAPLPVAGVGTIRA	_NGpSAPLPVAGVGTIRA_				NGS(0.998)APLPVAGVGT(0.002)IRA	NA	NA	NA
GIETLLCsWLEETSDTGRHIP	PD42_HLA-II	Phospho (STY)	3	0	1	21	813.042	2436.1	0.0052036	70.335	13.928	0.84774	GIETLLCSWLEETSDTGRHIP	_GIETLLCS(ph)WLEETSDTGRHIP_	Q9Y4D8-5	HECTD4	Probable E3 ubiquitin-protein ligase HECTD4	GIETLLCS(0.848)WLEET(0.115)S(0.019)DT(0.019)GRHIP	NA	NA	GIET(-39.91)LLCS(8.69)WLEET(-8.69)S(-16.56)DT(-16.56)GRHIP
QLRPtQLLQNVARF	CM647_HLA-II	Phospho (STY)	3	0	1	14	588.649	1762.92	0.10896	54.343	15.327	1	QLRPTQLLQNVARF	_QLRPT(ph)QLLQNVARF_	Q9NZM1-6;Q9NZM1-3;Q9NZM1;Q9NZM1-2	MYOF	Myoferlin	QLRPT(1)QLLQNVARF	NA	NA	QLRPT(54.34)QLLQNVARF
VQLLNsQLDPHLRGRALSDSLN	DRB10801, DRB11201, DRB11301, DRB11501, DRB11601	Phospho (STY)	2	0	1	22	1263.64	2525.28	0.030331	48.112	10.084	0.99996	VQLLNSQLDPHLRGRALSDSLN	_VQLLNpSQLDPHLRGRALSDSLN_				VQLLNS(1)QLDPHLRGRALSDSLN	NA	NA	NA
QGPKGQKGEPyALPKEERD	DPA10103-DPB10301	Phospho (STY)	3	0	1	19	736.355	2206.04	0.1514	40.179	12.329	1	QGPKGQKGEPYALPKEERD	_QGPKGQKGEPpYALPKEERD_	P08572	COL4A2	Collagen alpha-2(IV) chain;Canstatin	QGPKGQKGEPY(1)ALPKEERD	NA	NA	NA
SPSQRPLRQttAMVMR	3869GA_HLA-II	Oxidation (M),2 Phospho (STY)	3	1	2	16	678.972	2033.89	0.22463	41.378	41.378	0.98799	SPSQRPLRQTTAMVMR	_SPSQRPLRQT(ph)T(ph)AM(ox)VMR_	Q8IUH8	SPPL2C	Signal peptide peptidase-like 2C	SPS(0.024)QRPLRQT(0.988)T(0.988)AMVMR	SPSQRPLRQTTAM(0.5)VM(0.5)R	SPSQRPLRQTTAM(0)VM(0)R	S(-40.31)PS(-19.16)QRPLRQT(19.16)T(19.16)AMVMR
YEERDTLAHSAPLLtE	RA957_HLA-II	Phospho (STY)	3	0	1	16	642.294	1923.86	0.081165	53.377	15.002	0.84486	YEERDTLAHSAPLLTE	_YEERDTLAHSAPLLT(ph)E_	Q8TBY9-2;Q8TBY9	WDR66	WD repeat-containing protein 66	YEERDT(0.001)LAHS(0.154)APLLT(0.845)E	NA	NA	Y(-53.38)EERDT(-29.9)LAHS(-7.38)APLLT(7.38)E
LsRDATATPPSSPSM	TIL3_HLA-II	Phospho (STY)	2	0	1	15	799.35	1596.69	0.061462	67.563	28.415	0.99942	LSRDATATPPSSPSM	_LS(ph)RDATATPPSSPSM_	Q6VY07;Q6VY07-2	PACS1	Phosphofurin acidic cluster sorting protein 1	LS(0.999)RDATATPPSSPSM	NA	NA	LS(34.36)RDAT(-34.36)AT(-42.63)PPS(-42.63)S(-42.63)PS(-43)M
VPSWLENMAYEHHyKG	RA957_HLA-II	Oxidation (M),Phospho (STY)	4	1	1	16	514.971	2055.86	0.24554	40.237	15.07	1	VPSWLENMAYEHHYKG	_VPSWLENM(ox)AYEHHY(ph)KG_	O00571-2;O00571;O15523-2;O15523	DDX3X;DDX3Y	ATP-dependent RNA helicase DDX3X;ATP-dependent RNA helicase DDX3Y	VPS(0.001)WLENMAY(0.203)EHHY(0.796)KG	VPSWLENM(1)AYEHHYKG	VPSWLENM(40.24)AYEHHYKG	VPS(-29.19)WLENMAY(-5.93)EHHY(5.93)KG
EPTAGLDPFsRHRVWs	CM647_HLA-DR	2 Phospho (STY)	2	0	2	16	1007.93	2013.85	0.22424	41.399	16.014	0.9997	EPTAGLDPFSRHRVWS	_EPTAGLDPFS(ph)RHRVWS(ph)_	Q8WWZ4-2;Q8WWZ4	ABCA10	ATP-binding cassette sub-family A member 10	EPT(0.001)AGLDPFS(1)RHRVWS(1)	NA	NA	EPT(-34.83)AGLDPFS(35.17)RHRVWS(34.83)
LHTDLELSRERTCEQQLLNLs	DRB10405	2 Phospho (STY)	4	0	2	21	665.305	2657.19	0.073306	43.955	11.564	0.99993	LHTDLELSRERTCEQQLLNLS	_LHpTDLELSRERTCEQQLLNLpS_	Q6ZRI0	OTOG	Otogelin	LHT(0.333)DLELS(0.333)RERT(0.333)CEQQLLNLS(1)	NA	NA	NA
sFtQKGNLLRHIKLHs	RA957_HLA-II	3 Phospho (STY)	2	0	3	16	1059.99	2117.96	0.21247	42.041	11.983	1	SFTQKGNLLRHIKLHS	_S(ph)FT(ph)QKGNLLRHIKLHS(ph)_	Q13422;Q13422-8;Q13422-4;Q13422-3;Q13422-2;Q13422-7;Q9UKS7-6;Q9H2S9-2;Q9H2S9;Q9UKS7-7;Q9UKS7-2;Q9UKS7;Q9UKS7-4	IKZF1;IKZF2;IKZF4	DNA-binding protein Ikaros;Zinc finger protein Helios;Zinc finger protein Eos	S(1)FT(1)QKGNLLRHIKLHS(1)	NA	NA	S(42.04)FT(42.04)QKGNLLRHIKLHS(42.04)
QRGVYLLtsHRt	3830NJF_HLA-II, 3849BR_HLA-II, 3947GA_HLA-DR, 4052BA_HLA-DR, CM647_HLA-II, GD149_HLA-II	3 Phospho (STY)	4	0	3	12	418.427	1669.68	0.22361	48.004	11.366	0.76072	QRGVYLLTSHRT	_QRGVYLLT(ph)S(ph)HRT(ph)_	P10745	RBP3	Retinol-binding protein 3	QRGVY(0.718)LLT(0.761)S(0.761)HRT(0.761)	NA	NA	QRGVY(-0.72)LLT(0.72)S(0.72)HRT(0.72)
AsPTIEAQGTSPAHDN	JY_HLA-DR, JY_HLA-II	Phospho (STY)	2	0	1	16	838.352	1674.69	0.0012359	109.1	78.106	0.93935	ASPTIEAQGTSPAHDN	_AS(ph)PTIEAQGTSPAHDN_	Q12912-2;Q12912	LRMP	Lymphoid-restricted membrane protein;Processed lymphoid-restricted membrane protein	AS(0.939)PT(0.061)IEAQGTSPAHDN	NA	NA	AS(11.9)PT(-11.9)IEAQGT(-86.57)S(-95.68)PAHDN
VAEKLyIQQIVQRLVE	GD149_HLA-II	Phospho (STY)	3	0	1	16	670.366	2008.08	0.18297	45.864	45.864	1	VAEKLYIQQIVQRLVE	_VAEKLY(ph)IQQIVQRLVE_	Q63HN8;Q63HN8-4	RNF213	E3 ubiquitin-protein ligase RNF213	VAEKLY(1)IQQIVQRLVE	NA	NA	VAEKLY(45.86)IQQIVQRLVE
TLTFQDsAGARNNR	4001_HLA-II	Phospho (STY)	2	0	1	14	815.87	1629.73	0.20507	45.137	18.623	0.97651	TLTFQDSAGARNNR	_TLTFQDS(ph)AGARNNR_	Q2HXU8-2;Q2HXU8	CLEC12B	C-type lectin domain family 12 member B	T(0.012)LT(0.012)FQDS(0.977)AGARNNR	NA	NA	T(-19.2)LT(-19.2)FQDS(19.2)AGARNNR
VILYKPEADVIAEt	DRB11101	Phospho (STY)	2	0	1	14	820.913	1639.81	0.32741	49.368	11.646	0.99617	VILYKPEADVIAET	_VILYKPEADVIAEpT_				VILY(0.004)KPEADVIAET(0.996)	NA	NA	NA
SRHHNsTAELQKAEAK	JY_HLA-II	Phospho (STY)	4	0	1	16	472.477	1885.88	0.00010023	149.33	103.18	0.79203	SRHHNSTAELQKAEAK	_SRHHNS(ph)TAELQKAEAK_	P33527;P33527-9;P33527-4;P33527-2;P33527-6;P33527-3;P33527-7;P33527-5;P33527-8	ABCC1	Multidrug resistance-associated protein 1	SRHHNS(0.792)T(0.208)AELQKAEAK	NA	NA	S(-36.74)RHHNS(5.81)T(-5.81)AELQKAEAK
QDTRIHILPsMNPD	CD165_HLA-II	Oxidation (M),Phospho (STY)	2	1	1	14	866.89	1731.77	0.24853	42.743	10.489	1	QDTRIHILPSMNPD	_QDTRIHILPS(ph)M(ox)NPD_	P15169	CPN1	Carboxypeptidase N catalytic chain	QDT(0.005)RIHILPS(0.995)MNPD	QDTRIHILPSM(1)NPD	QDTRIHILPSM(42.74)NPD	QDT(-23)RIHILPS(23)MNPD
MVVAPVtHVSVTLDGIP	RA957_HLA-II	Oxidation (M),Phospho (STY)	2	1	1	17	915.957	1829.9	0.10857	48.741	12.294	1	MVVAPVTHVSVTLDGIP	_M(ox)VVAPVT(ph)HVSVTLDGIP_	P32519	ELF1	ETS-related transcription factor Elf-1	MVVAPVT(0.984)HVS(0.015)VT(0.001)LDGIP	M(1)VVAPVTHVSVTLDGIP	M(48.74)VVAPVTHVSVTLDGIP	MVVAPVT(18.2)HVS(-18.2)VT(-31.8)LDGIP
INEYKMRKEVAsK	3947GA_HLA-DR	Phospho (STY)	2	0	1	13	838.415	1674.82	0.13564	55.064	15.442	0.9946	INEYKMRKEVASK	_INEYKMRKEVAS(ph)K_	A1IGU5	ARHGEF37	Rho guanine nucleotide exchange factor 37	INEY(0.005)KMRKEVAS(0.995)K	NA	NA	INEY(-22.65)KMRKEVAS(22.65)K
KPGKDVPPKKDKLQtK	GD149_HLA-II	Phospho (STY)	3	0	1	16	629.687	1886.04	0.098036	53.328	25.609	1	KPGKDVPPKKDKLQTK	_KPGKDVPPKKDKLQT(ph)K_	O15213	WDR46	WD repeat-containing protein 46	KPGKDVPPKKDKLQT(1)K	NA	NA	KPGKDVPPKKDKLQT(53.33)K
KPsLPALDPMsMLFKM	PD42_HLA-II	Oxidation (M),2 Phospho (STY)	2	1	2	16	991.436	1980.86	0.078809	53.683	53.683	1	KPSLPALDPMSMLFKM	_KPS(ph)LPALDPMS(ph)MLFKM(ox)_	Q63HK5	TSHZ3	Teashirt homolog 3	KPS(1)LPALDPMS(1)MLFKM	KPSLPALDPMSMLFKM(1)	KPSLPALDPM(-53.68)SM(-53.68)LFKM(53.68)	KPS(53.68)LPALDPMS(53.68)MLFKM
SRKQRVDLGIyLN	4052BA_HLA-II	Phospho (STY)	3	0	1	13	547.954	1640.84	0.88892	40.113	19.273	0.99947	SRKQRVDLGIYLN	_SRKQRVDLGIY(ph)LN_	Q9UQ49;Q9UQ49-2	NEU3	Sialidase-3	S(0.001)RKQRVDLGIY(0.999)LN	NA	NA	S(-32.74)RKQRVDLGIY(32.74)LN
DPPLIKLACSDTYNKELsMFI	CM647_HLA-II	2 Phospho (STY)	4	0	2	21	640.289	2557.13	0.15034	42.716	17.815	0.99045	DPPLIKLACSDTYNKELSMFI	_DPPLIKLACS(ph)DTYNKELS(ph)MFI_	Q8NGP6	OR5M8	Olfactory receptor 5M8	DPPLIKLACS(0.351)DT(0.351)Y(0.307)NKELS(0.99)MFI	NA	NA	DPPLIKLACS(0)DT(0)Y(-0.6)NKELS(20.09)MFI
AKDEELLVWyGKEL	PD42_HLA-II	Phospho (STY)	3	0	1	14	591.622	1771.84	0.63446	43.03	18.31	1	AKDEELLVWYGKEL	_AKDEELLVWY(ph)GKEL_	Q9NQV8-2;Q9NQV8	PRDM8	PR domain zinc finger protein 8	AKDEELLVWY(1)GKEL	NA	NA	AKDEELLVWY(43.03)GKEL
SKLNINLKMGVEWt	RA957_HLA-II	Phospho (STY)	4	0	1	14	428.966	1711.84	0.24332	43.03	12.547	0.99994	SKLNINLKMGVEWT	_SKLNINLKMGVEWT(ph)_	P06681;P06681-2;P06681-3	C2	Complement C2;Complement C2b fragment;Complement C2a fragment	SKLNINLKMGVEWT(1)	NA	NA	S(-42.21)KLNINLKMGVEWT(42.21)
TDKVIKKsQCPIGV	RA957_HLA-II	Phospho (STY)	2	0	1	14	798.415	1594.82	0.055506	63.283	11.357	0.99999	TDKVIKKSQCPIGV	_TDKVIKKS(ph)QCPIGV_	Q8TE76-3;Q8TE76	MORC4	MORC family CW-type zinc finger protein 4	TDKVIKKS(1)QCPIGV	NA	NA	T(-51.14)DKVIKKS(51.14)QCPIGV
SQPIDLtQLVNGRGV	CM647_HLA-II	Phospho (STY)	2	0	1	15	838.922	1675.83	0.3427	49.5	20.792	0.99693	SQPIDLTQLVNGRGV	_SQPIDLT(ph)QLVNGRGV_	Q9P015	MRPL15	39S ribosomal protein L15, mitochondrial	S(0.003)QPIDLT(0.997)QLVNGRGV	NA	NA	S(-25.12)QPIDLT(25.12)QLVNGRGV
AAGAMVyVVMDDIIP	DPA10103-DPB10601	Phospho (STY)	2	0	1	15	822.874	1643.73	0.13988	54.608	10.29	1	AAGAMVYVVMDDIIP	_AAGAMVpYVVMDDIIP_	Q8N1S5	SLC39A11	Zinc transporter ZIP11	AAGAMVY(1)VVMDDIIP	NA	NA	NA
LPVADsLMDQGDISLP	RA957_HLA-II	Oxidation (M),Phospho (STY)	2	1	1	16	883.9	1765.78	0.18338	43.628	11.105	1	LPVADSLMDQGDISLP	_LPVADS(ph)LM(ox)DQGDISLP_	Q9HBJ7	USP29	Ubiquitin carboxyl-terminal hydrolase 29	LPVADS(0.992)LMDQGDIS(0.008)LP	LPVADSLM(1)DQGDISLP	LPVADSLM(43.63)DQGDISLP	LPVADS(21.1)LMDQGDIS(-21.1)LP
IEKELKITTIVVHIy	CM647_HLA-DR	Phospho (STY)	3	0	1	15	627.016	1878.03	0.17025	45.33	16.374	0.98218	IEKELKITTIVVHIY	_IEKELKITTIVVHIY(ph)_	P20941-3;P20941-2;P20941	PDC	Phosducin	IEKELKIT(0.001)T(0.016)IVVHIY(0.982)	NA	NA	IEKELKIT(-28.66)T(-17.75)IVVHIY(17.75)
TWHKLIKtRQEQGAE	3865DM_HLA-II	Phospho (STY)	4	0	1	15	476.99	1903.93	0.25634	40.552	15.994	0.9999	TWHKLIKTRQEQGAE	_TWHKLIKT(ph)RQEQGAE_	Q6PGP7	TTC37	Tetratricopeptide repeat protein 37	TWHKLIKT(1)RQEQGAE	NA	NA	T(-40.12)WHKLIKT(40.12)RQEQGAE
DKHRLIMGKtDK	CM647_HLA-DR	Oxidation (M),Phospho (STY)	3	1	1	12	513.257	1536.75	0.14961	57.175	19.494	1	DKHRLIMGKTDK	_DKHRLIM(ox)GKT(ph)DK_	Q9NQ35	NRIP3	Nuclear receptor-interacting protein 3	DKHRLIMGKT(1)DK	DKHRLIM(1)GKTDK	DKHRLIM(57.17)GKTDK	DKHRLIMGKT(57.17)DK
RRKSRQGsLAMEELK	3865DM_HLA-II, TIL3_HLA-II	Phospho (STY)	4	0	1	15	467.994	1867.95	0.0020468	109.54	71.887	0.95809	RRKSRQGSLAMEELK	_RRKSRQGS(ph)LAMEELK_	P16150	SPN	Leukosialin	RRKS(0.042)RQGS(0.958)LAMEELK	RRKSRQGSLAM(1)EELK	RRKSRQGSLAM(81.16)EELK	RRKS(-13.59)RQGS(13.59)LAMEELK
FLIsRTRPPAPMQILILTLDP	DRB10301	Phospho (STY)	4	0	1	21	618.842	2471.34	0.007816	58.073	21.394	0.9571	FLISRTRPPAPMQILILTLDP	_FLIpSRTRPPAPMQILILTLDP_	Q9BTD1	SHANK2-AS3	Putative uncharacterized protein SHANK2-AS3	FLIS(0.957)RT(0.043)RPPAPMQILILTLDP	NA	NA	NA
KVLYSIRLtLTLS	TIL3_HLA-II	Phospho (STY)	3	0	1	13	529.635	1585.88	0.14803	53.967	53.967	0.79929	KVLYSIRLTLTLS	_KVLYSIRLT(ph)LTLS_	P23416-3;P23416-2;P23416	GLRA2	Glycine receptor subunit alpha-2	KVLY(0.093)S(0.108)IRLT(0.799)LTLS	NA	NA	KVLY(-9.35)S(-8.71)IRLT(8.71)LT(-34.23)LS(-51.31)
GHSsVSTESESSSFH	CM647_HLA-II	Phospho (STY)	2	0	1	15	822.812	1643.61	0.042091	63.091	31.452	0.84633	GHSSVSTESESSSFH	_GHSS(ph)VSTESESSSFH_	P61073;P61073-2	CXCR4	C-X-C chemokine receptor type 4	GHS(0.139)S(0.846)VS(0.005)T(0.005)ES(0.001)ES(0.002)S(0.002)SFH	NA	NA	GHS(-7.83)S(7.83)VS(-22.62)T(-22.62)ES(-27.89)ES(-27.35)S(-27.35)S(-33.03)FH
VGFsVFPHLQLML	CM647_HLA-DR, CM647_HLA-II	Phospho (STY)	2	0	1	13	784.391	1566.77	0.030811	76.827	17.027	1	VGFSVFPHLQLML	_VGFS(ph)VFPHLQLML_	Q9Y4A9	OR10H1	Olfactory receptor 10H1	VGFS(1)VFPHLQLML	NA	NA	VGFS(76.83)VFPHLQLML
GKGSLsRPQEsILG	JY_HLA-II	2 Phospho (STY)	2	0	2	14	794.86	1587.71	0.0065456	91.584	11.61	1	GKGSLSRPQESILG	_GKGSLS(ph)RPQES(ph)ILG_	Q9XRX5-2			GKGSLS(1)RPQES(1)ILG	NA	NA	GKGS(-59.52)LS(62.09)RPQES(59.52)ILG
MPLLPsTVGLAGLLFWA	DPA10103-DPB10601	Oxidation (M),Phospho (STY)	2	1	1	17	941.483	1880.95	0.36115	47.261	13.3	1	MPLLPSTVGLAGLLFWA	_M(ox)PLLPpSTVGLAGLLFWA_	Q9H3Y0	R3HDML	Peptidase inhibitor R3HDML	MPLLPS(0.939)T(0.061)VGLAGLLFWA	M(1)PLLPSTVGLAGLLFWA	NA	NA
EVSsLPPsIVLDAKEI	RA957_HLA-II	2 Phospho (STY)	3	0	2	16	619.628	1855.86	0.10602	50.155	11.122	0.99326	EVSSLPPSIVLDAKEI	_EVSS(ph)LPPS(ph)IVLDAKEI_	O15457	MSH4	MutS protein homolog 4	EVS(0.024)S(0.983)LPPS(0.993)IVLDAKEI	NA	NA	EVS(-17.59)S(17.59)LPPS(21.61)IVLDAKEI
IFSSRTFHRAAsSAAQ	3830NJF_HLA-II	Phospho (STY)	3	0	1	16	606.288	1815.84	0.010679	76.526	34.614	0.89601	IFSSRTFHRAASSAAQ	_IFSSRTFHRAAS(ph)SAAQ_	O15127	SCAMP2	Secretory carrier-associated membrane protein 2	IFS(0.017)S(0.017)RT(0.017)FHRAAS(0.896)S(0.054)AAQ	NA	NA	IFS(-17.27)S(-17.27)RT(-17.27)FHRAAS(12.23)S(-12.23)AAQ
QKELQIDsLLQQEKE	JY_HLA-II	Phospho (STY)	2	0	1	15	954.969	1907.92	0.00091632	127.87	48.904	1	QKELQIDSLLQQEKE	_QKELQIDS(ph)LLQQEKE_	O75330;O75330-3;O75330-4;O75330-2	HMMR	Hyaluronan mediated motility receptor	QKELQIDS(1)LLQQEKE	NA	NA	QKELQIDS(127.87)LLQQEKE
QPWIVVNLVVALLVGLsWL	DRB11201	Phospho (STY)	3	0	1	19	733.75	2198.23	0.14508	40.515	20.259	1	QPWIVVNLVVALLVGLSWL	_QPWIVVNLVVALLVGLpSWL_	Q96Q45	TMEM237	Transmembrane protein 237	QPWIVVNLVVALLVGLS(1)WL	NA	NA	NA
GSPLSLWsIKTPSHI	3869GA_HLA-II	2 Phospho (STY)	3	0	2	15	594.946	1781.82	0.13295	48.823	26.991	0.87882	GSPLSLWSIKTPSHI	_GSPLSLWS(ph)IKT(ph)PSHI_	Q6ZPB5	SDIM1	Stress-responsive DNAJB4-interacting membrane protein 1	GSPLS(0.035)LWS(0.879)IKT(0.543)PS(0.543)HI	NA	NA	GS(-44.79)PLS(-14.52)LWS(6.86)IKT(0)PS(0)HI
DNQERKTELPREHANsK	3830NJF_HLA-II, 3865DM_HLA-II, 4021_HLA-II	Phospho (STY)	4	0	1	17	533.752	2130.98	0.0016222	95.957	68.581	1	DNQERKTELPREHANSK	_DNQERKTELPREHANS(ph)K_	Q14515;Q14515-2	SPARCL1	SPARC-like protein 1	DNQERKTELPREHANS(1)K	NA	NA	DNQERKT(-53.78)ELPREHANS(53.78)K
KKMVTPKKRVRRPsE	3947GA_HLA-DR, 3947GA_HLA-II	Phospho (STY)	4	0	1	15	480.774	1919.07	0.053673	59.502	23.63	0.9245	KKMVTPKKRVRRPSE	_KKMVTPKKRVRRPS(ph)E_	Q02952;Q02952-3;Q02952-2	AKAP12	A-kinase anchor protein 12	KKMVT(0.075)PKKRVRRPS(0.925)E	NA	NA	KKMVT(-10.88)PKKRVRRPS(10.88)E
LLRtRDSLPPKTASLW	DRB11101	2 Phospho (STY)	2	0	2	16	1007.5	2012.98	0.21522	41.967	13.877	0.95539	LLRTRDSLPPKTASLW	_LLRpTRDSLPPKpTASLW_				LLRT(0.955)RDS(0.047)LPPKT(0.565)AS(0.433)LW	NA	NA	NA
sIKKEPEVTVVSQPT	BP455_HLA-II	Phospho (STY)	2	0	1	15	861.44	1720.86	0.038199	64.297	13.944	0.9355	SIKKEPEVTVVSQPT	_S(ph)IKKEPEVTVVSQPT_	Q9H2G2-2;Q9H2G2	SLK	STE20-like serine/threonine-protein kinase	S(0.935)IKKEPEVT(0.063)VVS(0.002)QPT	NA	NA	S(11.72)IKKEPEVT(-11.72)VVS(-27.87)QPT(-58.4)
tINNKVyIAEVKEK	4021_HLA-DR	2 Phospho (STY)	2	0	2	14	904.933	1807.85	0.23875	43.282	17.239	1	TINNKVYIAEVKEK	_T(ph)INNKVY(ph)IAEVKEK_	Q6UXX5	ITIH6	Inter-alpha-trypsin inhibitor heavy chain H6	T(1)INNKVY(1)IAEVKEK	NA	NA	T(43.28)INNKVY(43.28)IAEVKEK
AEKAGKVEAEVKRLHNt	4001_HLA-DR	Phospho (STY)	4	0	1	17	490.756	1958.99	0.026025	64.52	12.255	1	AEKAGKVEAEVKRLHNT	_AEKAGKVEAEVKRLHNT(ph)_	Q9NTJ3-2;Q9NTJ3	SMC4	Structural maintenance of chromosomes protein 4	AEKAGKVEAEVKRLHNT(1)	NA	NA	AEKAGKVEAEVKRLHNT(64.52)
KKPRDPtKKKKKKLD	PD42_HLA-II	Phospho (STY)	3	0	1	15	640.05	1917.13	0.15028	46.746	20.88	1	KKPRDPTKKKKKKLD	_KKPRDPT(ph)KKKKKKLD_	Q96AC1-2;Q96AC1;Q96AC1-3	FERMT2	Fermitin family homolog 2	KKPRDPT(1)KKKKKKLD	NA	NA	KKPRDPT(46.75)KKKKKKLD
YLSYYRQsQLANLt	RA957_HLA-II	2 Phospho (STY)	2	0	2	14	940.405	1878.8	0.10826	54.416	14.498	0.98736	YLSYYRQSQLANLT	_YLSYYRQS(ph)QLANLT(ph)_	O43603	GALR2	Galanin receptor type 2	YLSYY(0.025)RQS(0.987)QLANLT(0.987)	NA	NA	Y(-54.42)LS(-51.92)Y(-44.73)Y(-18.91)RQS(18.91)QLANLT(18.91)
GEKNTVIVIsLGQHFRPF	CM647_HLA-DR	Phospho (STY)	2	0	1	18	1061.55	2121.08	0.012834	71.085	12.41	0.99971	GEKNTVIVISLGQHFRPF	_GEKNTVIVIS(ph)LGQHFRPF_	Q6UWF7-2;Q6UWF7	NXPE4	NXPE family member 4	GEKNTVIVIS(1)LGQHFRPF	NA	NA	GEKNT(-35.35)VIVIS(35.35)LGQHFRPF
QNDAIWKGIsILRQQRIRR	DRB10101, DRB10801, DRB11001, DRB11101, DRB11201, DRB30101	Phospho (STY)	4	0	1	19	608.585	2430.31	0.14508	40.515	16.952	1	QNDAIWKGISILRQQRIRR	_QNDAIWKGIpSILRQQRIRR_				QNDAIWKGIS(1)ILRQQRIRR	NA	NA	NA
QDDLDtLGLGLQGGIPNGYLV	TIL1_HLA-II	Phospho (STY)	3	0	1	21	746.695	2237.06	0.052176	52.612	16.5	0.84956	QDDLDTLGLGLQGGIPNGYLV	_QDDLDT(ph)LGLGLQGGIPNGYLV_	Q13421-4;Q13421-3;Q13421;Q13421-2	MSLN	Mesothelin;Megakaryocyte-potentiating factor;Mesothelin, cleaved form	QDDLDT(0.85)LGLGLQGGIPNGY(0.15)LV	NA	NA	QDDLDT(7.52)LGLGLQGGIPNGY(-7.52)LV
IKVsPELLSQMKTPV	DRB10401, DRB11101	Phospho (STY)	3	0	1	15	583.979	1748.91	0.16744	61.212	12.553	0.99998	IKVSPELLSQMKTPV	_IKVpSPELLSQMKTPV_				IKVS(1)PELLSQMKTPV	NA	NA	NA
TtFLLFLVAGVPKSER	BP455_HLA-II	Phospho (STY)	4	0	1	16	465.252	1856.98	0.06216	55.841	21.999	0.98166	TTFLLFLVAGVPKSER	_TT(ph)FLLFLVAGVPKSER_	Q7Z7M1	GPR144	Probable G-protein coupled receptor 144	T(0.018)T(0.982)FLLFLVAGVPKSER	NA	NA	T(-17.33)T(17.33)FLLFLVAGVPKS(-37.3)ER
DyEDFEYIRRQKQPRP	4021_HLA-II	Phospho (STY)	3	0	1	16	740.679	2219.02	0.1163	48.823	27.59	0.9995	DYEDFEYIRRQKQPRP	_DY(ph)EDFEYIRRQKQPRP_	Q8IUX7	AEBP1	Adipocyte enhancer-binding protein 1	DY(0.999)EDFEY(0.001)IRRQKQPRP	NA	NA	DY(33)EDFEY(-33)IRRQKQPRP
QGPKKQtRLGLEAKKEEN	TIL1_HLA-II	Phospho (STY)	3	0	1	18	712.039	2133.09	0.10268	49.559	15.062	1	QGPKKQTRLGLEAKKEEN	_QGPKKQT(ph)RLGLEAKKEEN_	P07814	EPRS	Bifunctional glutamate/proline--tRNA ligase;Glutamate--tRNA ligase;Proline--tRNA ligase	QGPKKQT(1)RLGLEAKKEEN	NA	NA	QGPKKQT(49.56)RLGLEAKKEEN
LVLLGLPVsQPGMNsQLEQR	BP455_HLA-II	Oxidation (M),2 Phospho (STY)	4	1	2	20	589.535	2354.11	0.19891	41.348	15.839	1	LVLLGLPVSQPGMNSQLEQR	_LVLLGLPVS(ph)QPGM(ox)NS(ph)QLEQR_	Q15937	ZNF79	Zinc finger protein 79	LVLLGLPVS(1)QPGMNS(1)QLEQR	LVLLGLPVSQPGM(1)NSQLEQR	LVLLGLPVSQPGM(41.35)NSQLEQR	LVLLGLPVS(41.35)QPGMNS(41.35)QLEQR
KPCLQItLLLKSVMFGV	DRB11201	Phospho (STY)	2	0	1	17	985.535	1969.05	0.12651	44.807	15.851	0.99997	KPCLQITLLLKSVMFGV	_KPCLQIpTLLLKSVMFGV_				KPCLQIT(1)LLLKSVMFGV	NA	NA	NA
QSEAELIsDEAQADL	3830NJF_HLA-DR	Phospho (STY)	2	0	1	15	849.859	1697.7	0.037743	64.439	14.146	1	QSEAELISDEAQADL	_QSEAELIS(ph)DEAQADL_	Q9UM54-1;Q9UM54;Q9UM54-2;Q9UM54-6;Q9UM54-4;Q9UM54-5	MYO6	Unconventional myosin-VI	QSEAELIS(1)DEAQADL	NA	NA	QS(-64.44)EAELIS(64.44)DEAQADL
sKQNITKREVEDD	3830NJF_HLA-II	Phospho (STY)	3	0	1	13	547.921	1640.74	0.23795	46.069	12.069	0.94153	SKQNITKREVEDD	_S(ph)KQNITKREVEDD_	Q6UWJ1-3;Q6UWJ1-2;Q6UWJ1	TMCO3	Transmembrane and coiled-coil domain-containing protein 3	S(0.942)KQNIT(0.058)KREVEDD	NA	NA	S(12.07)KQNIT(-12.07)KREVEDD
PGsVAQGsPDPQQTPSR	RA957_HLA-II	3 Phospho (STY)	2	0	3	17	974.866	1947.72	0.213	41.689	10.258	0.99985	PGSVAQGSPDPQQTPSR	_PGS(ph)VAQGS(ph)PDPQQT(ph)PSR_	Q0VDD7-2;Q0VDD7	C19orf57	Uncharacterized protein C19orf57	PGS(1)VAQGS(0.89)PDPQQT(0.661)PS(0.449)R	NA	NA	PGS(35.57)VAQGS(6.99)PDPQQT(2.11)PS(-2.11)R
RRsLEPAENVHGAG	JY_HLA-DR, JY_HLA-II	Phospho (STY)	3	0	1	14	524.914	1571.72	0.17766	47.082	25.072	1	RRSLEPAENVHGAG	_RRS(ph)LEPAENVHGAG_	P12931;P12931-2	SRC	Proto-oncogene tyrosine-protein kinase Src	RRS(1)LEPAENVHGAG	NA	NA	RRS(47.08)LEPAENVHGAG
LRLLDLSyNRIQR	TIL3_HLA-II	Phospho (STY)	4	0	1	13	435.738	1738.92	0.20797	48.659	14.357	0.81926	LRLLDLSYNRIQR	_LRLLDLSY(ph)NRIQR_	Q9BY71	LRRC3	Leucine-rich repeat-containing protein 3	LRLLDLS(0.181)Y(0.819)NRIQR	NA	NA	LRLLDLS(-6.56)Y(6.56)NRIQR
VLAEPPRILTPANtLY	4052BA_HLA-DR	Phospho (STY)	2	0	1	16	924.487	1846.96	0.23909	40.589	12.385	0.99425	VLAEPPRILTPANTLY	_VLAEPPRILTPANT(ph)LY_	Q92823-3;Q92823-6;Q92823-2;Q92823;Q92823-5;Q92823-4	NRCAM	Neuronal cell adhesion molecule	VLAEPPRILT(0.003)PANT(0.994)LY(0.003)	NA	NA	VLAEPPRILT(-25.39)PANT(25.39)LY(-25.39)
KHARLSCYVtGEPKP	RA957_HLA-II	Phospho (STY)	3	0	1	15	589.287	1764.84	0.13295	48.823	17.861	0.99395	KHARLSCYVTGEPKP	_KHARLSCYVT(ph)GEPKP_	Q5VST9;Q5VST9-2;Q5VST9-6;Q5VST9-3;Q5VST9-5	OBSCN	Obscurin	KHARLS(0.003)CY(0.003)VT(0.994)GEPKP	NA	NA	KHARLS(-24.99)CY(-25.34)VT(24.99)GEPKP
KVNKQISDILyKLE	3869GA_HLA-DR	Phospho (STY)	4	0	1	14	443.49	1769.93	0.20546	45.115	11.319	0.99932	KVNKQISDILYKLE	_KVNKQISDILY(ph)KLE_	P20929-3;P20929-2;P20929-4;P20929	NEB	Nebulin	KVNKQIS(0.001)DILY(0.999)KLE	NA	NA	KVNKQIS(-31.7)DILY(31.7)KLE
FsGKRKSGKDFVTEALQ	DPA10103-DPB10301	Phospho (STY)	2	0	1	17	989.493	1976.97	0.20203	53.569	13.652	0.86943	FSGKRKSGKDFVTEALQ	_FpSGKRKSGKDFVTEALQ_	Q15126	PMVK	Phosphomevalonate kinase	FS(0.869)GKRKS(0.13)GKDFVTEALQ	NA	NA	NA
LSAAPAPVSAVPtGLH	DRB11101	Phospho (STY)	2	0	1	16	784.398	1566.78	0.010556	81.338	16.032	0.98612	LSAAPAPVSAVPTGLH	_LSAAPAPVSAVPpTGLH_	O95502	NPTXR	Neuronal pentraxin receptor	LSAAPAPVS(0.014)AVPT(0.986)GLH	NA	NA	NA
LEANEIVsLLTWV	4037DC_HLA-II, BP455_HLA-II	Phospho (STY)	2	0	1	13	783.894	1565.77	0.041887	71.614	12.188	0.99995	LEANEIVSLLTWV	_LEANEIVS(ph)LLTWV_	O60645-3;O60645;O60645-2	EXOC3	Exocyst complex component 3	LEANEIVS(1)LLTWV	NA	NA	LEANEIVS(43.33)LLT(-43.33)WV
PEGLVMAGTAStGRRKR	DPA10103-DPB10301	Oxidation (M),Phospho (STY)	2	1	1	17	941.969	1881.92	0.018712	63.624	16.918	1	PEGLVMAGTASTGRRKR	_PEGLVM(ox)AGTASpTGRRKR_	Q9BQK8	LPIN3	Phosphatidate phosphatase LPIN3	PEGLVMAGTAST(1)GRRKR	PEGLVM(1)AGTASTGRRKR	NA	NA
HRGEtLLHIAsIKG	DRB10101	2 Phospho (STY)	2	0	2	14	846.405	1690.8	0.055792	80.706	24.143	1	HRGETLLHIASIKG	_HRGEpTLLHIApSIKG_	Q99728	BARD1	BRCA1-associated RING domain protein 1	HRGET(1)LLHIAS(1)IKG	NA	NA	NA
SRHEIKLPVKWtAP	3849BR_HLA-II	Phospho (STY)	2	0	1	14	871.461	1740.91	0.13181	51.927	10.643	0.99999	SRHEIKLPVKWTAP	_SRHEIKLPVKWT(ph)AP_	P42685;P42685-2	FRK	Tyrosine-protein kinase FRK	SRHEIKLPVKWT(1)AP	NA	NA	S(-51.93)RHEIKLPVKWT(51.93)AP
ELELVtsAKALNDTQKL	PD42_HLA-II	2 Phospho (STY)	3	0	2	17	678.325	2031.95	0.086498	51.695	13.667	0.97333	ELELVTSAKALNDTQKL	_ELELVT(ph)S(ph)AKALNDTQKL_	Q9H4A9-2;Q9H4A9	DPEP2	Dipeptidase 2	ELELVT(0.973)S(0.973)AKALNDT(0.053)QKL	NA	NA	ELELVT(15.5)S(15.5)AKALNDT(-15.5)QKL
KHVGHLLRtKAIE	RA957_HLA-DR	Phospho (STY)	2	0	1	13	791.435	1580.86	0.094022	60.102	18.703	1	KHVGHLLRTKAIE	_KHVGHLLRT(ph)KAIE_	P48637;P48637-2	GSS	Glutathione synthetase	KHVGHLLRT(1)KAIE	NA	NA	KHVGHLLRT(60.1)KAIE
TRTLLPSLPLPEGWs	TIL1_HLA-II	2 Phospho (STY)	2	0	2	15	913.928	1825.84	0.099835	52.79	11.506	0.99998	TRTLLPSLPLPEGWS	_T(ph)RTLLPSLPLPEGWS(ph)_	Q16570;Q16570-2	ACKR1	Atypical chemokine receptor 1	T(0.333)RT(0.333)LLPS(0.333)LPLPEGWS(1)	NA	NA	T(0)RT(0)LLPS(0)LPLPEGWS(46.76)
RVsPKEAAADIASQN	DRB10405	Phospho (STY)	2	0	1	15	818.888	1635.76	0.12098	56.359	23.13	1	RVSPKEAAADIASQN	_RVpSPKEAAADIASQN_				RVS(1)PKEAAADIASQN	NA	NA	NA
APLVAPPRRHGAPAAPsPPPRG	DPA10103-DPB10301	Phospho (STY)	4	0	1	22	563.051	2248.17	0.1106	40.428	24.121	1	APLVAPPRRHGAPAAPSPPPRG	_APLVAPPRRHGAPAAPpSPPPRG_	Q4KMP7	TBC1D10B	TBC1 domain family member 10B	APLVAPPRRHGAPAAPS(1)PPPRG	NA	NA	NA
DKVHNDAQsFDYDH	DPA10103-DPB10601	Phospho (STY)	2	0	1	14	885.841	1769.67	0.2313	73.927	34.909	0.99784	DKVHNDAQSFDYDH	_DKVHNDAQpSFDYDH_	O43852	CALU	Calumenin	DKVHNDAQS(0.998)FDY(0.002)DH	NA	NA	NA
AEGQLAAQKLRRsEPK	DRB40103	Phospho (STY)	2	0	1	16	931.486	1860.96	0.01248	77.288	21.887	1	AEGQLAAQKLRRSEPK	_AEGQLAAQKLRRpSEPK_				AEGQLAAQKLRRS(1)EPK	NA	NA	NA
KAsDRLVSSRKKLRK	3830NJF_HLA-II, 3849BR_HLA-II	Phospho (STY)	3	0	1	15	618.026	1851.06	0.24895	40.962	24.277	0.99632	KASDRLVSSRKKLRK	_KAS(ph)DRLVSSRKKLRK_	O14686;O14686-3	KMT2D	Histone-lysine N-methyltransferase 2D	KAS(0.996)DRLVS(0.002)S(0.002)RKKLRK	NA	NA	KAS(27.33)DRLVS(-27.33)S(-27.33)RKKLRK
IRsHRtGtLIQGHEPE	3912BAM_HLA-DR	3 Phospho (STY)	2	0	3	16	1035.93	2069.85	0.051876	57.174	19.206	1	IRSHRTGTLIQGHEPE	_IRS(ph)HRT(ph)GT(ph)LIQGHEPE_	Q92618	ZNF516	Zinc finger protein 516	IRS(1)HRT(1)GT(1)LIQGHEPE	NA	NA	IRS(57.17)HRT(57.17)GT(57.17)LIQGHEPE
VKsAKQVIKPNSK	CD165_HLA-II	Phospho (STY)	4	0	1	13	377.466	1505.83	0.28001	43.761	12.053	0.99996	VKSAKQVIKPNSK	_VKS(ph)AKQVIKPNSK_	Q9NQX4	MYO5C	Unconventional myosin-Vc	VKS(1)AKQVIKPNSK	NA	NA	VKS(43.76)AKQVIKPNS(-43.76)K
QTItLtKFIQTT	JY_HLA-II	2 Phospho (STY)	2	0	2	12	777.864	1553.71	0.033446	80.231	20.474	0.99075	QTITLTKFIQTT	_QTIT(ph)LT(ph)KFIQTT_	A3KN83-4;A3KN83-3;A3KN83-2;A3KN83	SBNO1	Protein strawberry notch homolog 1	QT(0.022)IT(0.991)LT(0.987)KFIQT(0.001)T	NA	NA	QT(-18.83)IT(20.47)LT(18.83)KFIQT(-33.17)T(-52.9)
DIIKIGsLVRNKE	3869GA_HLA-DR	Phospho (STY)	3	0	1	13	522.287	1563.84	0.25232	45.28	12.077	1	DIIKIGSLVRNKE	_DIIKIGS(ph)LVRNKE_	Q13601;Q13601-2	KRR1	KRR1 small subunit processome component homolog	DIIKIGS(1)LVRNKE	NA	NA	DIIKIGS(45.28)LVRNKE
LPQSDASLLsRDEVA	RA957_HLA-II	Phospho (STY)	2	0	1	15	840.896	1679.78	0.033909	65.627	20.779	0.95995	LPQSDASLLSRDEVA	_LPQSDASLLS(ph)RDEVA_	Q9H583	HEATR1	HEAT repeat-containing protein 1;HEAT repeat-containing protein 1, N-terminally processed	LPQS(0.001)DAS(0.039)LLS(0.96)RDEVA	NA	NA	LPQS(-31.88)DAS(-13.86)LLS(13.86)RDEVA
VMRFPLFLLLLLDsAtLNLLLVD	DPA10103-DPB10601	2 Phospho (STY)	4	0	2	23	698.124	2788.47	0.046124	45.611	13.991	1	VMRFPLFLLLLLDSATLNLLLVD	_VMRFPLFLLLLLDpSApTLNLLLVD_				VMRFPLFLLLLLDS(1)AT(1)LNLLLVD	NA	NA	NA
NKYAFIKNEyPV	CM647_HLA-II	Phospho (STY)	2	0	1	12	783.374	1564.73	0.051642	73.985	18.436	1	NKYAFIKNEYPV	_NKYAFIKNEY(ph)PV_	O75038-2;O75038-4;O75038-3;O75038	PLCH2	1-phosphatidylinositol 4,5-bisphosphate phosphodiesterase eta-2	NKYAFIKNEY(1)PV	NA	NA	NKY(-61.03)AFIKNEY(61.03)PV
KDKSNPGIKINWsKQQ	CD165_HLA-DR, CD165_HLA-II	Phospho (STY)	3	0	1	16	650.998	1949.97	0.13094	46.926	15.4	0.82348	KDKSNPGIKINWSKQQ	_KDKSNPGIKINWS(ph)KQQ_	Q9NZJ4;Q9NZJ4-2	SACS	Sacsin	KDKS(0.177)NPGIKINWS(0.823)KQQ	NA	NA	KDKS(-6.69)NPGIKINWS(6.69)KQQ
DKLRDLEKRLPLSNKLKKVAsK	DPA10103-DPB10301	Phospho (STY)	4	0	1	22	665.64	2658.53	0.064399	44.054	18.797	0.86905	DKLRDLEKRLPLSNKLKKVASK	_DKLRDLEKRLPLSNKLKKVApSK_				DKLRDLEKRLPLS(0.131)NKLKKVAS(0.869)K	NA	NA	NA
WNQILPyGLEMFNNWTQK	DRB10405	Phospho (STY)	3	0	1	18	788.029	2361.07	0.15243	40.52	11.563	0.76766	WNQILPYGLEMFNNWTQK	_WNQILPpYGLEMFNNWTQK_				WNQILPY(0.768)GLEMFNNWT(0.232)QK	NA	NA	NA
KIVKSLLQGtILQyV	3869GA_HLA-DR	2 Phospho (STY)	2	0	2	15	931.993	1861.97	0.07783	55.426	13.385	0.99993	KIVKSLLQGTILQYV	_KIVKSLLQGT(ph)ILQY(ph)V_	Q96F07;Q96F07-2	CYFIP2	Cytoplasmic FMR1-interacting protein 2	KIVKSLLQGT(1)ILQY(1)V	NA	NA	KIVKS(-41.27)LLQGT(41.52)ILQY(41.27)V
EtLSELLARLGSLD	CD165_HLA-DR	Phospho (STY)	2	0	1	14	798.898	1595.78	0.13181	51.927	16.703	0.90766	ETLSELLARLGSLD	_ET(ph)LSELLARLGSLD_	Q9Y6N6	LAMC3	Laminin subunit gamma-3	ET(0.908)LS(0.092)ELLARLGSLD	NA	NA	ET(9.93)LS(-9.93)ELLARLGS(-51.93)LD
KDDLYVRKLsPVMPNP	DPA10103-DPB10301, DRB10301, DRB30101	Phospho (STY)	2	0	1	16	976.489	1950.96	0.074708	54.776	21.367	0.99412	KDDLYVRKLSPVMPNP	_KDDLYVRKLpSPVMPNP_	Q8WWI1	LMO7	LIM domain only protein 7	KDDLY(0.006)VRKLS(0.994)PVMPNP	NA	NA	NA
ALKLGIPFMYSLRFs	3808HMC_HLA-DR	Phospho (STY)	2	0	1	15	911.97	1821.93	0.16973	45.359	10.638	0.99265	ALKLGIPFMYSLRFS	_ALKLGIPFMYSLRFS(ph)_	Q9Y4X1-4;Q9Y4X1-5;Q9Y4X1	UGT2A1	UDP-glucuronosyltransferase 2A1	ALKLGIPFMYS(0.007)LRFS(0.993)	NA	NA	ALKLGIPFMY(-39.51)S(-21.37)LRFS(21.37)
MLENRIRsLEEENQR	DRB11101	Phospho (STY)	2	0	1	15	998.967	1995.92	0.18381	50.284	21.308	1	MLENRIRSLEEENQR	_MLENRIRpSLEEENQR_				MLENRIRS(1)LEEENQR	NA	NA	NA
LtGMCLFLQSLRQ	CM647_HLA-DR	Oxidation (M),Phospho (STY)	4	1	1	13	402.194	1604.75	0.25275	45.257	16.93	1	LTGMCLFLQSLRQ	_LT(ph)GM(ox)CLFLQSLRQ_	Q9Y5P6;Q9Y5P6-2	GMPPB	Mannose-1-phosphate guanyltransferase beta	LT(0.997)GMCLFLQS(0.003)LRQ	LTGM(1)CLFLQSLRQ	LTGM(45.26)CLFLQSLRQ	LT(25.16)GMCLFLQS(-25.16)LRQ
LSTLEPtDAGILGttK	3808HMC_HLA-DR, 4052BA_HLA-DR	3 Phospho (STY)	2	0	3	16	928.89	1855.77	0.10449	50.354	10.729	0.9999	LSTLEPTDAGILGTTK	_LSTLEPT(ph)DAGILGT(ph)T(ph)K_	Q9UNF1;Q9UNF1-2	MAGED2	Melanoma-associated antigen D2	LSTLEPT(1)DAGILGT(1)T(1)K	NA	NA	LS(-44.05)T(-41.07)LEPT(41.07)DAGILGT(43.87)T(43.69)K
ERYLQtEPRRISETFGE	DPA10103-DPB10401	Phospho (STY)	3	0	1	17	731.011	2190.01	0.14013	43.791	15.708	0.98286	ERYLQTEPRRISETFGE	_ERYLQpTEPRRISETFGE_	O75840	KLF7	Krueppel-like factor 7	ERY(0.005)LQT(0.983)EPRRIS(0.006)ET(0.006)FGE	NA	NA	NA
MPMISIPRVESPLEKVt	DPA10103-DPB10401, DPA10103-DPB10601, DRB10401, DRB10405, DRB10801, DRB11104, DRB11201	2 Oxidation (M),Phospho (STY)	2	2	1	17	1020	2037.99	0.015194	66.595	24.595	1	MPMISIPRVESPLEKVT	_M(ox)PM(ox)ISIPRVESPLEKVpT_	Q32ZL2	LPPR5	Lipid phosphate phosphatase-related protein type 5	MPMISIPRVESPLEKVT(1)	M(1)PM(1)ISIPRVESPLEKVT	NA	NA
LSILtGLLPPTSG	DPA10103-DPB10601	Phospho (STY)	2	0	1	13	674.86	1347.71	0.010754	111.04	19.973	0.99561	LSILTGLLPPTSG	_LSILpTGLLPPTSG_	P78363	ABCA4	Retinal-specific ATP-binding cassette transporter	LSILT(0.996)GLLPPT(0.002)S(0.002)G	NA	NA	NA
SQKDIEKLNVRFMKELt	DRB11303	Oxidation (M),Phospho (STY)	3	1	1	17	725.701	2174.08	0.096486	47.047	14.359	1	SQKDIEKLNVRFMKELT	_SQKDIEKLNVRFM(ox)KELpT_				SQKDIEKLNVRFMKELT(1)	SQKDIEKLNVRFM(1)KELT	NA	NA
GGKsIYGEKFEDENFI	JY_HLA-II	Phospho (STY)	2	0	1	16	956.922	1911.83	0.0019333	101.96	52.647	1	GGKSIYGEKFEDENFI	_GGKS(ph)IYGEKFEDENFI_	P62937;P62937-2	PPIA	Peptidyl-prolyl cis-trans isomerase A;Peptidyl-prolyl cis-trans isomerase A, N-terminally processed	GGKS(1)IYGEKFEDENFI	NA	NA	GGKS(56.04)IY(-56.04)GEKFEDENFI
AEALLASQTIQKtGI	DPA10103-DPB10301, DRB10701, DRB11101, DRB50101	Phospho (STY)	2	0	1	15	812.421	1622.83	0.083458	61.353	18.958	0.9957	AEALLASQTIQKTGI	_AEALLASQTIQKpTGI_				AEALLAS(0.002)QT(0.002)IQKT(0.996)GI	NA	NA	NA
ATEKRMSGLsEALL	3912BAM_HLA-DR	Phospho (STY)	2	0	1	14	793.386	1584.76	0.06153	61.78	12.064	0.99998	ATEKRMSGLSEALL	_ATEKRMSGLS(ph)EALL_	Q9UNH6-2;Q9UNH6;Q9UNH6-3	SNX7	Sorting nexin-7	ATEKRMSGLS(1)EALL	NA	NA	AT(-59.12)EKRMS(-48.03)GLS(48.03)EALL
NSQELRMRNSSGPCLsG	3830NJF_HLA-II, 3869GA_HLA-II, RA957_HLA-II, TIL1_HLA-II	2 Phospho (STY)	2	0	2	17	998.394	1994.77	0.017895	67.93	22.101	0.7879	NSQELRMRNSSGPCLSG	_NSQELRMRNS(ph)SGPCLS(ph)G_	Q9NRS4-4;Q9NRS4-2;Q9NRS4-3;Q9NRS4	TMPRSS4	Transmembrane protease serine 4	NSQELRMRNS(0.606)S(0.606)GPCLS(0.788)G	NA	NA	NS(-65.53)QELRMRNS(0)S(0)GPCLS(2.69)G
FKDAtMLKIIVGDVD	RA957_HLA-II	Oxidation (M),Phospho (STY)	2	1	1	15	880.931	1759.85	0.078041	55.401	14.904	1	FKDATMLKIIVGDVD	_FKDAT(ph)M(ox)LKIIVGDVD_	Q13634;Q13634-2	CDH18	Cadherin-18	FKDAT(1)MLKIIVGDVD	FKDATM(1)LKIIVGDVD	FKDATM(55.4)LKIIVGDVD	FKDAT(55.4)MLKIIVGDVD
NNENLILSGKss	GD149_HLA-II	2 Phospho (STY)	2	0	2	12	718.297	1434.58	0.057674	71.349	25.191	0.99999	NNENLILSGKSS	_NNENLILSGKS(ph)S(ph)_	Q14207	NPAT	Protein NPAT	NNENLILSGKS(1)S(1)	NA	NA	NNENLILS(-51.22)GKS(51.67)S(51.22)
AKLsKALFAQMGQNL	4021_HLA-II	Phospho (STY)	3	0	1	15	567.292	1698.85	0.25634	40.552	18.711	1	AKLSKALFAQMGQNL	_AKLS(ph)KALFAQMGQNL_	Q9Y4F4	FAM179B	Protein FAM179B	AKLS(1)KALFAQMGQNL	NA	NA	AKLS(40.55)KALFAQMGQNL
IRIPRHLKQtyIR	TIL1_HLA-II	2 Phospho (STY)	3	0	2	13	618.66	1852.96	0.19935	49.423	11.829	1	IRIPRHLKQTYIR	_IRIPRHLKQT(ph)Y(ph)IR_	Q00872-3;Q00872-9;Q00872;Q00872-10;Q00872-2;Q00872-4;Q00872-6;Q00872-5;Q00872-8;Q00872-7	MYBPC1	Myosin-binding protein C, slow-type	IRIPRHLKQT(1)Y(1)IR	NA	NA	IRIPRHLKQT(49.42)Y(49.42)IR
GKDSAARKTyELILHEPEWPLIK	DRB11201	Phospho (STY)	4	0	1	23	694.362	2773.42	0.10599	40.381	11.876	0.83441	GKDSAARKTYELILHEPEWPLIK	_GKDSAARKTpYELILHEPEWPLIK_				GKDSAARKT(0.165)Y(0.834)ELILHEPEWPLIK	NA	NA	NA
NLQLNDLtPDSRA	3869GA_HLA-II	Phospho (STY)	3	0	1	13	512.907	1535.7	0.31038	42.095	15.469	0.87149	NLQLNDLTPDSRA	_NLQLNDLT(ph)PDSRA_	Q86YD3-2;Q86YD3-4;Q86YD3;Q86YD3-3	TMEM25	Transmembrane protein 25	NLQLNDLT(0.871)PDS(0.129)RA	NA	NA	NLQLNDLT(8.31)PDS(-8.31)RA
VQEVEtLPPGLTEP	CM647_HLA-II	Phospho (STY)	2	0	1	14	794.879	1587.74	0.05735	62.823	16.665	0.99983	VQEVETLPPGLTEP	_VQEVET(ph)LPPGLTEP_	Q5EBL2	ZNF628	Zinc finger protein 628	VQEVET(1)LPPGLTEP	NA	NA	VQEVET(37.61)LPPGLT(-37.61)EP
RKSRQGsLAMEE	TIL3_HLA-II	Phospho (STY)	3	0	1	12	491.229	1470.66	0.097652	64.394	16.282	0.87754	RKSRQGSLAMEE	_RKSRQGS(ph)LAMEE_	P16150	SPN	Leukosialin	RKS(0.122)RQGS(0.878)LAMEE	NA	NA	RKS(-8.55)RQGS(8.55)LAMEE
QPRtHYYAVAVVKK	3993_HLA-II	Phospho (STY)	2	0	1	14	870.453	1738.89	0.0011127	127.71	82.355	0.99997	QPRTHYYAVAVVKK	_QPRT(ph)HYYAVAVVKK_	P02788-2;P02788	LTF	Lactotransferrin;Lactoferricin-H;Kaliocin-1;Lactoferroxin-A;Lactoferroxin-B;Lactoferroxin-C	QPRT(1)HYYAVAVVKK	NA	NA	QPRT(45.3)HY(-45.3)Y(-61.52)AVAVVKK
TVGNTLLLtRLEKDSPPVSVQIP	DPA10103-DPB10301	Phospho (STY)	4	0	1	23	640.096	2556.36	0.11147	40.104	10.978	0.83019	TVGNTLLLTRLEKDSPPVSVQIP	_TVGNTLLLpTRLEKDSPPVSVQIP_	Q14674	ESPL1	Separin	T(0.011)VGNT(0.044)LLLT(0.83)RLEKDS(0.096)PPVS(0.018)VQIP	NA	NA	NA
STKFELLSLGAtLKL	JY_HLA-II	2 Phospho (STY)	2	0	2	15	890.949	1779.88	0.0076187	85.355	19.165	1	STKFELLSLGATLKL	_S(ph)TKFELLSLGAT(ph)LKL_	Q86YA3;Q86YA3-7	ZGRF1	Protein ZGRF1	S(0.333)T(0.333)KFELLS(0.333)LGAT(1)LKL	NA	NA	S(0)T(0)KFELLS(0)LGAT(80.3)LKL
ETQEKEDVItHLQEKV	DRB11101	Phospho (STY)	2	0	1	16	1003.48	2004.94	0.12582	47.559	11.256	0.99996	ETQEKEDVITHLQEKV	_ETQEKEDVIpTHLQEKV_	Q92805	GOLGA1	Golgin subfamily A member 1	ETQEKEDVIT(1)HLQEKV	NA	NA	NA
APAGRRSKDMYHASKsAKRAL	3912BAM_HLA-II	Phospho (STY)	3	0	1	21	794.406	2380.19	0.085415	47.047	21.461	0.96729	APAGRRSKDMYHASKSAKRAL	_APAGRRSKDMYHASKS(ph)AKRAL_	Q8N5A5-4;Q8N5A5-3;Q8N5A5-2;Q8N5A5	ZGPAT	Zinc finger CCCH-type with G patch domain-containing protein	APAGRRSKDMY(0.016)HAS(0.017)KS(0.967)AKRAL	NA	NA	APAGRRS(-32.89)KDMY(-17.91)HAS(-17.66)KS(17.66)AKRAL
EHSDSVKQLKGQVAs	CM647_HLA-DR, JY_HLA-II	Phospho (STY)	3	0	1	15	564.937	1691.79	0.13542	48.527	23.743	0.98519	EHSDSVKQLKGQVAS	_EHSDSVKQLKGQVAS(ph)_	Q8TD31;Q8TD31-3;Q8TD31-2	CCHCR1	Coiled-coil alpha-helical rod protein 1	EHS(0.001)DS(0.014)VKQLKGQVAS(0.985)	NA	NA	EHS(-29.77)DS(-18.55)VKQLKGQVAS(18.55)
LPLsDVAVKtLQN	3869GA_HLA-II	2 Phospho (STY)	2	0	2	13	779.37	1556.73	0.20645	48.794	16.519	1	LPLSDVAVKTLQN	_LPLS(ph)DVAVKT(ph)LQN_	Q8WXH0;Q8WXH0-2;Q8WXH0-7	SYNE2	Nesprin-2	LPLS(1)DVAVKT(1)LQN	NA	NA	LPLS(48.79)DVAVKT(48.79)LQN
VDGtQFVRFDSDAASPRT	RA957_HLA-II	Phospho (STY)	4	0	1	18	512.982	2047.9	0.13483	45.876	24.642	0.8796	VDGTQFVRFDSDAASPRT	_VDGT(ph)QFVRFDSDAASPRT_	P30466	HLA-B	HLA class I histocompatibility antigen, B-18 alpha chain	VDGT(0.88)QFVRFDS(0.118)DAAS(0.002)PRT	NA	NA	VDGT(8.72)QFVRFDS(-8.72)DAAS(-26.32)PRT(-36.69)
AGTAVAyHNARLI	TIL3_HLA-II	Phospho (STY)	2	0	1	13	718.856	1435.7	0.29795	56.916	11.236	0.99939	AGTAVAYHNARLI	_AGTAVAY(ph)HNARLI_	Q86XM0-2			AGT(0.001)AVAY(0.999)HNARLI	NA	NA	AGT(-32.17)AVAY(32.17)HNARLI
HPRTFLsKILts	4052BA_HLA-DR	3 Phospho (STY)	3	0	3	12	547.24	1638.7	0.14261	57.836	30.155	0.99995	HPRTFLSKILTS	_HPRTFLS(ph)KILT(ph)S(ph)_	Q8IY22	CMIP	C-Maf-inducing protein	HPRTFLS(1)KILT(1)S(1)	NA	NA	HPRT(-43.27)FLS(43.27)KILT(43.27)S(43.27)
AVVGKGDNIKtPHKAN	JY_HLA-II	Phospho (STY)	2	0	1	16	864.943	1727.87	0.017471	69.345	17.909	1	AVVGKGDNIKTPHKAN	_AVVGKGDNIKT(ph)PHKAN_	Q9HC10-5;Q9HC10	OTOF	Otoferlin	AVVGKGDNIKT(1)PHKAN	NA	NA	AVVGKGDNIKT(69.34)PHKAN
ERYRHPTSPERPHsPGEPPA	DPA10103-DPB10401	Phospho (STY)	3	0	1	20	793.033	2376.08	0.056449	46.663	13.259	0.99423	ERYRHPTSPERPHSPGEPPA	_ERYRHPTSPERPHpSPGEPPA_				ERYRHPT(0.003)S(0.003)PERPHS(0.994)PGEPPA	NA	NA	NA
WDCLWILAAVAVy	CM647_HLA-II	Phospho (STY)	2	0	1	13	801.875	1601.74	0.20643	48.796	11.24	1	WDCLWILAAVAVY	_WDCLWILAAVAVY(ph)_	Q5GH76	XKR4	XK-related protein 4	WDCLWILAAVAVY(1)	NA	NA	WDCLWILAAVAVY(48.8)
TNPSAGHHMLQsVINV	DRB11101	2 Phospho (STY)	2	0	2	16	932.894	1863.77	0.10568	50.284	17.678	1	TNPSAGHHMLQSVINV	_pTNPSAGHHMLQpSVINV_				T(0.5)NPS(0.5)AGHHMLQS(1)VINV	NA	NA	NA
LEQEVIsLQQENEEL	DRB11101	Phospho (STY)	3	0	1	15	627.622	1879.85	0.11452	56.959	15.404	1	LEQEVISLQQENEEL	_LEQEVIpSLQQENEEL_	Q6ZU67	BEND4	BEN domain-containing protein 4	LEQEVIS(1)LQQENEEL	NA	NA	NA
KGtHIKEHDIVNSKQ	DRB10101, DRB11101, DRB50101	Phospho (STY)	2	0	1	15	907.451	1812.89	0.072168	63.415	19.997	1	KGTHIKEHDIVNSKQ	_KGpTHIKEHDIVNSKQ_				KGT(1)HIKEHDIVNSKQ	NA	NA	NA
KGsLRSLNRDMQPT	3849BR_HLA-II, CD165_HLA-II	Phospho (STY)	3	0	1	14	561.606	1681.8	0.11792	53.395	26.586	0.89584	KGSLRSLNRDMQPT	_KGS(ph)LRSLNRDMQPT_	O00533-2;O00533	CHL1	Neural cell adhesion molecule L1-like protein;Processed neural cell adhesion molecule L1-like protein	KGS(0.896)LRS(0.104)LNRDMQPT	NA	NA	KGS(9.35)LRS(-9.35)LNRDMQPT(-39.13)
ADQKGFItIVDVQR	CD165_HLA-II	Phospho (STY)	2	0	1	14	835.419	1668.82	0.23875	43.282	10.283	1	ADQKGFITIVDVQR	_ADQKGFIT(ph)IVDVQR_	P43304;P43304-2	GPD2	Glycerol-3-phosphate dehydrogenase, mitochondrial	ADQKGFIT(1)IVDVQR	NA	NA	ADQKGFIT(43.28)IVDVQR
LLKEILKHtPKEH	3830NJF_HLA-DR	Phospho (STY)	2	0	1	13	833.458	1664.9	0.017718	85.533	26.466	1	LLKEILKHTPKEH	_LLKEILKHT(ph)PKEH_	Q7Z628-2;Q7Z628	NET1	Neuroepithelial cell-transforming gene 1 protein	LLKEILKHT(1)PKEH	NA	NA	LLKEILKHT(85.53)PKEH
KMEEEKARRLLtRRWt	DPA10103-DPB10301	2 Phospho (STY)	4	0	2	16	566.529	2262.09	0.18474	43.813	19.76	1	KMEEEKARRLLTRRWT	_KMEEEKARRLLpTRRWpT_				KMEEEKARRLLT(1)RRWT(1)	NA	NA	NA
VHLSVSSMAERyYNELR	CM647_HLA-II	Phospho (STY)	4	0	1	17	534.25	2132.97	0.0029908	88.73	65.399	0.99466	VHLSVSSMAERYYNELR	_VHLSVSSMAERY(ph)YNELR_	Q9C0G6	DNAH6	Dynein heavy chain 6, axonemal	VHLS(0.002)VS(0.002)S(0.002)MAERY(0.995)YNELR	NA	NA	VHLS(-27.63)VS(-27.63)S(-27.63)MAERY(27.63)Y(-37.03)NELR
SELVVEAtEVVNP	TIL1_HLA-II	Phospho (STY)	2	0	1	13	733.345	1464.67	0.043385	70.908	14.345	1	SELVVEATEVVNP	_SELVVEAT(ph)EVVNP_	Q8N4P6	LRRC71	Leucine-rich repeat-containing protein 71	SELVVEAT(1)EVVNP	NA	NA	S(-63.1)ELVVEAT(63.1)EVVNP
SNELDAKLRVtKGELE	DRB10101	Phospho (STY)	2	0	1	16	941.47	1880.92	0.025201	66.595	27.961	1	SNELDAKLRVTKGELE	_SNELDAKLRVpTKGELE_	Q7Z3E2	CCDC186	Coiled-coil domain-containing protein 186	SNELDAKLRVT(1)KGELE	NA	NA	NA
PETQHVPLsQHMLGFAMKSVTQMV	RA957_HLA-DR	2 Oxidation (M),Phospho (STY)	4	2	1	24	702.828	2807.28	0.041656	52.03	25.553	0.99822	PETQHVPLSQHMLGFAMKSVTQMV	_PETQHVPLS(ph)QHM(ox)LGFAMKSVTQM(ox)V_	Q6UW02-2;Q6UW02	CYP20A1	Cytochrome P450 20A1	PET(0.007)QHVPLS(0.992)QHMLGFAMKS(0.001)VT(0.001)QMV	PETQHVPLSQHM(0.998)LGFAM(0.05)KSVTQM(0.951)V	PETQHVPLSQHM(29.62)LGFAM(-12.94)KSVTQM(12.94)V	PET(-21.82)QHVPLS(21.82)QHMLGFAMKS(-34.28)VT(-34.28)QMV
EKQQMMEALDQLKsKEH	3912BAM_HLA-DR	Oxidation (M),Phospho (STY)	3	1	1	17	723.662	2167.96	0.17304	43.791	10.094	1	EKQQMMEALDQLKSKEH	_EKQQM(ox)MEALDQLKS(ph)KEH_	Q8TBZ0-2;Q8TBZ0	CCDC110	Coiled-coil domain-containing protein 110	EKQQMMEALDQLKS(1)KEH	EKQQM(0.852)M(0.148)EALDQLKSKEH	EKQQM(7.6)M(-7.6)EALDQLKSKEH	EKQQMMEALDQLKS(43.79)KEH
MLQEPVTFQDVAVDFsR	CD165_HLA-II	Phospho (STY)	3	0	1	17	687.983	2060.93	0.19163	42.813	11.351	0.97144	MLQEPVTFQDVAVDFSR	_MLQEPVTFQDVAVDFS(ph)R_	Q96GC6-4	ZNF274	Neurotrophin receptor-interacting factor homolog	MLQEPVT(0.029)FQDVAVDFS(0.971)R	NA	NA	MLQEPVT(-15.32)FQDVAVDFS(15.32)R
VERsQARQRLAMGIWIKFRHS	DRB11101	Phospho (STY)	4	0	1	21	663.098	2648.36	0.09725	41.76	12.376	0.9982	VERSQARQRLAMGIWIKFRHS	_VERpSQARQRLAMGIWIKFRHS_	Q9NP58	ABCB6	ATP-binding cassette sub-family B member 6, mitochondrial	VERS(0.998)QARQRLAMGIWIKFRHS(0.002)	NA	NA	NA
DLQLATTQKFRKLLSKEPsPPID	DPA10103-DPB10401	Phospho (STY)	4	0	1	23	677.112	2704.42	0.091104	41.136	10.594	0.7737	DLQLATTQKFRKLLSKEPSPPID	_DLQLATTQKFRKLLSKEPpSPPID_	O60684	KPNA6	Importin subunit alpha-7	DLQLAT(0.032)T(0.032)QKFRKLLS(0.162)KEPS(0.774)PPID	NA	NA	NA
EVDGAsFLLKVWDGTRTPF	RA957_HLA-DR	Phospho (STY)	3	0	1	19	740.024	2217.05	0.10559	48.053	17.08	0.94668	EVDGASFLLKVWDGTRTPF	_EVDGAS(ph)FLLKVWDGTRTPF_	Q9NUX5-2;Q9NUX5	POT1	Protection of telomeres protein 1	EVDGAS(0.947)FLLKVWDGT(0.027)RT(0.027)PF	NA	NA	EVDGAS(15.5)FLLKVWDGT(-15.5)RT(-15.5)PF
DLERLPVHLLAVVFKDFLRs	DRB30202	Phospho (STY)	4	0	1	20	612.586	2446.31	0.1308	40.856	12.206	1	DLERLPVHLLAVVFKDFLRS	_DLERLPVHLLAVVFKDFLRpS_	Q8N103	TAGAP	T-cell activation Rho GTPase-activating protein	DLERLPVHLLAVVFKDFLRS(1)	NA	NA	NA
LADQMSVIGSRKKsV	DPA10103-DPB10301, DPA10103-DPB10401, DRB11101	Oxidation (M),Phospho (STY)	2	1	1	15	857.932	1713.85	0.22504	46.606	10.081	1	LADQMSVIGSRKKSV	_LADQM(ox)SVIGSRKKpSV_	Q86XN8	MEX3D	RNA-binding protein MEX3D	LADQMS(0.066)VIGS(0.066)RKKS(0.868)V	LADQM(1)SVIGSRKKSV	NA	NA
PVVVRPyPQVQMLSTH	CD165_HLA-II	Oxidation (M),Phospho (STY)	4	1	1	16	487.494	1945.95	0.22018	41.621	16.031	1	PVVVRPYPQVQMLSTH	_PVVVRPY(ph)PQVQM(ox)LSTH_	Q9H0E3;Q9H0E3-3	SAP130	Histone deacetylase complex subunit SAP130	PVVVRPY(0.97)PQVQMLS(0.015)T(0.015)H	PVVVRPYPQVQM(1)LSTH	PVVVRPYPQVQM(41.62)LSTH	PVVVRPY(18.14)PQVQMLS(-18.14)T(-18.14)H
LRNVNKQWItFQH	3830NJF_HLA-II	Phospho (STY)	4	0	1	13	441.724	1762.87	0.25275	45.257	14.819	1	LRNVNKQWITFQH	_LRNVNKQWIT(ph)FQH_	Q12887	COX10	Protoheme IX farnesyltransferase, mitochondrial	LRNVNKQWIT(1)FQH	NA	NA	LRNVNKQWIT(45.26)FQH
FCVCLKEsFPNLKTRKL	3830NJF_HLA-II	Phospho (STY)	3	0	1	17	702.693	2105.06	0.12666	46.319	12.016	0.99924	FCVCLKESFPNLKTRKL	_FCVCLKES(ph)FPNLKTRKL_	Q5TKA1-3;Q5TKA1;Q5TKA1-2	LIN9	Protein lin-9 homolog	FCVCLKES(0.999)FPNLKT(0.001)RKL	NA	NA	FCVCLKES(31.16)FPNLKT(-31.16)RKL
LKMVISGMRyHLLSPE	CM647_HLA-II	Phospho (STY)	3	0	1	16	651.995	1952.96	0.13563	46.318	31.543	0.97843	LKMVISGMRYHLLSPE	_LKMVISGMRY(ph)HLLSPE_	Q8IXQ5-5;Q8IXQ5-2;Q8IXQ5	KLHL7	Kelch-like protein 7	LKMVIS(0.012)GMRY(0.978)HLLS(0.009)PE	NA	NA	LKMVIS(-19.05)GMRY(19.05)HLLS(-20.17)PE
IEKFEALDIEKAEHMEt	RA957_HLA-II	Oxidation (M),Phospho (STY)	3	1	1	17	710.322	2127.94	0.035669	60.474	16.18	1	IEKFEALDIEKAEHMET	_IEKFEALDIEKAEHM(ox)ET(ph)_	Q6WCQ1-3;Q6WCQ1;Q6WCQ1-2	MPRIP	Myosin phosphatase Rho-interacting protein	IEKFEALDIEKAEHMET(1)	IEKFEALDIEKAEHM(1)ET	IEKFEALDIEKAEHM(60.47)ET	IEKFEALDIEKAEHMET(60.47)
YPTsGANVLstKVP	RA957_HLA-II	3 Phospho (STY)	2	0	3	14	837.335	1672.66	0.022834	75.378	19.829	0.99988	YPTSGANVLSTKVP	_YPTS(ph)GANVLS(ph)T(ph)KVP_	Q5HYK7-5;Q5HYK7-4;Q5HYK7-3;Q5HYK7-2;Q5HYK7	SH3D19	SH3 domain-containing protein 19	YPTS(1)GANVLS(1)T(1)KVP	NA	NA	Y(-72.86)PT(-39.04)S(39.04)GANVLS(39.04)T(39.04)KVP
HIGLtELVQIIINTT	RA957_HLA-DR	Phospho (STY)	4	0	1	15	436.987	1743.92	0.11021	51.546	12.122	0.99995	HIGLTELVQIIINTT	_HIGLT(ph)ELVQIIINTT_	Q8TAG9-2;Q8TAG9	EXOC6	Exocyst complex component 6	HIGLT(1)ELVQIIINTT	NA	NA	HIGLT(46.34)ELVQIIINT(-46.34)T(-46.34)
LREtLAKIIDGTGETVPKSR	DRB11101	Phospho (STY)	4	0	1	20	566.806	2263.19	0.062747	46.131	16.089	0.99977	LRETLAKIIDGTGETVPKSR	_LREpTLAKIIDGTGETVPKSR_				LRET(1)LAKIIDGTGETVPKSR	NA	NA	NA
GPKPLFRRMSsLVGP	CD165_HLA-DR	Phospho (STY)	2	0	1	15	861.45	1720.88	0.0016079	113.1	59.23	0.97553	GPKPLFRRMSSLVGP	_GPKPLFRRMSS(ph)LVGP_	P11836	MS4A1	B-lymphocyte antigen CD20	GPKPLFRRMS(0.024)S(0.976)LVGP	NA	NA	GPKPLFRRMS(-16.01)S(16.01)LVGP
VQQHLDDPSLPINPLsML	DPA10103-DPB10401, DRB11101	Phospho (STY)	2	0	1	18	1049.01	2096	0.12147	42.475	42.475	0.99971	VQQHLDDPSLPINPLSML	_VQQHLDDPSLPINPLpSML_	Q14185	DOCK1	Dedicator of cytokinesis protein 1	VQQHLDDPSLPINPLS(1)ML	NA	NA	NA
LATItLNNLNDNTPL	3912BAM_HLA-DR	Phospho (STY)	3	0	1	15	569.617	1705.83	0.1395	57.804	18.175	0.87394	LATITLNNLNDNTPL	_LATIT(ph)LNNLNDNTPL_	Q14517	FAT1	Protocadherin Fat 1;Protocadherin Fat 1, nuclear form	LAT(0.124)IT(0.874)LNNLNDNT(0.002)PL	NA	NA	LAT(-8.49)IT(8.49)LNNLNDNT(-25.53)PL
VLtMCVSAVLGSQRIG	DRB10301, DRB10401, DRB10405, DRB11101, DRB11104, DRB11301, DRB40103	Phospho (STY)	2	0	1	16	857.425	1712.84	0.22762	41.283	15.345	0.984	VLTMCVSAVLGSQRIG	_VLpTMCVSAVLGSQRIG_	Q4ZJI4	SLC9B1	Sodium/hydrogen exchanger 9B1	VLT(0.984)MCVS(0.016)AVLGSQRIG	NA	NA	NA
KIPsETLNRILGDPEA	PD42_HLA-II	Phospho (STY)	2	0	1	16	916.961	1831.91	0.18382	43.604	10.547	0.77483	KIPSETLNRILGDPEA	_KIPS(ph)ETLNRILGDPEA_	Q15582	TGFBI	Transforming growth factor-beta-induced protein ig-h3	KIPS(0.775)ET(0.225)LNRILGDPEA	NA	NA	KIPS(5.37)ET(-5.37)LNRILGDPEA
KSGDGITFGVFGsKF	CM647_HLA-DR	Phospho (STY)	3	0	1	15	542.924	1625.75	0.12246	50.079	25.144	0.99892	KSGDGITFGVFGSKF	_KSGDGITFGVFGS(ph)KF_	O60934	NBN	Nibrin	KSGDGIT(0.001)FGVFGS(0.999)KF	NA	NA	KS(-41.26)GDGIT(-29.99)FGVFGS(29.99)KF
ISDQVEVSLQRtVTIKD	DRB11101	Phospho (STY)	3	0	1	17	671.008	2010	0.11423	45.723	24.19	0.78525	ISDQVEVSLQRTVTIKD	_ISDQVEVSLQRpTVTIKD_				IS(0.002)DQVEVS(0.173)LQRT(0.785)VT(0.04)IKD	NA	NA	NA
EEYHLyKDGHLP	3912BAM_HLA-II	Phospho (STY)	2	0	1	12	790.843	1579.67	0.26345	48.423	10.868	0.98826	EEYHLYKDGHLP	_EEYHLY(ph)KDGHLP_	Q92817	EVPL	Envoplakin	EEY(0.012)HLY(0.988)KDGHLP	NA	NA	EEY(-19.25)HLY(19.25)KDGHLP
QDLQDPANtIGL	3869GA_HLA-II	Phospho (STY)	2	0	1	12	682.808	1363.6	0.0078345	107.15	14.715	1	QDLQDPANTIGL	_QDLQDPANT(ph)IGL_	Q6DJT9-2;Q6DJT9	PLAG1	Zinc finger protein PLAG1	QDLQDPANT(1)IGL	NA	NA	QDLQDPANT(107.15)IGL
QAGLAVEARGLsRt	DPA10103-DPB10401	2 Phospho (STY)	2	0	2	14	794.866	1587.72	0.14862	65.347	19.35	1	QAGLAVEARGLSRT	_QAGLAVEARGLpSRpT_				QAGLAVEARGLS(1)RT(1)	NA	NA	NA
DFRRMtARRRVNRKMGFH	DPA10103-DPB10601	Phospho (STY)	4	0	1	18	604.307	2413.2	0.022672	58.997	20.623	1	DFRRMTARRRVNRKMGFH	_DFRRMpTARRRVNRKMGFH_	Q15047	SETDB1	Histone-lysine N-methyltransferase SETDB1	DFRRMT(1)ARRRVNRKMGFH	NA	NA	NA
VDAEWWAEtLRP	TIL1_HLA-II	Phospho (STY)	2	0	1	12	776.845	1551.68	0.070384	68.371	14.688	1	VDAEWWAETLRP	_VDAEWWAET(ph)LRP_	Q01831-2;Q01831	XPC	DNA repair protein complementing XP-C cells	VDAEWWAET(1)LRP	NA	NA	VDAEWWAET(68.37)LRP
GVDTYVEMRPVSTSsN	3865DM_HLA-II	Phospho (STY)	2	0	1	16	911.39	1820.77	1.16e-11	188.44	36.435	0.82785	GVDTYVEMRPVSTSSN	_GVDTYVEMRPVSTSS(ph)N_	P07333	CSF1R	Macrophage colony-stimulating factor 1 receptor	GVDTYVEMRPVS(0.002)T(0.002)S(0.168)S(0.828)N	NA	NA	GVDT(-173.47)Y(-172.06)VEMRPVS(-25.79)T(-25.79)S(-6.93)S(6.93)N
TDQGVVPLsSFIEIyI	RA957_HLA-II	2 Phospho (STY)	3	0	2	16	647.628	1939.86	0.011686	75.462	30.132	0.98454	TDQGVVPLSSFIEIYI	_TDQGVVPLS(ph)SFIEIY(ph)I_	Q14517	FAT1	Protocadherin Fat 1;Protocadherin Fat 1, nuclear form	TDQGVVPLS(0.917)S(0.098)FIEIY(0.985)I	NA	NA	T(-57.17)DQGVVPLS(10.37)S(-10.37)FIEIY(17.66)I
NESLKEQNEKsIAQLI	DRB10701	Phospho (STY)	2	0	1	16	962.475	1922.93	0.21988	41.689	11.139	0.99983	NESLKEQNEKSIAQLI	_NESLKEQNEKpSIAQLI_	Q8TCG1	KIAA1524	Protein CIP2A	NESLKEQNEKS(1)IAQLI	NA	NA	NA
LPPLPEDsIKVIRNMRAASPPA	3869GA_HLA-II	Phospho (STY)	4	0	1	22	613.825	2451.27	0.062712	48.867	37.408	0.8662	LPPLPEDSIKVIRNMRAASPPA	_LPPLPEDS(ph)IKVIRNMRAASPPA_	Q5VSL9-2;Q5VSL9;Q5VSL9-3	STRIP1	Striatin-interacting protein 1	LPPLPEDS(0.866)IKVIRNMRAAS(0.134)PPA	NA	NA	LPPLPEDS(8.11)IKVIRNMRAAS(-8.11)PPA
AtPGGKPTAIHQLLtN	JY_HLA-II	2 Phospho (STY)	3	0	2	16	593.613	1777.82	0.070099	54.812	11.628	0.99954	ATPGGKPTAIHQLLTN	_AT(ph)PGGKPTAIHQLLT(ph)N_	Q9P2N6-6;Q9P2N6-5;Q9P2N6-4;Q9P2N6-3;Q9P2N6	KANSL3	KAT8 regulatory NSL complex subunit 3	AT(0.986)PGGKPT(0.014)AIHQLLT(1)N	NA	NA	AT(18.47)PGGKPT(-18.47)AIHQLLT(33.35)N
SPEPDWtLIsPQGMAALLs	CD165_HLA-II	3 Phospho (STY)	3	0	3	19	751.638	2251.89	0.22392	40.962	11.621	0.99991	SPEPDWTLISPQGMAALLS	_SPEPDWT(ph)LIS(ph)PQGMAALLS(ph)_	Q9NRP7-2;Q9NRP7	STK36	Serine/threonine-protein kinase 36	SPEPDWT(1)LIS(1)PQGMAALLS(1)	NA	NA	S(-38.84)PEPDWT(38.84)LIS(40.36)PQGMAALLS(40.21)
IHKELDHPRIVKLyD	3912BAM_HLA-DR	Phospho (STY)	4	0	1	15	489.758	1955	0.15401	46.3	11.688	1	IHKELDHPRIVKLYD	_IHKELDHPRIVKLY(ph)D_	Q86UE8-2;Q86UE8;Q86UE8-3;Q9UKI8-3;Q9UKI8-4;Q9UKI8-5;Q9UKI8;Q9UKI8-2	TLK2;TLK1	Serine/threonine-protein kinase tousled-like 2;Serine/threonine-protein kinase tousled-like 1	IHKELDHPRIVKLY(1)D	NA	NA	IHKELDHPRIVKLY(46.3)D
TRVMREILKKWLMGEs	DRB10405	2 Oxidation (M),Phospho (STY)	2	2	1	16	1045.02	2088.03	0.11931	48.44	10.846	1	TRVMREILKKWLMGES	_TRVM(ox)REILKKWLM(ox)GEpS_				T(0.003)RVMREILKKWLMGES(0.997)	TRVM(1)REILKKWLM(1)GES	NA	NA
DQLGLKQsQEVLAKERQL	DRB11101	Phospho (STY)	3	0	1	18	721.71	2162.11	0.024637	58.159	21.001	1	DQLGLKQSQEVLAKERQL	_DQLGLKQpSQEVLAKERQL_				DQLGLKQS(1)QEVLAKERQL	NA	NA	NA
PMFIVNtNVPRASVPD	DRB10401	Oxidation (M),Phospho (STY)	2	1	1	16	926.937	1851.86	0.30335	52.79	27.936	1	PMFIVNTNVPRASVPD	_PM(ox)FIVNpTNVPRASVPD_	P14174	MIF	Macrophage migration inhibitory factor	PMFIVNT(0.966)NVPRAS(0.034)VPD	PM(1)FIVNTNVPRASVPD	NA	NA
GINGDIRAKKIAsI	DRB11201	Phospho (STY)	3	0	1	14	512.615	1534.82	0.32678	49.423	11.245	1	GINGDIRAKKIASI	_GINGDIRAKKIApSI_	P41235	HNF4A	Hepatocyte nuclear factor 4-alpha	GINGDIRAKKIAS(1)I	NA	NA	NA
AGsVRALFLCEEENFL	JY_HLA-II	Phospho (STY)	3	0	1	16	626.622	1876.84	0.02066	67.93	19.819	1	AGSVRALFLCEEENFL	_AGS(ph)VRALFLCEEENFL_	Q5XX13-3;O95170;Q5XX13-4;Q5XX13;Q5XX13-2	FBXW10;CDRT1	F-box/WD repeat-containing protein 10;CMT1A duplicated region transcript 1 protein	AGS(1)VRALFLCEEENFL	NA	NA	AGS(67.93)VRALFLCEEENFL
KQDsLLLLSQRGAEP	RA957_HLA-II	Phospho (STY)	4	0	1	15	434.475	1733.87	0.056951	58.487	17.967	0.99937	KQDSLLLLSQRGAEP	_KQDS(ph)LLLLSQRGAEP_	O75376-2;O75376	NCOR1	Nuclear receptor corepressor 1	KQDS(0.999)LLLLS(0.001)QRGAEP	NA	NA	KQDS(32.01)LLLLS(-32.01)QRGAEP
PSCLVLNsLQQEL	3849BR_HLA-II, JY_HLA-DR, JY_HLA-II	Phospho (STY)	2	0	1	13	762.362	1522.71	0.049164	68.657	10.224	0.97592	PSCLVLNSLQQEL	_PSCLVLNS(ph)LQQEL_	Q9UK96	FBXO10	F-box only protein 10	PS(0.024)CLVLNS(0.976)LQQEL	NA	NA	PS(-16.08)CLVLNS(16.08)LQQEL
AQSRRLSERALsLEE	4021_HLA-II	Phospho (STY)	3	0	1	15	608.97	1823.89	0.20848	43.208	10.35	0.95566	AQSRRLSERALSLEE	_AQSRRLSERALS(ph)LEE_	Q8NF50-3;Q8NF50;Q8NF50-4;Q8NF50-2	DOCK8	Dedicator of cytokinesis protein 8	AQS(0.024)RRLS(0.02)ERALS(0.956)LEE	NA	NA	AQS(-15.94)RRLS(-16.8)ERALS(15.94)LEE
SNTPLRTVDGsPMMKAVV	JY_HLA-II	Oxidation (M),Phospho (STY)	3	1	1	18	666.984	1997.93	0.077069	52.862	18.467	0.9858	SNTPLRTVDGSPMMKAVV	_SNTPLRTVDGS(ph)PM(ox)MKAVV_	O75781-2	PALM	Paralemmin-1	SNTPLRT(0.014)VDGS(0.986)PMMKAVV	SNTPLRTVDGSPM(0.5)M(0.5)KAVV	SNTPLRTVDGSPM(0)M(0)KAVV	S(-42.95)NT(-39.16)PLRT(-18.47)VDGS(18.47)PMMKAVV
LNEVKISRSEKELy	CD165_HLA-DR, CD165_HLA-II	Phospho (STY)	2	0	1	14	894.451	1786.89	0.075189	58.37	13.292	1	LNEVKISRSEKELY	_LNEVKISRSEKELY(ph)_	Q52LR7	EPC2	Enhancer of polycomb homolog 2	LNEVKISRSEKELY(1)	NA	NA	LNEVKIS(-56.9)RS(-56.9)EKELY(56.9)
AKLKERLDQPMtEIV	CM647_HLA-II	Phospho (STY)	4	0	1	15	463.492	1849.94	0.068286	56.569	18.194	1	AKLKERLDQPMTEIV	_AKLKERLDQPMT(ph)EIV_	P22314-2;P22314	UBA1	Ubiquitin-like modifier-activating enzyme 1	AKLKERLDQPMT(1)EIV	NA	NA	AKLKERLDQPMT(56.57)EIV
LLsIELQKsSLSPLMQQI	BP455_HLA-II	Oxidation (M),2 Phospho (STY)	3	1	2	18	735.361	2203.06	0.2494	40.085	11.612	1	LLSIELQKSSLSPLMQQI	_LLS(ph)IELQKS(ph)SLSPLM(ox)QQI_	Q96DY2-3;Q96DY2-2;Q96DY2	IQCD	IQ domain-containing protein D	LLS(0.989)IELQKS(0.992)S(0.019)LSPLMQQI	LLSIELQKSSLSPLM(1)QQI	LLSIELQKSSLSPLM(40.08)QQI	LLS(19.43)IELQKS(21.18)S(-19.43)LS(-36.72)PLMQQI
GPKPLFRRMSsLVGPTQ	CM647_HLA-II	Phospho (STY)	3	0	1	17	651.004	1949.99	0.00023433	120.56	94.609	0.97407	GPKPLFRRMSSLVGPTQ	_GPKPLFRRMSS(ph)LVGPTQ_	P11836	MS4A1	B-lymphocyte antigen CD20	GPKPLFRRMS(0.026)S(0.974)LVGPTQ	NA	NA	GPKPLFRRMS(-15.75)S(15.75)LVGPT(-56.3)Q
SEKPsVMAPAPAAQ	TIL3_HLA-II	Phospho (STY)	2	0	1	14	732.334	1462.65	0.015356	80.231	11.496	0.97513	SEKPSVMAPAPAAQ	_SEKPS(ph)VMAPAPAAQ_	Q99504-2;Q99504-4;Q99504-5;Q99504-3;Q99504	EYA3	Eyes absent homolog 3	S(0.025)EKPS(0.975)VMAPAPAAQ	NA	NA	S(-15.93)EKPS(15.93)VMAPAPAAQ
FELKLYMIRLGtL	CD165_HLA-II, RA957_HLA-II	Oxidation (M),Phospho (STY)	2	1	1	13	846.943	1691.87	0.13656	54.982	13.582	1	FELKLYMIRLGTL	_FELKLYM(ox)IRLGT(ph)L_	Q96G21	IMP4	U3 small nucleolar ribonucleoprotein protein IMP4	FELKLY(0.123)MIRLGT(0.877)L	FELKLYM(1)IRLGTL	FELKLYM(54.98)IRLGTL	FELKLY(-8.52)MIRLGT(8.52)L
RMLIHEERLKtLKQMRVPQV	DRB11303	2 Oxidation (M),Phospho (STY)	4	2	1	20	655.101	2616.38	0.11086	42.068	17.841	1	RMLIHEERLKTLKQMRVPQV	_RM(ox)LIHEERLKpTLKQM(ox)RVPQV_				RMLIHEERLKT(1)LKQMRVPQV	RM(1)LIHEERLKTLKQM(1)RVPQV	NA	NA
LSSAsRRLRVLEAET	BP455_HLA-II, GD149_HLA-II, RA957_HLA-II	Phospho (STY)	2	0	1	15	884.459	1766.9	0.056994	62.633	20.39	0.98858	LSSASRRLRVLEAET	_LSSAS(ph)RRLRVLEAET_	O75528-2;O75528	TADA3	Transcriptional adapter 3	LSS(0.01)AS(0.989)RRLRVLEAET(0.001)	NA	NA	LS(-43.36)S(-19.83)AS(19.83)RRLRVLEAET(-29.54)
ALSIEEsCRPGDKVPP	PD42_HLA-II	Phospho (STY)	2	0	1	16	889.413	1776.81	0.10762	62.633	13.332	0.99997	ALSIEESCRPGDKVPP	_ALSIEES(ph)CRPGDKVPP_	P31040-3;P31040-2;P31040	SDHA	Succinate dehydrogenase [ubiquinone] flavoprotein subunit, mitochondrial	ALSIEES(1)CRPGDKVPP	NA	NA	ALS(-45.69)IEES(45.69)CRPGDKVPP
ALDEKsKLEKALQDL	DRB10101, DRB10301	Phospho (STY)	2	0	1	15	890.958	1779.9	0.013462	88.496	15.705	1	ALDEKSKLEKALQDL	_ALDEKpSKLEKALQDL_	Q9NQ48	LZTFL1	Leucine zipper transcription factor-like protein 1	ALDEKS(1)KLEKALQDL	NA	NA	NA
DQVEKIRKLPNtLLRKDK	DRB10404, DRB11104, DRB11201	Phospho (STY)	4	0	1	18	569.323	2273.26	0.030051	56.407	28.729	1	DQVEKIRKLPNTLLRKDK	_DQVEKIRKLPNpTLLRKDK_	Q6AI12	ANKRD40	Ankyrin repeat domain-containing protein 40	DQVEKIRKLPNT(1)LLRKDK	NA	NA	NA
KPSKFRHNsGSSSVDD	CD165_HLA-II	Phospho (STY)	3	0	1	16	609.939	1826.79	0.0025016	97.621	37.411	0.76502	KPSKFRHNSGSSSVDD	_KPSKFRHNS(ph)GSSSVDD_	Q9NV58-3;Q9NV58	RNF19A	E3 ubiquitin-protein ligase RNF19A	KPS(0.139)KFRHNS(0.765)GS(0.093)S(0.003)SVDD	NA	NA	KPS(-7.4)KFRHNS(7.4)GS(-9.15)S(-24.65)S(-38.28)VDD
DGLRMKILHGTIEtMRRQ	DRB11101	Oxidation (M),Phospho (STY)	3	1	1	18	751.045	2250.11	0.12491	42.172	15.217	0.99984	DGLRMKILHGTIETMRRQ	_DGLRM(ox)KILHGTIEpTMRRQ_				DGLRMKILHGT(0.055)IET(0.945)MRRQ	DGLRM(1)KILHGTIETMRRQ	NA	NA
tIPHNKPLFQALID	CD165_HLA-II	Phospho (STY)	2	0	1	14	843.934	1685.85	0.15477	49.5	18.611	1	TIPHNKPLFQALID	_T(ph)IPHNKPLFQALID_	Q13191;Q13191-3;Q13191-2;P22681	CBLB;CBL	E3 ubiquitin-protein ligase CBL-B;E3 ubiquitin-protein ligase CBL	T(1)IPHNKPLFQALID	NA	NA	T(49.5)IPHNKPLFQALID
GAEELGAEWGALAsAAQ	4021_HLA-II	Phospho (STY)	2	0	1	17	855.872	1709.73	0.14858	45.077	10.323	1	GAEELGAEWGALASAAQ	_GAEELGAEWGALAS(ph)AAQ_	Q9H254-2;Q9H254-4;Q9H254	SPTBN4	Spectrin beta chain, non-erythrocytic 4	GAEELGAEWGALAS(1)AAQ	NA	NA	GAEELGAEWGALAS(45.08)AAQ
MILFsLIVGLLTYWFLF	DPA10103-DPB10301	Phospho (STY)	2	0	1	17	1078.57	2155.12	0.22936	52.278	25.309	0.99925	MILFSLIVGLLTYWFLF	_MILFpSLIVGLLTYWFLF_	P16435	POR	NADPH--cytochrome P450 reductase	MILFS(0.999)LIVGLLTYWFLF	NA	NA	NA
EDTAILKLsKLVPGNY	DRB10101	Phospho (STY)	2	0	1	16	920.976	1839.94	0.030483	77.379	17.953	0.99843	EDTAILKLSKLVPGNY	_EDTAILKLpSKLVPGNY_	Q8IZA0	KIAA0319L	Dyslexia-associated protein KIAA0319-like protein	EDTAILKLS(0.998)KLVPGNY(0.002)	NA	NA	NA
LGAYELVtGRRLW	PD42_HLA-II	Phospho (STY)	2	0	1	13	807.414	1612.81	0.077695	63.216	14.235	0.99999	LGAYELVTGRRLW	_LGAYELVT(ph)GRRLW_	Q03989	ARID5A	AT-rich interactive domain-containing protein 5A	LGAYELVT(1)GRRLW	NA	NA	LGAY(-50.1)ELVT(50.1)GRRLW
KDYIALNEDLRSWtAADKAAQ	JY_HLA-II	Phospho (STY)	4	0	1	21	615.546	2458.15	0.33311	47.32	25.099	0.94906	KDYIALNEDLRSWTAADKAAQ	_KDYIALNEDLRSWT(ph)AADKAAQ_	Q9TNN7	HLA-C	HLA class I histocompatibility antigen, Cw-5 alpha chain	KDYIALNEDLRS(0.051)WT(0.949)AADKAAQ	NA	NA	KDY(-44.52)IALNEDLRS(-12.7)WT(12.7)AADKAAQ
VRFstIVRRRAKGAM	DRB11101	Oxidation (M),2 Phospho (STY)	3	1	2	15	641.988	1922.94	0.32827	41.092	10.549	1	VRFSTIVRRRAKGAM	_VRFpSpTIVRRRAKGAM(ox)_	P28562	DUSP1	Dual specificity protein phosphatase 1	VRFS(1)T(1)IVRRRAKGAM	VRFSTIVRRRAKGAM(1)	NA	NA
EKSYREQVKIERDsRE	3808HMC_HLA-II	Phospho (STY)	4	0	1	16	533.759	2131.01	0.017682	69.122	17.556	1	EKSYREQVKIERDSRE	_EKSYREQVKIERDS(ph)RE_	P24593	IGFBP5	Insulin-like growth factor-binding protein 5	EKSYREQVKIERDS(1)RE	NA	NA	EKS(-54.12)Y(-67.26)REQVKIERDS(54.12)RE
LHNHITLADVSVsMTKAP	DRB10404	Phospho (STY)	2	0	1	18	1007.5	2012.98	0.085804	45.614	14.017	0.91596	LHNHITLADVSVSMTKAP	_LHNHITLADVSVpSMTKAP_				LHNHIT(0.001)LADVS(0.047)VS(0.916)MT(0.036)KAP	NA	NA	NA
FLLYAVTVMGNVVIIItV	DRB11303	Oxidation (M),Phospho (STY)	4	1	1	18	516.033	2060.1	0.036624	54.281	10.59	1	FLLYAVTVMGNVVIIITV	_FLLYAVTVM(ox)GNVVIIIpTV_	Q8NGU1	OR9A1P	Putative olfactory receptor 9A1	FLLY(0.001)AVT(0.03)VMGNVVIIIT(0.969)V	FLLYAVTVM(1)GNVVIIITV	NA	NA
QEESVSPtPRSQPSSSVPSS	3865DM_HLA-II	Phospho (STY)	2	0	1	20	1076.97	2151.93	0.00078542	93.348	48.091	0.87726	QEESVSPTPRSQPSSSVPSS	_QEESVSPT(ph)PRSQPSSSVPSS_	Q9C0D5-2;Q9C0D5	TANC1	Protein TANC1	QEES(0.01)VS(0.003)PT(0.877)PRS(0.109)QPSSSVPSS	NA	NA	QEES(-19.47)VS(-24)PT(9.05)PRS(-9.05)QPS(-38.15)S(-44.01)S(-56.83)VPS(-82.24)S(-82.24)
HQEQLRQQAHyDAMDND	DRB40103	Phospho (STY)	2	0	1	17	1089.94	2177.86	0.17576	41.242	25.119	1	HQEQLRQQAHYDAMDND	_HQEQLRQQAHpYDAMDND_	O00461	GOLIM4	Golgi integral membrane protein 4	HQEQLRQQAHY(1)DAMDND	NA	NA	NA
MASRFsRVVLVLIDA	CM647_HLA-II, JY_HLA-DR, JY_HLA-II, RA957_HLA-DR, RA957_HLA-II	Phospho (STY)	2	0	1	15	878.963	1755.91	0.070039	56.359	16.442	0.99531	MASRFSRVVLVLIDA	_MASRFS(ph)RVVLVLIDA_	Q8TEQ8-2;Q8TEQ8	PIGO	GPI ethanolamine phosphate transferase 3	MAS(0.005)RFS(0.995)RVVLVLIDA	NA	NA	MAS(-23.27)RFS(23.27)RVVLVLIDA
INMPWLGSTQtGRGAS	RA957_HLA-II	Phospho (STY)	3	0	1	16	585.934	1754.78	0.16556	44.601	10.916	0.75447	INMPWLGSTQTGRGAS	_INMPWLGSTQT(ph)GRGAS_	Q9Y485	DMXL1	DmX-like protein 1	INMPWLGS(0.082)T(0.082)QT(0.754)GRGAS(0.082)	NA	NA	INMPWLGS(-9.65)T(-9.65)QT(9.65)GRGAS(-9.65)
DQLSGQLRsLAVVET	DRB11101	Phospho (STY)	2	0	1	15	848.419	1694.82	0.060511	66.056	26.207	0.87682	DQLSGQLRSLAVVET	_DQLSGQLRpSLAVVET_				DQLSGQLRS(0.877)LAVVET(0.123)	NA	NA	NA
IREEAAAEIPHRsGKAAGTDPNMAD	DRB11501	Phospho (STY)	3	0	1	25	896.413	2686.22	0.071993	44.5	24.239	0.99902	IREEAAAEIPHRSGKAAGTDPNMAD	_IREEAAAEIPHRpSGKAAGTDPNMAD_	O43909	EXTL3	Exostosin-like 3	IREEAAAEIPHRS(0.999)GKAAGT(0.001)DPNMAD	NA	NA	NA
DPQEGYLQMLQIsNL	3947GA_HLA-DR	Phospho (STY)	2	0	1	15	914.913	1827.81	0.20134	43.604	17.562	0.9995	DPQEGYLQMLQISNL	_DPQEGYLQMLQIS(ph)NL_	Q9ULK0	GRID1	Glutamate receptor ionotropic, delta-1	DPQEGY(0.001)LQMLQIS(0.999)NL	NA	NA	DPQEGY(-32.99)LQMLQIS(32.99)NL
EKELPKMsQREFIQ	JY_HLA-II	Phospho (STY)	3	0	1	14	614.966	1841.87	0.1668	48.229	24.039	1	EKELPKMSQREFIQ	_EKELPKMS(ph)QREFIQ_	O95759-2;O95759	TBC1D8	TBC1 domain family member 8	EKELPKMS(1)QREFIQ	NA	NA	EKELPKMS(48.23)QREFIQ
HVIITLLVICtYGI	JY_HLA-DR	Phospho (STY)	2	0	1	14	819.44	1636.87	0.12457	52.693	11.64	0.99984	HVIITLLVICTYGI	_HVIITLLVICT(ph)YGI_	Q6PJF5-2;Q6PJF5	RHBDF2	Inactive rhomboid protein 2	HVIITLLVICT(1)YGI	NA	NA	HVIIT(-38.01)LLVICT(38.01)Y(-52.69)GI
KLGLLCALLsLLAGIC	3849BR_HLA-II	Phospho (STY)	3	0	1	16	560.978	1679.91	0.10072	50.843	13.249	1	KLGLLCALLSLLAGIC	_KLGLLCALLS(ph)LLAGIC_	Q9UKQ9-2	KLK9	Kallikrein-9	KLGLLCALLS(1)LLAGIC	NA	NA	KLGLLCALLS(50.84)LLAGIC
DSRKVPNsDGQTQSQ	4052BA_HLA-II	Phospho (STY)	2	0	1	15	863.873	1725.73	0.036512	64.82	14.467	0.93505	DSRKVPNSDGQTQSQ	_DSRKVPNS(ph)DGQTQSQ_	Q9NRM1	ENAM	Enamelin	DS(0.065)RKVPNS(0.935)DGQTQSQ	NA	NA	DS(-11.58)RKVPNS(11.58)DGQT(-55.78)QS(-62.25)Q
GLINVVKPLRAFFs	3808HMC_HLA-DR	Phospho (STY)	2	0	1	14	820.95	1639.89	0.13971	51.092	16.371	1	GLINVVKPLRAFFS	_GLINVVKPLRAFFS(ph)_	Q6ZRP7	QSOX2	Sulfhydryl oxidase 2	GLINVVKPLRAFFS(1)	NA	NA	GLINVVKPLRAFFS(51.09)
ACsHSMRYFYTAVSRPGRG	CM647_HLA-II	Phospho (STY)	4	0	1	19	557.249	2224.97	0.0025281	86.367	73.703	0.99999	ACSHSMRYFYTAVSRPGRG	_ACS(ph)HSMRYFYTAVSRPGRG_	Q07000;P30505;P30508;Q29960;Q29960-2;Q9TNN7	HLA-C	HLA class I histocompatibility antigen, Cw-15 alpha chain;HLA class I histocompatibility antigen, Cw-8 alpha chain;HLA class I histocompatibility antigen, Cw-12 alpha chain;HLA class I histocompatibility antigen, Cw-16 alpha chain;HLA class I histocompatibility antigen, Cw-5 alpha chain	ACS(1)HSMRYFYTAVSRPGRG	NA	NA	ACS(51.62)HS(-51.62)MRY(-63.38)FY(-72.74)T(-81.93)AVS(-83.08)RPGRG
IDTYLLHMEKEKsNA	RA957_HLA-II	Phospho (STY)	2	0	1	15	936.434	1870.85	0.0095219	81.338	18.515	1	IDTYLLHMEKEKSNA	_IDTYLLHMEKEKS(ph)NA_	P20813	CYP2B6	Cytochrome P450 2B6	IDTYLLHMEKEKS(1)NA	NA	NA	IDT(-68.5)Y(-57.96)LLHMEKEKS(57.96)NA
RARTGSGKtAAyAIPMLQ	RA957_HLA-II	3 Phospho (STY)	3	0	3	18	711.31	2130.91	0.1987	42.647	11.414	0.99978	RARTGSGKTAAYAIPMLQ	_RART(ph)GSGKT(ph)AAY(ph)AIPMLQ_	Q9NY93-2;Q9NY93	DDX56	Probable ATP-dependent RNA helicase DDX56	RART(0.504)GS(0.504)GKT(0.993)AAY(1)AIPMLQ	NA	NA	RART(0)GS(0)GKT(18.61)AAY(33.48)AIPMLQ
PEEILGTEEFFDPt	3947GA_HLA-II	Phospho (STY)	3	0	1	14	568.574	1702.7	0.17169	47.712	21.086	0.99936	PEEILGTEEFFDPT	_PEEILGTEEFFDPT(ph)_	Q5THJ4-2;Q5THJ4	VPS13D	Vacuolar protein sorting-associated protein 13D	PEEILGT(0.001)EEFFDPT(0.999)	NA	NA	PEEILGT(-31.93)EEFFDPT(31.93)
TPKQLFVtPHPRRItP	3869GA_HLA-II	2 Phospho (STY)	3	0	2	16	683.346	2047.02	0.045373	58.831	11.286	1	TPKQLFVTPHPRRITP	_TPKQLFVT(ph)PHPRRIT(ph)P_	Q92636;Q92636-2	NSMAF	Protein FAN	TPKQLFVT(1)PHPRRIT(1)P	NA	NA	T(-57.34)PKQLFVT(57.34)PHPRRIT(58.35)P
IDDtVKHKVKILKRESGEGR	DRB11601	Phospho (STY)	3	0	1	20	796.763	2387.27	0.093941	43.497	10.808	0.89026	IDDTVKHKVKILKRESGEGR	_IDDpTVKHKVKILKRESGEGR_	Q92576	PHF3	PHD finger protein 3	IDDT(0.89)VKHKVKILKRES(0.11)GEGR	NA	NA	NA
PERGRMDVAEPyKV	BP455_HLA-II	Phospho (STY)	3	0	1	14	576.271	1725.79	0.22911	43.813	16.477	1	PERGRMDVAEPYKV	_PERGRMDVAEPY(ph)KV_	Q00978	IRF9	Interferon regulatory factor 9	PERGRMDVAEPY(1)KV	NA	NA	PERGRMDVAEPY(43.81)KV
ISDTVKREGSEKVLALEt	DPA10103-DPB10401	Phospho (STY)	2	0	1	18	1028.02	2054.03	0.073395	46.706	11.183	0.99947	ISDTVKREGSEKVLALET	_ISDTVKREGSEKVLALEpT_				ISDTVKREGSEKVLALET(0.999)	NA	NA	NA
QLEKRsIEEKMRLLK	CM647_HLA-DR	Phospho (STY)	4	0	1	15	496.022	1980.06	0.23708	41.621	13.041	1	QLEKRSIEEKMRLLK	_QLEKRS(ph)IEEKMRLLK_	O15066-2	KIF3B	Kinesin-like protein KIF3B;Kinesin-like protein KIF3B, N-terminally processed	QLEKRS(1)IEEKMRLLK	NA	NA	QLEKRS(41.62)IEEKMRLLK
MHHTRESKDGEPsPR	RA957_HLA-II	Oxidation (M),Phospho (STY)	3	1	1	15	620.6	1858.78	0.23787	41.577	11.034	1	MHHTRESKDGEPSPR	_M(ox)HHTRESKDGEPS(ph)PR_	Q8NFT6-2;Q8NFT6-3;Q8NFT6	DBF4B	Protein DBF4 homolog B	MHHTRES(0.019)KDGEPS(0.981)PR	M(1)HHTRESKDGEPSPR	M(41.58)HHTRESKDGEPSPR	MHHT(-41.29)RES(-17.05)KDGEPS(17.05)PR
SSRFTKKKPLPsISSKSS	RA957_HLA-II	Phospho (STY)	2	0	1	18	1023.04	2044.07	0.020273	66.498	22.954	0.79088	SSRFTKKKPLPSISSKSS	_SSRFTKKKPLPS(ph)ISSKSS_	Q8IYX3;Q8IYX3-2	CCDC116	Coiled-coil domain-containing protein 116	SSRFTKKKPLPS(0.791)IS(0.052)S(0.052)KS(0.052)S(0.052)	NA	NA	S(-60.38)S(-60.38)RFT(-49.72)KKKPLPS(11.8)IS(-11.8)S(-11.8)KS(-11.8)S(-11.8)
PMFIVNtNVPRASVPDG	DRB10401	Phospho (STY)	2	0	1	17	947.45	1892.89	0.089661	60.434	28.591	0.9981	PMFIVNTNVPRASVPDG	_PMFIVNpTNVPRASVPDG_	P14174	MIF	Macrophage migration inhibitory factor	PMFIVNT(0.998)NVPRAS(0.002)VPDG	PM(1)FIVNTNVPRASVPDG	NA	NA
PEELMEPPVItEQSPR	TIL1_HLA-II	Oxidation (M),Phospho (STY)	2	1	1	16	974.442	1946.87	0.074279	54.27	10.726	1	PEELMEPPVITEQSPR	_PEELM(ox)EPPVIT(ph)EQSPR_	P32004-3	L1CAM	Neural cell adhesion molecule L1	PEELMEPPVIT(0.999)EQS(0.001)PR	PEELM(1)EPPVITEQSPR	PEELM(54.27)EPPVITEQSPR	PEELMEPPVIT(31.31)EQS(-31.31)PR
PFILPDNEEMVyGGL	JY_HLA-II	Phospho (STY)	2	0	1	15	887.394	1772.77	0.01888	72.643	18.96	1	PFILPDNEEMVYGGL	_PFILPDNEEMVY(ph)GGL_	O75949-2;O75949	FAM155B	Transmembrane protein FAM155B	PFILPDNEEMVY(1)GGL	NA	NA	PFILPDNEEMVY(72.64)GGL
TINDIsVLRVtRR	DRB10101, DRB11101	2 Phospho (STY)	2	0	2	13	851.924	1701.83	0.059914	97.915	28.566	1	TINDISVLRVTRR	_TINDIpSVLRVpTRR_	Q9BTE6	AARSD1	Alanyl-tRNA editing protein Aarsd1	TINDIS(1)VLRVT(1)RR	NA	NA	NA
KPPPTPsGKLVSIKI	CM647_HLA-DR	Phospho (STY)	3	0	1	15	547.983	1640.93	0.0093886	81.619	21.721	0.98009	KPPPTPSGKLVSIKI	_KPPPTPS(ph)GKLVSIKI_	Q9Y4F1-2;Q9Y4F1;Q9Y4F1-3	FARP1	FERM, RhoGEF and pleckstrin domain-containing protein 1	KPPPTPS(0.98)GKLVS(0.02)IKI	NA	NA	KPPPT(-39.65)PS(16.94)GKLVS(-16.94)IKI
VVRLRRKRARsRGA	CM647_HLA-II	Phospho (STY)	5	0	1	14	353.013	1760.03	0.23693	43.382	10.179	1	VVRLRRKRARSRGA	_VVRLRRKRARS(ph)RGA_	Q9NYP3-2;Q9NYP3-3;Q9NYP3	DONSON	Protein downstream neighbor of Son	VVRLRRKRARS(1)RGA	NA	NA	VVRLRRKRARS(43.38)RGA
KALIEILAtRTNAEI	DRB11301	Phospho (STY)	2	0	1	15	868.471	1734.93	0.065748	64.82	20.277	0.99984	KALIEILATRTNAEI	_KALIEILApTRTNAEI_	P08133	ANXA6	Annexin A6	KALIEILAT(1)RTNAEI	NA	NA	NA
AKtRFGAtGyQLILGNPKAH	DRB10701	3 Phospho (STY)	4	0	3	20	596.524	2382.07	0.13705	40.515	19.314	1	AKTRFGATGYQLILGNPKAH	_AKpTRFGApTGpYQLILGNPKAH_				AKT(1)RFGAT(1)GY(1)QLILGNPKAH	NA	NA	NA
LAISVDLERSLALNKEWKHGRPsPP	DRB10101	Phospho (STY)	4	0	1	25	724.133	2892.5	0.064401	45.395	18.769	0.99986	LAISVDLERSLALNKEWKHGRPSPP	_LAISVDLERSLALNKEWKHGRPpSPP_				LAISVDLERSLALNKEWKHGRPS(1)PP	NA	NA	NA
ASDWAVDsNLCGAMDP	3912BAM_HLA-DR	Oxidation (M),Phospho (STY)	2	1	1	16	874.321	1746.63	0.029107	64.82	19.387	1	ASDWAVDSNLCGAMDP	_ASDWAVDS(ph)NLCGAM(ox)DP_	Q99758	ABCA3	ATP-binding cassette sub-family A member 3	AS(0.022)DWAVDS(0.978)NLCGAMDP	ASDWAVDSNLCGAM(1)DP	ASDWAVDSNLCGAM(64.82)DP	AS(-16.54)DWAVDS(16.54)NLCGAMDP
KPGIVYASLNHs	JY_HLA-DR	Phospho (STY)	2	0	1	12	683.332	1364.65	0.0006164	114.72	52.559	1	KPGIVYASLNHS	_KPGIVYASLNHS(ph)_	Q7Z6A9;Q7Z6A9-2	BTLA	B- and T-lymphocyte attenuator	KPGIVYASLNHS(1)	NA	NA	KPGIVY(-104.35)AS(-54.56)LNHS(54.56)
ESQFLRDtICEESLRE	JY_HLA-II, RA957_HLA-DR	Phospho (STY)	3	0	1	16	678.966	2033.88	0.13563	46.318	10.845	0.84367	ESQFLRDTICEESLRE	_ESQFLRDT(ph)ICEESLRE_	Q8NG31-2;Q8NG31	CASC5	Protein CASC5	ESQFLRDT(0.844)ICEES(0.156)LRE	NA	NA	ES(-43.52)QFLRDT(7.32)ICEES(-7.32)LRE
DQGALLMGKtNLDE	RA957_HLA-DR	Phospho (STY)	2	0	1	14	792.852	1583.69	0.034103	68.626	10.396	1	DQGALLMGKTNLDE	_DQGALLMGKT(ph)NLDE_	Q9H0R6;Q9H0R6-2	QRSL1	Glutamyl-tRNA(Gln) amidotransferase subunit A, mitochondrial	DQGALLMGKT(1)NLDE	NA	NA	DQGALLMGKT(68.63)NLDE
GKVFSYNsNFARHQ	CM647_HLA-DR	Phospho (STY)	3	0	1	14	578.93	1733.77	0.15669	49.298	10.079	0.99508	GKVFSYNSNFARHQ	_GKVFSYNS(ph)NFARHQ_	Q8WV37-3;Q8WV37-2;Q8WV37	ZNF480	Zinc finger protein 480	GKVFS(0.003)Y(0.002)NS(0.995)NFARHQ	NA	NA	GKVFS(-25.84)Y(-26.31)NS(25.84)NFARHQ
AKHGFQTPRVKKLy	CD165_HLA-II	Phospho (STY)	4	0	1	14	438.988	1751.92	0.29715	40.066	19.942	0.9999	AKHGFQTPRVKKLY	_AKHGFQTPRVKKLY(ph)_	Q9HCE0-2;Q9HCE0	EPG5	Ectopic P granules protein 5 homolog	AKHGFQTPRVKKLY(1)	NA	NA	AKHGFQT(-39.99)PRVKKLY(39.99)
LVAAEsGRKPYTGDR	TIL1_HLA-II	Phospho (STY)	2	0	1	15	850.412	1698.81	0.12075	50.284	13.59	0.98532	LVAAESGRKPYTGDR	_LVAAES(ph)GRKPYTGDR_	Q96S15-2;Q96S15	WDR24	WD repeat-containing protein 24	LVAAES(0.985)GRKPY(0.015)TGDR	NA	NA	LVAAES(18.28)GRKPY(-18.28)T(-46.86)GDR
LEsNDSQKCSIIKEVLQ	DRB10404	Phospho (STY)	2	0	1	17	1007.48	2012.95	0.12289	45.077	12.472	0.84495	LESNDSQKCSIIKEVLQ	_LEpSNDSQKCSIIKEVLQ_				LES(0.845)NDS(0.154)QKCS(0.001)IIKEVLQ	NA	NA	NA
EDLsDDVIPLADVRSAVA	RA957_HLA-II	Phospho (STY)	2	0	1	18	982.964	1963.91	0.15597	44.807	12.532	0.97264	EDLSDDVIPLADVRSAVA	_EDLS(ph)DDVIPLADVRSAVA_	O75096	LRP4	Low-density lipoprotein receptor-related protein 4	EDLS(0.973)DDVIPLADVRS(0.027)AVA	NA	NA	EDLS(15.51)DDVIPLADVRS(-15.51)AVA
KPNGsIQVQLDW	3869GA_HLA-DR	Phospho (STY)	2	0	1	12	732.848	1463.68	0.31004	57.59	17.238	1	KPNGSIQVQLDW	_KPNGS(ph)IQVQLDW_	Q96KN7;Q96KN7-6;Q96KN7-5;Q96KN7-4;Q96KN7-3;Q96KN7-2	RPGRIP1	X-linked retinitis pigmentosa GTPase regulator-interacting protein 1	KPNGS(1)IQVQLDW	NA	NA	KPNGS(57.59)IQVQLDW
VGISIFSVLIYsVEK	CD165_HLA-DR	2 Phospho (STY)	2	0	2	15	907.443	1812.87	0.15146	46.606	11.192	0.99453	VGISIFSVLIYSVEK	_VGIS(ph)IFSVLIYS(ph)VEK_	Q9BQ31	KCNS3	Potassium voltage-gated channel subfamily S member 3	VGIS(0.499)IFS(0.499)VLIY(0.008)S(0.995)VEK	NA	NA	VGIS(0)IFS(0)VLIY(-22.62)S(22.62)VEK
LGLKtIAQHLPFSM	CD165_HLA-II	Oxidation (M),Phospho (STY)	3	1	1	14	551.281	1650.82	0.060294	62.088	29.793	1	LGLKTIAQHLPFSM	_LGLKT(ph)IAQHLPFSM(ox)_	O60290;O60290-2	ZNF862	Zinc finger protein 862	LGLKT(1)IAQHLPFSM	LGLKTIAQHLPFSM(1)	LGLKTIAQHLPFSM(62.09)	LGLKT(41.96)IAQHLPFS(-41.96)M
SKPDLItFLEQRKEP	CD165_HLA-II	Phospho (STY)	3	0	1	15	627.655	1879.94	0.12869	49.333	22.562	0.95029	SKPDLITFLEQRKEP	_SKPDLIT(ph)FLEQRKEP_	Q14586;Q7Z2F6	ZNF267;ZNF720	Zinc finger protein 267;Putative protein ZNF720	S(0.05)KPDLIT(0.95)FLEQRKEP	NA	NA	S(-12.81)KPDLIT(12.81)FLEQRKEP
GtGIPPPPLLPVSGP	CM647_HLA-DR	Phospho (STY)	2	0	1	15	739.886	1477.76	0.19056	44.203	18.817	0.99994	GTGIPPPPLLPVSGP	_GT(ph)GIPPPPLLPVSGP_	Q9NZ56	FMN2	Formin-2	GT(1)GIPPPPLLPVSGP	NA	NA	GT(42.43)GIPPPPLLPVS(-42.43)GP
YLDIARyLLSHGANI	RA957_HLA-II	Phospho (STY)	3	0	1	15	600.301	1797.88	0.074365	55.841	16.836	0.85193	YLDIARYLLSHGANI	_YLDIARY(ph)LLSHGANI_	Q9BZL4-5;Q9BZL4-2;Q9BZL4-3;Q9BZL4-4;Q9BZL4	PPP1R12C	Protein phosphatase 1 regulatory subunit 12C	Y(0.126)LDIARY(0.852)LLS(0.022)HGANI	NA	NA	Y(-8.31)LDIARY(8.31)LLS(-15.82)HGANI
QsHKVLLYGISVSRGPMGP	DRB10101	Oxidation (M),Phospho (STY)	4	1	1	19	531.268	2121.04	0.050504	48.883	14.386	1	QSHKVLLYGISVSRGPMGP	_QpSHKVLLYGISVSRGPM(ox)GP_				QS(0.998)HKVLLY(0.002)GISVSRGPMGP	QSHKVLLYGISVSRGPM(1)GP	NA	NA
LCMKVLLLLNtIPLE	3849BR_HLA-II	Oxidation (M),Phospho (STY)	3	1	1	15	603.66	1807.96	0.12239	50.088	21.507	1	LCMKVLLLLNTIPLE	_LCM(ox)KVLLLLNT(ph)IPLE_	P06401-2;P06401-5;P06401;P06401-4;P06401-3	PGR	Progesterone receptor	LCMKVLLLLNT(1)IPLE	LCM(1)KVLLLLNTIPLE	LCM(50.09)KVLLLLNTIPLE	LCMKVLLLLNT(50.09)IPLE
PSQLLLsPPPPLPQVPQ	3869GA_HLA-DR	Phospho (STY)	2	0	1	17	944.503	1886.99	0.020915	66.663	27.444	1	PSQLLLSPPPPLPQVPQ	_PSQLLLS(ph)PPPPLPQVPQ_	Q6N021;Q6N021-2;Q6N021-3	TET2	Methylcytosine dioxygenase TET2	PSQLLLS(1)PPPPLPQVPQ	NA	NA	PS(-53.6)QLLLS(53.6)PPPPLPQVPQ
ItNLKVKDVQLPVI	PD42_HLA-II	Phospho (STY)	3	0	1	14	553.986	1658.94	0.28519	40.725	10.666	1	ITNLKVKDVQLPVI	_IT(ph)NLKVKDVQLPVI_	Q8NFQ5	BPIFB6	BPI fold-containing family B member 6	IT(1)NLKVKDVQLPVI	NA	NA	IT(40.72)NLKVKDVQLPVI
VAVKVIDKLRFPt	3830NJF_HLA-DR	Phospho (STY)	2	0	1	13	783.444	1564.87	0.06168	66.27	16.97	1	VAVKVIDKLRFPT	_VAVKVIDKLRFPT(ph)_	Q9BZL6;Q9BZL6-2	PRKD2	Serine/threonine-protein kinase D2	VAVKVIDKLRFPT(1)	NA	NA	VAVKVIDKLRFPT(66.27)
IVQyEVNFQNGI	CD165_HLA-II, CM647_HLA-II, RA957_HLA-II	Phospho (STY)	2	0	1	12	752.348	1502.68	0.1975	53.493	17.585	1	IVQYEVNFQNGI	_IVQY(ph)EVNFQNGI_	P27824;P27824-2;P27824-3	CANX	Calnexin	IVQY(1)EVNFQNGI	NA	NA	IVQY(53.49)EVNFQNGI
QPARTGTLSRTNPPTQKPPs	3830NJF_HLA-II, 4037DC_HLA-II	Phospho (STY)	3	0	1	20	738.706	2213.1	0.11019	45.972	10.55	0.99972	QPARTGTLSRTNPPTQKPPS	_QPARTGTLSRTNPPTQKPPS(ph)_	Q8IZP0-2;Q8IZP0-4;Q8IZP0-3;Q8IZP0-5;Q8IZP0-6;Q8IZP0-9;Q8IZP0;Q8IZP0-12;Q8IZP0-10;Q8IZP0-8;Q8IZP0-11;Q8IZP0-7	ABI1	Abl interactor 1	QPARTGTLSRTNPPTQKPPS(1)	NA	NA	QPART(-42.85)GT(-42.85)LS(-42.87)RT(-42.87)NPPT(-41.48)QKPPS(41.48)
RNSEDAQIKQAyR	3830NJF_HLA-DR	Phospho (STY)	2	0	1	13	829.886	1657.76	0.045195	70.056	17.478	1	RNSEDAQIKQAYR	_RNSEDAQIKQAY(ph)R_	P59910	DNAJB13	DnaJ homolog subfamily B member 13	RNSEDAQIKQAY(1)R	NA	NA	RNS(-67.62)EDAQIKQAY(67.62)R
QERPSEYIATILELsAL	3912BAM_HLA-DR, 3971ORA_HLA-DR	Phospho (STY)	3	0	1	17	671.67	2011.99	0.0098449	75.316	37.056	0.99994	QERPSEYIATILELSAL	_QERPSEYIATILELS(ph)AL_	Q9HCS2	CYP4F12	Cytochrome P450 4F12	QERPSEYIATILELS(1)AL	NA	NA	QERPS(-67.98)EY(-70.31)IAT(-42.5)ILELS(42.5)AL
GIIKTIEMVtPV	3808HMC_HLA-DR, 3912BAM_HLA-DR, 4052BA_HLA-DR	Oxidation (M),Phospho (STY)	3	1	1	12	466.243	1395.71	0.21475	52.167	16.457	1	GIIKTIEMVTPV	_GIIKTIEM(ox)VT(ph)PV_	Q4G0P3;Q4G0P3-2	HYDIN	Hydrocephalus-inducing protein homolog	GIIKT(0.001)IEMVT(0.999)PV	GIIKTIEM(1)VTPV	GIIKTIEM(52.17)VTPV	GIIKT(-32.92)IEMVT(32.92)PV
MAALTPRKRKQDsLK	3849BR_HLA-II, 4052BA_HLA-II	Oxidation (M),Phospho (STY)	2	1	1	15	919.987	1837.96	0.12064	50.297	10.512	1	MAALTPRKRKQDSLK	_M(ox)AALTPRKRKQDS(ph)LK_	Q56NI9	ESCO2	N-acetyltransferase ESCO2	MAALTPRKRKQDS(1)LK	M(1)AALTPRKRKQDSLK	M(50.3)AALTPRKRKQDSLK	MAALT(-47.55)PRKRKQDS(47.55)LK
KENYYKLLAQDtCL	CM647_HLA-DR	Phospho (STY)	2	0	1	14	891.413	1780.81	0.16328	48.602	15.986	0.99679	KENYYKLLAQDTCL	_KENYYKLLAQDT(ph)CL_	Q9NYQ6	CELSR1	Cadherin EGF LAG seven-pass G-type receptor 1	KENYY(0.003)KLLAQDT(0.997)CL	NA	NA	KENY(-42.63)Y(-25)KLLAQDT(25)CL
EIKQLMGtVEELQ	RA957_HLA-II, TIL1_HLA-II	Oxidation (M),Phospho (STY)	3	1	1	13	538.588	1612.74	0.022619	80.979	20.49	1	EIKQLMGTVEELQ	_EIKQLM(ox)GT(ph)VEELQ_	Q99996-5;Q99996-3;Q99996-2;Q99996;Q99996-6;Q99996-4	AKAP9	A-kinase anchor protein 9	EIKQLMGT(1)VEELQ	EIKQLM(1)GTVEELQ	EIKQLM(80.98)GTVEELQ	EIKQLMGT(80.98)VEELQ
LPIASISDyRLLCDI	3869GA_HLA-II	Phospho (STY)	3	0	1	15	591.295	1770.86	0.19852	43.761	11.486	0.91404	LPIASISDYRLLCDI	_LPIASISDY(ph)RLLCDI_	Q7Z3T8	ZFYVE16	Zinc finger FYVE domain-containing protein 16	LPIAS(0.043)IS(0.043)DY(0.914)RLLCDI	NA	NA	LPIAS(-13.28)IS(-13.28)DY(13.28)RLLCDI
EVLSsIGVIDISNSNEV	DRB10101, DRB10405	Phospho (STY)	2	0	1	17	927.94	1853.87	0.0028816	93.258	34.666	0.97394	EVLSSIGVIDISNSNEV	_EVLSpSIGVIDISNSNEV_				EVLS(0.026)S(0.974)IGVIDISNSNEV	NA	NA	NA
EVNQQSLLGLtHGEAV	CD165_HLA-II	Phospho (STY)	3	0	1	16	592.284	1773.83	0.13562	46.319	15.776	0.99724	EVNQQSLLGLTHGEAV	_EVNQQSLLGLT(ph)HGEAV_	Q14160-2;Q14160;Q14160-3	SCRIB	Protein scribble homolog	EVNQQS(0.003)LLGLT(0.997)HGEAV	NA	NA	EVNQQS(-25.58)LLGLT(25.58)HGEAV
HSyLEDIINYRWELE	4021_HLA-II	Phospho (STY)	3	0	1	15	687.31	2058.91	0.12898	49.298	19.256	0.98786	HSYLEDIINYRWELE	_HSY(ph)LEDIINYRWELE_	Q9BXF3-3;Q9BXF3;Q9BXF3-2	CECR2	Cat eye syndrome critical region protein 2	HS(0.001)Y(0.988)LEDIINY(0.011)RWELE	NA	NA	HS(-31.14)Y(19.39)LEDIINY(-19.39)RWELE
GEtLCRVVNAIISMNL	JY_HLA-DR	Phospho (STY)	2	0	1	16	906.941	1811.87	0.012159	74.962	12.795	1	GETLCRVVNAIISMNL	_GET(ph)LCRVVNAIISMNL_	P30411-2;P30411	BDKRB2	B2 bradykinin receptor	GET(1)LCRVVNAIISMNL	NA	NA	GET(72.72)LCRVVNAIIS(-72.72)MNL
ALLRSGARSRsPLLRRLVQ	DRB10701	Phospho (STY)	4	0	1	19	558.076	2228.27	0.1294	41.348	12.074	0.8054	ALLRSGARSRSPLLRRLVQ	_ALLRSGARSRpSPLLRRLVQ_	P24752	ACAT1	Acetyl-CoA acetyltransferase, mitochondrial	ALLRSGARS(0.194)RS(0.805)PLLRRLVQ	NA	NA	NA
sALQEsRRELMVQLEGLMKL	DRB11501	Oxidation (M),2 Phospho (STY)	3	1	2	20	836.398	2506.17	0.084929	44.258	12.077	1	SALQESRRELMVQLEGLMKL	_pSALQEpSRRELM(ox)VQLEGLMKL_	Q9Y4J8	DTNA	Dystrobrevin alpha	S(1)ALQES(1)RRELMVQLEGLMKL	SALQESRRELM(1)VQLEGLMKL	NA	NA
ELQEVISDLQsKLRL	3869GA_HLA-II	Phospho (STY)	2	0	1	15	925.985	1849.95	0.06025	57.532	18.266	0.83928	ELQEVISDLQSKLRL	_ELQEVISDLQS(ph)KLRL_	Q92878;Q92878-2;Q92878-3	RAD50	DNA repair protein RAD50	ELQEVIS(0.161)DLQS(0.839)KLRL	NA	NA	ELQEVIS(-7.18)DLQS(7.18)KLRL
QELALEERRtLALQQ	DPA10103-DPB10301, DPA10103-DPB10601	Phospho (STY)	2	0	1	15	939.478	1876.94	0.34029	40.496	13.015	1	QELALEERRTLALQQ	_QELALEERRpTLALQQ_	Q9P0W2	HMG20B	SWI/SNF-related matrix-associated actin-dependent regulator of chromatin subfamily E member 1-related	QELALEERRT(1)LALQQ	NA	NA	NA
yEGVGRMFILQSKE	CM647_HLA-II	Phospho (STY)	2	0	1	14	868.908	1735.8	0.0076761	90.108	20.008	1	YEGVGRMFILQSKE	_Y(ph)EGVGRMFILQSKE_	O60925	PFDN1	Prefoldin subunit 1	Y(1)EGVGRMFILQSKE	NA	NA	Y(86.68)EGVGRMFILQS(-86.68)KE
VHRKtLNPVFDE	4021_HLA-DR	Phospho (STY)	2	0	1	12	767.874	1533.73	0.040886	77.677	22.11	1	VHRKTLNPVFDE	_VHRKT(ph)LNPVFDE_	Q86SS6	SYT9	Synaptotagmin-9	VHRKT(1)LNPVFDE	NA	NA	VHRKT(77.68)LNPVFDE
LQQRKFQsPPDSRGHP	DPA10103-DPB10601	Phospho (STY)	3	0	1	16	653.318	1956.93	0.085617	53.038	11.418	0.99999	LQQRKFQSPPDSRGHP	_LQQRKFQpSPPDSRGHP_	O43182	ARHGAP6	Rho GTPase-activating protein 6	LQQRKFQS(1)PPDSRGHP	NA	NA	NA
TIASMPRLPEHCIEyVR	3830NJF_HLA-DR	2 Phospho (STY)	2	0	2	17	1087.98	2173.95	0.01475	69.721	11.047	1	TIASMPRLPEHCIEYVR	_T(ph)IASMPRLPEHCIEY(ph)VR_	Q8TBC4-2;Q8TBC4	UBA3	NEDD8-activating enzyme E1 catalytic subunit	T(0.5)IAS(0.5)MPRLPEHCIEY(1)VR	NA	NA	T(0)IAS(0)MPRLPEHCIEY(69.1)VR
EPLAIMRVENsK	CM647_HLA-DR, GD149_HLA-II	Oxidation (M),Phospho (STY)	2	1	1	12	741.855	1481.69	0.30134	41.427	11.285	1	EPLAIMRVENSK	_EPLAIM(ox)RVENS(ph)K_	Q96RD6-1;Q96RD6;Q96RD6-2	PANX2	Pannexin-2	EPLAIMRVENS(1)K	EPLAIM(1)RVENSK	EPLAIM(41.43)RVENSK	EPLAIMRVENS(41.43)K
QNSLTSLPLEILKyIAG	JY_HLA-II	Phospho (STY)	2	0	1	17	970.511	1939.01	0.014077	70.488	14.263	0.83216	QNSLTSLPLEILKYIAG	_QNSLTSLPLEILKY(ph)IAG_	Q9UH90	FBXO40	F-box only protein 40	QNSLT(0.005)S(0.163)LPLEILKY(0.832)IAG	NA	NA	QNS(-37.54)LT(-22.48)S(-7.08)LPLEILKY(7.08)IAG
EALDsALKDICDQI	3830NJF_HLA-DR	Phospho (STY)	2	0	1	14	807.36	1612.71	0.0044559	99.653	10.406	1	EALDSALKDICDQI	_EALDS(ph)ALKDICDQI_	O94875-7;O94875;O94875-11	SORBS2	Sorbin and SH3 domain-containing protein 2	EALDS(1)ALKDICDQI	NA	NA	EALDS(99.65)ALKDICDQI
AVsPRRKLISVDS	RA957_HLA-II	Phospho (STY)	3	0	1	13	503.271	1506.79	0.1359	55.04	16.74	0.99218	AVSPRRKLISVDS	_AVS(ph)PRRKLISVDS_	Q9HBE5	IL21R	Interleukin-21 receptor	AVS(0.992)PRRKLIS(0.008)VDS	NA	NA	AVS(21.04)PRRKLIS(-21.04)VDS(-51.14)
VMCYLVPIIQQTILLNQs	DRB10701	Oxidation (M),Phospho (STY)	4	1	1	18	543.777	2171.08	0.059521	48.899	17.81	1	VMCYLVPIIQQTILLNQS	_VM(ox)CYLVPIIQQTILLNQpS_				VMCYLVPIIQQT(0.012)ILLNQS(0.988)	VM(1)CYLVPIIQQTILLNQS	NA	NA
RLLLLLtLLLPGLGVS	4052BA_HLA-DR	Phospho (STY)	4	0	1	16	443.527	1770.08	0.071748	54.598	31.46	1	RLLLLLTLLLPGLGVS	_RLLLLLT(ph)LLLPGLGVS_	O75460-2	ERN1	Serine/threonine-protein kinase/endoribonuclease IRE1;Serine/threonine-protein kinase;Endoribonuclease	RLLLLLT(1)LLLPGLGVS	NA	NA	RLLLLLT(54.52)LLLPGLGVS(-54.52)
DEVTVtALANVNIGSLI	3830NJF_HLA-II	Phospho (STY)	3	0	1	17	603.64	1807.9	0.060422	55.186	16.362	0.91919	DEVTVTALANVNIGSLI	_DEVTVT(ph)ALANVNIGSLI_	P05386-2	RPLP1	60S acidic ribosomal protein P1	DEVT(0.006)VT(0.919)ALANVNIGS(0.075)LI	NA	NA	DEVT(-21.89)VT(10.89)ALANVNIGS(-10.89)LI
VESFAHGVCFsREPLAP	GD149_HLA-II	Phospho (STY)	3	0	1	17	642.625	1924.85	0.12575	50.155	16.208	0.97156	VESFAHGVCFSREPLAP	_VESFAHGVCFS(ph)REPLAP_	Q9BR09	NEURL2	Neuralized-like protein 2	VES(0.028)FAHGVCFS(0.972)REPLAP	NA	NA	VES(-15.33)FAHGVCFS(15.33)REPLAP
KYVEQLLtLFNRF	CD165_HLA-II	Phospho (STY)	2	0	1	13	875.95	1749.89	0.077342	63.283	20.54	1	KYVEQLLTLFNRF	_KYVEQLLT(ph)LFNRF_	Q93034	CUL5	Cullin-5	KYVEQLLT(1)LFNRF	NA	NA	KY(-59.52)VEQLLT(59.52)LFNRF
ETFGsKDDDKMVF	3912BAM_HLA-DR	Oxidation (M),Phospho (STY)	2	1	1	13	807.823	1613.63	0.036849	73.985	12.335	1	ETFGSKDDDKMVF	_ETFGS(ph)KDDDKM(ox)VF_	Q8TF71	SLC16A10	Monocarboxylate transporter 10	ETFGS(1)KDDDKMVF	ETFGSKDDDKM(1)VF	ETFGSKDDDKM(73.98)VF	ET(-66.6)FGS(66.6)KDDDKMVF
IRRELFIEEIQAGsQ	4021_HLA-II	Phospho (STY)	3	0	1	15	623.647	1867.92	0.16064	45.864	15.381	1	IRRELFIEEIQAGSQ	_IRRELFIEEIQAGS(ph)Q_	P39880-6;P39880-4;P39880-5;P39880-2;P39880;P39880-3	CUX1	Homeobox protein cut-like 1	IRRELFIEEIQAGS(1)Q	NA	NA	IRRELFIEEIQAGS(45.86)Q
WEPALCLLLAWLVVyL	3830NJF_HLA-DR	Phospho (STY)	2	0	1	16	991.517	1981.02	0.033281	63.283	10.046	1	WEPALCLLLAWLVVYL	_WEPALCLLLAWLVVY(ph)L_	Q9NP91-2;Q9NP91	SLC6A20	Sodium- and chloride-dependent transporter XTRP3	WEPALCLLLAWLVVY(1)L	NA	NA	WEPALCLLLAWLVVY(63.28)L
VLTPVAANQAKQGsLIN	CD165_HLA-DR	Phospho (STY)	2	0	1	17	902.472	1802.93	0.010171	74.944	13.783	1	VLTPVAANQAKQGSLIN	_VLTPVAANQAKQGS(ph)LIN_	P35658-2;P35658-4;P35658;P35658-3;P35658-5	NUP214	Nuclear pore complex protein Nup214	VLTPVAANQAKQGS(1)LIN	NA	NA	VLT(-71.62)PVAANQAKQGS(71.62)LIN
GAKGGPEsRKDPSGASNPS	4021_HLA-II	Phospho (STY)	2	0	1	19	939.921	1877.83	0.024891	62.924	14.92	0.9808	GAKGGPESRKDPSGASNPS	_GAKGGPES(ph)RKDPSGASNPS_	P55317-2;P55317	FOXA1	Hepatocyte nuclear factor 3-alpha	GAKGGPES(0.981)RKDPS(0.017)GAS(0.002)NPS	NA	NA	GAKGGPES(17.67)RKDPS(-17.67)GAS(-26.08)NPS(-61.27)
RVYFMRHFDDsSEVE	RA957_HLA-II	Phospho (STY)	4	0	1	15	499.962	1995.82	0.12239	50.088	14.429	0.95197	RVYFMRHFDDSSEVE	_RVYFMRHFDDS(ph)SEVE_	Q86W25	NLRP13	NACHT, LRR and PYD domains-containing protein 13	RVY(0.008)FMRHFDDS(0.952)S(0.04)EVE	NA	NA	RVY(-20.6)FMRHFDDS(13.8)S(-13.8)EVE
LSSsRNPItWPVT	TIL1_HLA-II	2 Phospho (STY)	3	0	2	13	539.907	1616.7	0.20901	48.568	16.687	0.95278	LSSSRNPITWPVT	_LSSS(ph)RNPIT(ph)WPVT_	P58397-3;P58397	ADAMTS12	A disintegrin and metalloproteinase with thrombospondin motifs 12	LS(0.002)S(0.076)S(0.953)RNPIT(0.953)WPVT(0.016)	NA	NA	LS(-32.63)S(-13.82)S(13.82)RNPIT(13.82)WPVT(-20.6)
ESSAVLEKsPLKPMA	GD149_HLA-II	Oxidation (M),Phospho (STY)	2	1	1	15	841.907	1681.8	0.24847	42.743	42.743	1	ESSAVLEKSPLKPMA	_ESSAVLEKS(ph)PLKPM(ox)A_	O95359;O95359-3	TACC2	Transforming acidic coiled-coil-containing protein 2	ESSAVLEKS(1)PLKPMA	ESSAVLEKSPLKPM(1)A	ESSAVLEKSPLKPM(42.74)A	ES(-36.31)S(-36.16)AVLEKS(36.16)PLKPMA
TPENRQtFITsVIKF	CM647_HLA-DR	2 Phospho (STY)	2	0	2	15	970.95	1939.88	0.013008	77.744	11.478	0.99987	TPENRQTFITSVIKF	_TPENRQT(ph)FITS(ph)VIKF_	Q9BZP6-2;Q9BZP6	CHIA	Acidic mammalian chitinase	TPENRQT(1)FIT(0.176)S(0.824)VIKF	NA	NA	T(-56.96)PENRQT(38)FIT(-6.71)S(6.71)VIKF
EIQVTFRQAtIMLHK	DPA10103-DPB10401	Oxidation (M),Phospho (STY)	3	1	1	15	637.657	1909.95	0.16461	52.265	18.469	1	EIQVTFRQATIMLHK	_EIQVTFRQApTIM(ox)LHK_				EIQVTFRQAT(1)IMLHK	EIQVTFRQATIM(1)LHK	NA	NA
GKLsIPVKKRMALLVQE	DRB11001	Oxidation (M),Phospho (STY)	4	1	1	17	502.286	2005.12	0.10625	46.319	16.978	1	GKLSIPVKKRMALLVQE	_GKLpSIPVKKRM(ox)ALLVQE_	Q9HD15	SRA1	Steroid receptor RNA activator 1	GKLS(1)IPVKKRMALLVQE	GKLSIPVKKRM(1)ALLVQE	NA	NA
TEIMPGINNWtsEI	3912BAM_HLA-DR	2 Phospho (STY)	3	0	2	14	588.903	1763.69	0.092114	56.122	16.392	0.99997	TEIMPGINNWTSEI	_TEIMPGINNWT(ph)S(ph)EI_	Q86YS7;Q86YS7-2;Q86YS7-3;Q86YS7-4;Q86YS7-5	C2CD5	C2 domain-containing protein 5	TEIMPGINNWT(1)S(1)EI	NA	NA	T(-44.68)EIMPGINNWT(44.68)S(44.68)EI
SRNGVVKVVFILyN	CM647_HLA-DR	Phospho (STY)	2	0	1	14	844.45	1686.89	0.059434	62.303	10.376	1	SRNGVVKVVFILYN	_SRNGVVKVVFILY(ph)N_	O94910-2;O94910	LPHN1	Latrophilin-1	SRNGVVKVVFILY(1)N	NA	NA	S(-62.3)RNGVVKVVFILY(62.3)N
GtLLtRVQATDAD	4021_HLA-II	2 Phospho (STY)	2	0	2	13	760.823	1519.63	0.06012	66.568	19.749	0.99999	GTLLTRVQATDAD	_GT(ph)LLT(ph)RVQATDAD_	Q14517	FAT1	Protocadherin Fat 1;Protocadherin Fat 1, nuclear form	GT(1)LLT(1)RVQATDAD	NA	NA	GT(40.95)LLT(50.47)RVQAT(-40.95)DAD
ELtVtDIFAASK	4021_HLA-II	2 Phospho (STY)	2	0	2	12	727.814	1453.61	0.10008	64.04	19.723	0.99999	ELTVTDIFAASK	_ELT(ph)VT(ph)DIFAASK_	P05112	IL4	Interleukin-4	ELT(1)VT(1)DIFAASK	NA	NA	ELT(52.45)VT(52.45)DIFAAS(-52.45)K
KRKENKNLAGsKR	CM647_HLA-DR	Phospho (STY)	3	0	1	13	536.961	1607.86	0.11431	56.951	14.109	1	KRKENKNLAGSKR	_KRKENKNLAGS(ph)KR_	Q86TJ2-3;Q86TJ2-2;Q86TJ2	TADA2B	Transcriptional adapter 2-beta	KRKENKNLAGS(1)KR	NA	NA	KRKENKNLAGS(56.95)KR
KtLRLLFKWYSPRLTQVE	DRB11301	2 Phospho (STY)	4	0	2	18	610.315	2437.23	0.043704	52.254	19.329	0.9993	KTLRLLFKWYSPRLTQVE	_KpTLRLLFKWYpSPRLTQVE_				KT(0.999)LRLLFKWY(0.012)S(0.557)PRLT(0.432)QVE	NA	NA	NA
LIFsNTHWIQSLM	3865DM_HLA-II	Phospho (STY)	2	0	1	13	835.394	1668.77	0.019424	83.948	12.497	0.98676	LIFSNTHWIQSLM	_LIFS(ph)NTHWIQSLM_	Q01638-3	IL1RL1	Interleukin-1 receptor-like 1	LIFS(0.987)NT(0.013)HWIQSLM	NA	NA	LIFS(18.72)NT(-18.72)HWIQS(-80.98)LM
QLQELNVAyNGAGDtAALALA	DRB10405	2 Phospho (STY)	3	0	2	21	755.006	2262	0.095677	41.904	41.904	1	QLQELNVAYNGAGDTAALALA	_QLQELNVApYNGAGDpTAALALA_	Q86UT6	NLRX1	NLR family member X1	QLQELNVAY(1)NGAGDT(1)AALALA	NA	NA	NA
KVSLGLDENVsKR	RA957_HLA-II	Phospho (STY)	3	0	1	13	508.931	1523.77	0.21416	48.112	12.589	0.99995	KVSLGLDENVSKR	_KVSLGLDENVS(ph)KR_	P04035-2;P04035;P04035-3	HMGCR	3-hydroxy-3-methylglutaryl-coenzyme A reductase	KVSLGLDENVS(1)KR	NA	NA	KVS(-43.21)LGLDENVS(43.21)KR
LSSMLCIPLWICITVWKt	DRB10101	Oxidation (M),Phospho (STY)	2	1	1	18	1102.04	2202.07	0.27116	48.741	13.004	1	LSSMLCIPLWICITVWKT	_LSSM(ox)LCIPLWICITVWKpT_	P48066	SLC6A11	Sodium- and chloride-dependent GABA transporter 3	LSSMLCIPLWICITVWKT(1)	LSSM(1)LCIPLWICITVWKT	NA	NA
REDALLALsKKL	4052BA_HLA-II	Phospho (STY)	4	0	1	12	359.952	1435.78	0.32112	44.543	13.112	1	REDALLALSKKL	_REDALLALS(ph)KKL_	O60308;O60308-3	CEP104	Centrosomal protein of 104 kDa	REDALLALS(1)KKL	NA	NA	REDALLALS(44.54)KKL
REYIDyEFsVLKEKI	DPA10103-DPB10401	2 Phospho (STY)	3	0	2	15	697.986	2090.94	0.34024	55.841	15.816	0.99983	REYIDYEFSVLKEKI	_REYIDpYEFpSVLKEKI_	Q8IZH2	XRN1	5-3 exoribonuclease 1	REYIDY(1)EFS(1)VLKEKI	NA	NA	NA
QSIEFEKLEPAPLRIt	DRB10404	Phospho (STY)	2	0	1	16	976	1949.99	0.11931	48.44	10.759	0.99993	QSIEFEKLEPAPLRIT	_QSIEFEKLEPAPLRIpT_				QSIEFEKLEPAPLRIT(1)	NA	NA	NA
APWDsAKKDENR	3808HMC_HLA-DR	Phospho (STY)	2	0	1	12	748.83	1495.65	0.19503	53.683	16.989	1	APWDSAKKDENR	_APWDS(ph)AKKDENR_	P28827;P28827-2	PTPRM	Receptor-type tyrosine-protein phosphatase mu	APWDS(1)AKKDENR	NA	NA	APWDS(53.68)AKKDENR
LTQAADTTATALtV	DPA10103-DPB10601	Phospho (STY)	2	0	1	14	728.85	1455.69	0.20285	59.908	17.309	0.97263	LTQAADTTATALTV	_LTQAADTTATALpTV_				LTQAADTTAT(0.027)ALT(0.973)V	NA	NA	NA
DVKALQLVyRRHC	3830NJF_HLA-DR	Phospho (STY)	3	0	1	13	560.952	1679.83	0.040876	72.089	10.714	1	DVKALQLVYRRHC	_DVKALQLVY(ph)RRHC_	P48378-2;P48378	RFX2	DNA-binding protein RFX2	DVKALQLVY(1)RRHC	NA	NA	DVKALQLVY(72.09)RRHC
MTVGINAIKEItARCPL	DRB30202	Oxidation (M),Phospho (STY)	3	1	1	17	642.658	1924.95	0.14918	43.116	15.026	1	MTVGINAIKEITARCPL	_M(ox)TVGINAIKEIpTARCPL_	Q9NVU7	SDAD1	Protein SDA1 homolog	MTVGINAIKEIT(1)ARCPL	M(1)TVGINAIKEITARCPL	NA	NA
RGEEARLRDLtRFyDK	CD165_HLA-DR	2 Phospho (STY)	2	0	2	16	1093	2183.99	0.12605	47.559	15.4	1	RGEEARLRDLTRFYDK	_RGEEARLRDLT(ph)RFY(ph)DK_	Q7Z4N8;Q7Z4N8-3;Q7Z4N8-2	P4HA3	Prolyl 4-hydroxylase subunit alpha-3	RGEEARLRDLT(1)RFY(1)DK	NA	NA	RGEEARLRDLT(47.56)RFY(47.56)DK
VEEIYKDRQKFsEQV	CD165_HLA-II	Phospho (STY)	3	0	1	15	659.982	1976.92	0.13394	48.704	18.571	0.90321	VEEIYKDRQKFSEQV	_VEEIYKDRQKFS(ph)EQV_	O75955	FLOT1	Flotillin-1	VEEIY(0.097)KDRQKFS(0.903)EQV	NA	NA	VEEIY(-9.7)KDRQKFS(9.7)EQV
KPDLILKPsLRVEKPLN	DRB11301	Phospho (STY)	3	0	1	17	680.725	2039.15	0.071814	51.147	14.954	1	KPDLILKPSLRVEKPLN	_KPDLILKPpSLRVEKPLN_				KPDLILKPS(1)LRVEKPLN	NA	NA	NA
IGIELEAtSKKSA	CM647_HLA-II	Phospho (STY)	3	0	1	13	476.244	1425.71	0.20901	48.568	20.887	0.98972	IGIELEATSKKSA	_IGIELEAT(ph)SKKSA_	Q14151;Q14151-2	SAFB2	Scaffold attachment factor B2	IGIELEAT(0.99)S(0.008)KKS(0.002)A	NA	NA	IGIELEAT(20.89)S(-20.89)KKS(-26.51)A
EQVKIERDsREHEEPTTS	3808HMC_HLA-II, 4052BA_HLA-DR, 4052BA_HLA-II	Phospho (STY)	3	0	1	18	750.673	2249	0.023254	65.184	38.707	0.99859	EQVKIERDSREHEEPTTS	_EQVKIERDS(ph)REHEEPTTS_	P24593	IGFBP5	Insulin-like growth factor-binding protein 5	EQVKIERDS(0.999)REHEEPT(0.001)TS	NA	NA	EQVKIERDS(28.73)REHEEPT(-28.73)T(-44.26)S(-44.26)
PFLDMsFTTSIVP	4052BA_HLA-DR	Phospho (STY)	3	0	1	13	512.235	1533.68	0.24075	45.915	19.204	0.99937	PFLDMSFTTSIVP	_PFLDMS(ph)FTTSIVP_	Q8N628	OR2C3	Olfactory receptor 2C3	PFLDMS(0.999)FT(0.001)TSIVP	NA	NA	PFLDMS(32.51)FT(-32.51)T(-44.88)S(-44.88)IVP
REQVKIERDsREHEEP	3808HMC_HLA-II, 4052BA_HLA-DR	Phospho (STY)	4	0	1	16	530	2115.97	0.16321	44.729	27.704	1	REQVKIERDSREHEEP	_REQVKIERDS(ph)REHEEP_	P24593	IGFBP5	Insulin-like growth factor-binding protein 5	REQVKIERDS(1)REHEEP	NA	NA	REQVKIERDS(44.73)REHEEP
ENPYIRMTKEKyGLPI	3912BAM_HLA-II	Phospho (STY)	3	0	1	16	678.004	2030.99	0.47279	44.294	14.142	0.86168	ENPYIRMTKEKYGLPI	_ENPYIRMTKEKY(ph)GLPI_	Q9NW64-2	RBM22	Pre-mRNA-splicing factor RBM22	ENPY(0.005)IRMT(0.133)KEKY(0.862)GLPI	NA	NA	ENPY(-22.45)IRMT(-8.1)KEKY(8.1)GLPI
RGSSLKILSKGKRGGHSs	GD149_HLA-II	2 Phospho (STY)	4	0	2	18	504.504	2013.99	0.00048655	91.618	46.381	0.92276	RGSSLKILSKGKRGGHSS	_RGSS(ph)LKILSKGKRGGHSS(ph)_	P61073;P61073-2	CXCR4	C-X-C chemokine receptor type 4	RGS(0.455)S(0.545)LKILSKGKRGGHS(0.077)S(0.923)	NA	NA	RGS(-0.78)S(0.78)LKILS(-37.65)KGKRGGHS(-10.8)S(10.8)
VLRRQHsKLVGTK	PD42_HLA-II	Phospho (STY)	3	0	1	13	534.638	1600.89	0.21492	48.044	48.044	0.98681	VLRRQHSKLVGTK	_VLRRQHS(ph)KLVGTK_	Q9Y4R7;Q9Y4R7-5	TTLL3	Tubulin monoglycylase TTLL3	VLRRQHS(0.987)KLVGT(0.013)K	NA	NA	VLRRQHS(18.74)KLVGT(-18.74)K
EELPKMEsKDLQ	3912BAM_HLA-II	Phospho (STY)	2	0	1	12	763.844	1525.67	0.058877	71.501	20.155	1	EELPKMESKDLQ	_EELPKMES(ph)KDLQ_	O14686;O14686-3	KMT2D	Histone-lysine N-methyltransferase 2D	EELPKMES(1)KDLQ	NA	NA	EELPKMES(71.5)KDLQ
IAAVsGVKREVVtA	DPA10103-DPB10301, DRB11101	2 Phospho (STY)	2	0	2	14	780.383	1558.75	0.06268	77.677	17.77	1	IAAVSGVKREVVTA	_IAAVpSGVKREVVpTA_	Q9UIL4	KIF25	Kinesin-like protein KIF25	IAAVS(1)GVKREVVT(1)A	NA	NA	NA
tLRLHQLVETVELKIPE	DRB11201	Phospho (STY)	3	0	1	17	700.048	2097.12	0.12374	45.014	21.452	0.99058	TLRLHQLVETVELKIPE	_pTLRLHQLVETVELKIPE_	Q9UHV5	RAPGEFL1	Rap guanine nucleotide exchange factor-like 1	T(0.991)LRLHQLVET(0.009)VELKIPE	NA	NA	NA
TPTEIPtPQSDQREDVA	RA957_HLA-II	Phospho (STY)	3	0	1	17	655.293	1962.86	0.10739	48.899	16.746	0.79683	TPTEIPTPQSDQREDVA	_TPTEIPT(ph)PQSDQREDVA_	Q9P107-2;Q9P107	GMIP	GEM-interacting protein	TPT(0.001)EIPT(0.797)PQS(0.202)DQREDVA	NA	NA	T(-44.59)PT(-30.28)EIPT(5.95)PQS(-5.95)DQREDVA
DVDTGLRLSSSDLsVV	TIL1_HLA-II	2 Phospho (STY)	3	0	2	16	608.267	1821.78	0.19588	42.947	22.238	0.92567	DVDTGLRLSSSDLSVV	_DVDTGLRLS(ph)SSDLS(ph)VV_	Q86V42;Q86V42-2	FAM124A	Protein FAM124A	DVDT(0.098)GLRLS(0.408)S(0.408)S(0.16)DLS(0.926)VV	NA	NA	DVDT(-6.35)GLRLS(0)S(0)S(-5.77)DLS(11.33)VV
DLSLVtFNWFLVV	3830NJF_HLA-II	Phospho (STY)	2	0	1	13	816.907	1631.8	0.098518	59.245	29.31	0.99982	DLSLVTFNWFLVV	_DLSLVT(ph)FNWFLVV_	Q9BYX2-6;Q9BYX2-5;Q9BYX2-4;Q9BYX2-3;Q9BYX2-2;Q9BYX2	TBC1D2	TBC1 domain family member 2A	DLSLVT(1)FNWFLVV	NA	NA	DLS(-37.49)LVT(37.49)FNWFLVV
SDHMPESLLAsSPAW	4052BA_HLA-DR	Phospho (STY)	3	0	1	15	569.908	1706.7	0.17116	45.28	14.282	0.79184	SDHMPESLLASSPAW	_SDHMPESLLAS(ph)SPAW_	Q5TZJ5;Q5VVP1;Q8IWB4;Q5VU36;Q5VYP0	SPATA31A1;SPATA31A6;SPATA31A7;SPATA31A5;SPATA31A3	Spermatogenesis-associated protein 31A1;Spermatogenesis-associated protein 31A6;Spermatogenesis-associated protein 31A7;Spermatogenesis-associated protein 31A5;Spermatogenesis-associated protein 31A3	SDHMPES(0.03)LLAS(0.792)S(0.178)PAW	NA	NA	S(-40.96)DHMPES(-14.21)LLAS(6.48)S(-6.48)PAW
IsNPVNQKKKKVYHTNQ	TIL3_HLA-II	Phospho (STY)	4	0	1	17	527.277	2105.08	0.078143	52.814	13.819	0.99973	ISNPVNQKKKKVYHTNQ	_IS(ph)NPVNQKKKKVYHTNQ_	Q5T890	ERCC6L2	DNA excision repair protein ERCC-6-like 2	IS(1)NPVNQKKKKVYHTNQ	NA	NA	IS(36.51)NPVNQKKKKVY(-36.51)HT(-43.41)NQ
PNQKDKVtIyENL	3912BAM_HLA-DR	2 Phospho (STY)	2	0	2	13	861.381	1720.75	0.043385	70.908	15.447	1	PNQKDKVTIYENL	_PNQKDKVT(ph)IY(ph)ENL_	Q562F6-2;Q562F6	SGOL2	Shugoshin-like 2	PNQKDKVT(1)IY(1)ENL	NA	NA	PNQKDKVT(70.91)IY(70.91)ENL
LNRNYWEKKQEEARKsPTP	RA957_HLA-II	Phospho (STY)	4	0	1	19	614.304	2453.19	0.001023	93.006	60.597	0.96709	LNRNYWEKKQEEARKSPTP	_LNRNYWEKKQEEARKS(ph)PTP_	O14964;O14964-2	HGS	Hepatocyte growth factor-regulated tyrosine kinase substrate	LNRNYWEKKQEEARKS(0.967)PT(0.033)P	NA	NA	LNRNY(-80.73)WEKKQEEARKS(14.68)PT(-14.68)P
DKKLFtAEsLIGLKNPE	RA957_HLA-II	2 Phospho (STY)	4	0	2	17	516.502	2061.98	0.098571	50.079	15.817	1	DKKLFTAESLIGLKNPE	_DKKLFT(ph)AES(ph)LIGLKNPE_	P48444;P48444-2	ARCN1	Coatomer subunit delta	DKKLFT(1)AES(1)LIGLKNPE	NA	NA	DKKLFT(50.08)AES(50.08)LIGLKNPE
MAPLLQENsRLGCQIVLTPE	CD165_HLA-II, CM647_HLA-II, RA957_HLA-II	Oxidation (M),Phospho (STY)	2	1	1	20	1154.56	2307.1	0.018794	63.727	12.58	1	MAPLLQENSRLGCQIVLTPE	_M(ox)APLLQENS(ph)RLGCQIVLTPE_	Q6P4F2	FDX1L	Adrenodoxin-like protein, mitochondrial	MAPLLQENS(1)RLGCQIVLTPE	M(1)APLLQENSRLGCQIVLTPE	M(63.73)APLLQENSRLGCQIVLTPE	MAPLLQENS(35.87)RLGCQIVLT(-35.87)PE
LLQtHGRGSPIPYGLGH	DRB11101	Phospho (STY)	2	0	1	17	941.97	1881.93	0.10106	46.706	14.863	0.85068	LLQTHGRGSPIPYGLGH	_LLQpTHGRGSPIPYGLGH_	P42694	HELZ	Probable helicase with zinc finger domain	LLQT(0.851)HGRGS(0.149)PIPYGLGH	NA	NA	NA
SEVAPPPyRtsALLKQ	DRB30101	3 Phospho (STY)	3	0	3	16	666.291	1995.85	0.21522	41.967	11.431	0.99969	SEVAPPPYRTSALLKQ	_SEVAPPPpYRpTpSALLKQ_				S(0.001)EVAPPPY(1)RT(1)S(1)ALLKQ	NA	NA	NA
LAARAGKKPLAHYSsLV	DPA10103-DPB10601	Phospho (STY)	3	0	1	17	621.34	1861	0.14918	43.116	26.717	0.77423	LAARAGKKPLAHYSSLV	_LAARAGKKPLAHYSpSLV_	Q14596	NBR1	Next to BRCA1 gene 1 protein	LAARAGKKPLAHY(0.011)S(0.215)S(0.774)LV	NA	NA	NA
LVGMAWLVSHVHSLLy	3912BAM_HLA-DR	Phospho (STY)	2	0	1	16	952.978	1903.94	0.17075	44.318	13.132	0.75479	LVGMAWLVSHVHSLLY	_LVGMAWLVSHVHSLLY(ph)_	Q8NGR3	OR1K1	Olfactory receptor 1K1	LVGMAWLVS(0.123)HVHS(0.123)LLY(0.755)	NA	NA	LVGMAWLVS(-7.89)HVHS(-7.89)LLY(7.89)
MtRTFLIFRLSLCsAIL	CD165_HLA-II	Oxidation (M),2 Phospho (STY)	4	1	2	17	541.014	2160.03	0.50044	43.791	12.835	1	MTRTFLIFRLSLCSAIL	_M(ox)T(ph)RTFLIFRLSLCS(ph)AIL_	Q8NH06	OR1P1	Olfactory receptor 1P1	MT(0.878)RT(0.122)FLIFRLS(0.105)LCS(0.895)AIL	M(1)TRTFLIFRLSLCSAIL	M(43.79)TRTFLIFRLSLCSAIL	MT(8.46)RT(-8.46)FLIFRLS(-9.18)LCS(9.18)AIL
EGLIDIENPNRVAQTtK	3849BR_HLA-II	Phospho (STY)	3	0	1	17	659.993	1976.96	0.070564	53.828	29.348	0.86603	EGLIDIENPNRVAQTTK	_EGLIDIENPNRVAQTT(ph)K_	Q13442	PDAP1	28 kDa heat- and acid-stable phosphoprotein	EGLIDIENPNRVAQT(0.134)T(0.866)K	NA	NA	EGLIDIENPNRVAQT(-8.11)T(8.11)K
KWDRELIsERWKN	PD42_HLA-II	Phospho (STY)	3	0	1	13	613.968	1838.88	0.18139	51.013	13.419	1	KWDRELISERWKN	_KWDRELIS(ph)ERWKN_	P02790	HPX	Hemopexin	KWDRELIS(1)ERWKN	NA	NA	KWDRELIS(51.01)ERWKN
KKEKtEKKFDHSKKS	DRB50101	Phospho (STY)	3	0	1	15	643.338	1926.99	0.21048	47.532	10.894	0.9578	KKEKTEKKFDHSKKS	_KKEKpTEKKFDHSKKS_	Q8NFC6	BOD1L1	Biorientation of chromosomes in cell division protein 1-like 1	KKEKT(0.958)EKKFDHS(0.021)KKS(0.021)	NA	NA	NA
AILKIsQQQEQLLMKS	RA957_HLA-II	Phospho (STY)	3	0	1	16	646.676	1937.01	0.18743	43.408	18.614	0.99973	AILKISQQQEQLLMKS	_AILKIS(ph)QQQEQLLMKS_	Q5T5Y3-2;Q5T5Y3;Q5T5Y3-3	CAMSAP1	Calmodulin-regulated spectrin-associated protein 1	AILKIS(1)QQQEQLLMKS	NA	NA	AILKIS(35.66)QQQEQLLMKS(-35.66)
KESKSRICAtVKKTM	RA957_HLA-II	Oxidation (M),2 Phospho (STY)	3	1	2	15	629.294	1884.86	0.16065	45.863	16.176	1	KESKSRICATVKKTM	_KES(ph)KSRICAT(ph)VKKTM(ox)_	Q8WVK7	SKA2	Spindle and kinetochore-associated protein 2	KES(0.525)KS(0.525)RICAT(0.949)VKKT(0.002)M	KESKSRICATVKKTM(1)	KESKSRICATVKKTM(45.86)	KES(0)KS(0)RICAT(9.84)VKKT(-27.72)M
YLQKItKLRQSQVIRSQ	DRB11101	2 Phospho (STY)	4	0	2	17	563.045	2248.15	0.18301	40.801	10.694	0.91807	YLQKITKLRQSQVIRSQ	_YLQKIpTKLRQpSQVIRSQ_				YLQKIT(0.918)KLRQS(0.541)QVIRS(0.541)Q	NA	NA	NA
APPPPAPVNGsVFIALLRR	DPA10103-DPB10601	Phospho (STY)	2	0	1	19	1026.56	2051.11	0.040941	51.013	13.587	1	APPPPAPVNGSVFIALLRR	_APPPPAPVNGpSVFIALLRR_	Q9H6Y7	RNF167	E3 ubiquitin-protein ligase RNF167	APPPPAPVNGS(1)VFIALLRR	NA	NA	NA
YMIIREQPPLLWsLQ	DPA10103-DPB10601	Oxidation (M),Phospho (STY)	3	1	1	15	661.665	1981.97	0.21423	47.189	17.502	1	YMIIREQPPLLWSLQ	_YM(ox)IIREQPPLLWpSLQ_				YMIIREQPPLLWS(1)LQ	YM(1)IIREQPPLLWSLQ	NA	NA
ASSLPGLAQISNQAsGLKVP	3830NJF_HLA-II	Phospho (STY)	3	0	1	20	673.349	2017.02	0.17208	42.746	11.79	0.9784	ASSLPGLAQISNQASGLKVP	_ASSLPGLAQISNQAS(ph)GLKVP_	Q9P2N6-6;Q9P2N6-5;Q9P2N6-4;Q9P2N6-3;Q9P2N6	KANSL3	KAT8 regulatory NSL complex subunit 3	ASS(0.002)LPGLAQIS(0.02)NQAS(0.978)GLKVP	NA	NA	AS(-39.6)S(-27.82)LPGLAQIS(-16.92)NQAS(16.92)GLKVP
MKsIGEAIQYLHS	4001_HLA-II	Phospho (STY)	2	0	1	13	778.863	1555.71	0.13656	54.982	15.359	0.99988	MKSIGEAIQYLHS	_MKS(ph)IGEAIQYLHS_	P49137;P49137-2	MAPKAPK2	MAP kinase-activated protein kinase 2	MKS(1)IGEAIQYLHS	NA	NA	MKS(39.35)IGEAIQY(-39.35)LHS(-54.98)
LMSLPtKISRCPHLLDFF	CM647_HLA-DR	Oxidation (M),Phospho (STY)	3	1	1	18	738.7	2213.08	0.15597	44.807	12.686	1	LMSLPTKISRCPHLLDFF	_LM(ox)SLPT(ph)KISRCPHLLDFF_	P14598;A6NI72;P14598-2;A8MVU1	NCF1;NCF1B;NCF1C	Neutrophil cytosol factor 1;Putative neutrophil cytosol factor 1B;Putative neutrophil cytosol factor 1C	LMS(0.002)LPT(0.878)KIS(0.121)RCPHLLDFF	LM(1)SLPTKISRCPHLLDFF	LM(44.81)SLPTKISRCPHLLDFF	LMS(-27.66)LPT(8.61)KIS(-8.61)RCPHLLDFF
LAPTVEKPIVsHQPKEEK	DRB30101	Phospho (STY)	4	0	1	18	528.279	2109.09	0.0080879	68.257	14.275	0.9784	LAPTVEKPIVSHQPKEEK	_LAPTVEKPIVpSHQPKEEK_				LAPT(0.022)VEKPIVS(0.978)HQPKEEK	NA	NA	NA
FNsIMKCDVDIRKD	CM647_HLA-DR	Phospho (STY)	3	0	1	14	588.6	1762.78	0.17808	47.037	28.209	1	FNSIMKCDVDIRKD	_FNS(ph)IMKCDVDIRKD_	P60709;P63261;Q562R1	ACTB;ACTG1;ACTBL2	Actin, cytoplasmic 1;Actin, cytoplasmic 1, N-terminally processed;Actin, cytoplasmic 2;Actin, cytoplasmic 2, N-terminally processed;Beta-actin-like protein 2	FNS(1)IMKCDVDIRKD	NA	NA	FNS(47.04)IMKCDVDIRKD
TPLSLAsQLLPSP	CD165_HLA-DR	Phospho (STY)	2	0	1	13	702.363	1402.71	0.069337	79.474	38.445	0.99104	TPLSLASQLLPSP	_TPLSLAS(ph)QLLPSP_	O95544-2	NADK	NAD kinase	TPLS(0.009)LAS(0.991)QLLPSP	NA	NA	T(-42)PLS(-20.49)LAS(20.49)QLLPS(-43.06)P
LTLHKLsESQLELN	DRB11101	Phospho (STY)	2	0	1	14	852.932	1703.85	0.089456	72.321	16.278	0.96926	LTLHKLSESQLELN	_LTLHKLpSESQLELN_	P31785	IL2RG	Cytokine receptor common subunit gamma	LT(0.023)LHKLS(0.969)ES(0.008)QLELN	NA	NA	NA
LKttNPLARRIIAQF	DRB11501	2 Phospho (STY)	2	0	2	15	951.492	1900.97	0.19286	49.35	11.67	1	LKTTNPLARRIIAQF	_LKpTpTNPLARRIIAQF_	Q5HYW2	NHSL2	NHS-like protein 2	LKT(1)T(1)NPLARRIIAQF	NA	NA	NA
SDDERRsVAHVILSRDG	DRB11101	Phospho (STY)	2	0	1	17	996.468	1990.92	0.012149	69.721	23.805	0.84163	SDDERRSVAHVILSRDG	_SDDERRpSVAHVILSRDG_	Q5SY80	C1orf101	Uncharacterized protein C1orf101	SDDERRS(0.842)VAHVILS(0.158)RDG	NA	NA	NA
ALGSLGSSEGRRsVR	3808HMC_HLA-II, 3912BAM_HLA-DR	Phospho (STY)	2	0	1	15	806.402	1610.79	0.24107	41.399	41.399	0.97466	ALGSLGSSEGRRSVR	_ALGSLGSSEGRRS(ph)VR_	Q9BY10	SLC46A2	Thymic stromal cotransporter homolog	ALGS(0.008)LGS(0.008)S(0.008)EGRRS(0.975)VR	NA	NA	ALGS(-20.62)LGS(-20.62)S(-20.62)EGRRS(20.62)VR
DSENLRAGIVAGNssE	3830NJF_HLA-DR	2 Phospho (STY)	2	0	2	16	889.853	1777.69	0.025751	66.056	21.192	1	DSENLRAGIVAGNSSE	_DSENLRAGIVAGNS(ph)S(ph)E_	O95461-2;O95461	LARGE	Glycosyltransferase-like protein LARGE1;Xylosyltransferase LARGE;Beta-1,3-glucuronyltransferase LARGE	DSENLRAGIVAGNS(1)S(1)E	NA	NA	DS(-61.36)ENLRAGIVAGNS(61.51)S(61.36)E
STPAEQKELGsERK	4021_HLA-II	Phospho (STY)	3	0	1	14	547.261	1638.76	0.18334	46.481	12.302	0.99996	STPAEQKELGSERK	_STPAEQKELGS(ph)ERK_	Q8N3K9	CMYA5	Cardiomyopathy-associated protein 5	STPAEQKELGS(1)ERK	NA	NA	S(-46.48)T(-46.48)PAEQKELGS(46.48)ERK
FHQKQVLRQELtQ	3849BR_HLA-II	Phospho (STY)	3	0	1	13	578.961	1733.86	0.29736	42.809	42.809	1	FHQKQVLRQELTQ	_FHQKQVLRQELT(ph)Q_	Q8WYQ9;Q8WYQ9-2	ZCCHC14	Zinc finger CCHC domain-containing protein 14	FHQKQVLRQELT(1)Q	NA	NA	FHQKQVLRQELT(42.81)Q
PVVVLMLNLPRs	4001_HLA-DR	Phospho (STY)	2	0	1	12	709.385	1416.76	0.14424	57.598	19.306	1	PVVVLMLNLPRS	_PVVVLMLNLPRS(ph)_	Q99797	MIPEP	Mitochondrial intermediate peptidase	PVVVLMLNLPRS(1)	NA	NA	PVVVLMLNLPRS(57.6)
YTAHAGAKFPIKWt	CD165_HLA-II	Phospho (STY)	2	0	1	14	835.908	1669.8	0.030967	70.1	11.508	1	YTAHAGAKFPIKWT	_YTAHAGAKFPIKWT(ph)_	P00519;P00519-2;P42684-4;P42684-7;P42684-10;P42684-5;P42684-2;P42684-6;P42684-3;P42684;P42684-8	ABL1;ABL2	Tyrosine-protein kinase ABL1;Abelson tyrosine-protein kinase 2	YTAHAGAKFPIKWT(1)	NA	NA	Y(-70.1)T(-63.82)AHAGAKFPIKWT(63.82)
GVSRsAtLVLAYLML	CD165_HLA-DR	Oxidation (M),2 Phospho (STY)	2	1	2	15	885.419	1768.82	0.18044	44.765	10.879	1	GVSRSATLVLAYLML	_GVSRS(ph)AT(ph)LVLAYLM(ox)L_	Q9BV47-2;Q6B8I1;Q9BV47	DUSP26;DUSP13	Dual specificity protein phosphatase 26;Dual specificity protein phosphatase 13 isoform A	GVS(0.035)RS(0.977)AT(0.974)LVLAY(0.014)LML	GVSRSATLVLAYLM(1)L	GVSRSATLVLAYLM(44.76)L	GVS(-17.12)RS(17.74)AT(17.12)LVLAY(-21.39)LML
EKSYREQVKIERDsREHEEPT	3808HMC_HLA-II, 4052BA_HLA-DR	Phospho (STY)	4	0	1	21	682.07	2724.25	0.078013	48.286	31.141	0.90339	EKSYREQVKIERDSREHEEPT	_EKSYREQVKIERDS(ph)REHEEPT_	P24593	IGFBP5	Insulin-like growth factor-binding protein 5	EKS(0.096)YREQVKIERDS(0.903)REHEEPT	NA	NA	EKS(-9.72)Y(-41.52)REQVKIERDS(9.72)REHEEPT(-34.95)
SPTGRGSMAAPSLHPsLGP	3808HMC_HLA-DR	2 Phospho (STY)	3	0	2	19	660.62	1978.84	0.18889	42.708	16.343	0.97501	SPTGRGSMAAPSLHPSLGP	_SPT(ph)GRGSMAAPSLHPS(ph)LGP_	P19793	RXRA	Retinoic acid receptor RXR-alpha	S(0.021)PT(0.489)GRGS(0.489)MAAPS(0.025)LHPS(0.975)LGP	NA	NA	S(-13.84)PT(0)GRGS(0)MAAPS(-16.16)LHPS(16.16)LGP
ELWFsSLQEDAGL	4021_HLA-II	Phospho (STY)	3	0	1	13	525.564	1573.67	0.33458	40.767	16.416	0.9859	ELWFSSLQEDAGL	_ELWFS(ph)SLQEDAGL_	Q9BVN2;Q9BVN2-2;Q9BVN2-3	RUSC1	RUN and SH3 domain-containing protein 1	ELWFS(0.986)S(0.014)LQEDAGL	NA	NA	ELWFS(18.45)S(-18.45)LQEDAGL
LGAIAtAAQASLLPyF	CM647_HLA-II	2 Phospho (STY)	2	0	2	16	883.912	1765.81	0.072728	54.471	11.753	0.99999	LGAIATAAQASLLPYF	_LGAIAT(ph)AAQASLLPY(ph)F_	Q8TEX9;Q8TEX9-2	IPO4	Importin-4	LGAIAT(1)AAQAS(0.169)LLPY(0.831)F	NA	NA	LGAIAT(47.58)AAQAS(-6.91)LLPY(6.91)F
LSGFsFKKNKKEAG	RA957_HLA-DR	Phospho (STY)	3	0	1	14	540.943	1619.81	0.053873	63.691	37.326	0.99607	LSGFSFKKNKKEAG	_LSGFS(ph)FKKNKKEAG_	P29966	MARCKS	Myristoylated alanine-rich C-kinase substrate	LS(0.004)GFS(0.996)FKKNKKEAG	NA	NA	LS(-24.03)GFS(24.03)FKKNKKEAG
SVAYKDQWEDLt	CM647_HLA-II	Phospho (STY)	2	0	1	12	767.827	1533.64	0.031536	81.594	10.371	1	SVAYKDQWEDLT	_SVAYKDQWEDLT(ph)_	Q15904	ATP6AP1	V-type proton ATPase subunit S1	SVAYKDQWEDLT(1)	NA	NA	S(-70.65)VAY(-78.86)KDQWEDLT(70.65)
DFAQGPLLDsLYWTK	TIL3_HLA-II	Phospho (STY)	4	0	1	15	459.217	1832.84	0.15386	46.318	20.728	0.99843	DFAQGPLLDSLYWTK	_DFAQGPLLDS(ph)LYWTK_	Q9P0L9-4;Q9P0L9-3;Q9P0L9-2;Q9P0L9-5;Q9P0L9	PKD2L1	Polycystic kidney disease 2-like 1 protein	DFAQGPLLDS(0.998)LY(0.001)WTK	NA	NA	DFAQGPLLDS(28.83)LY(-28.83)WT(-35.83)K
VWQRGtPSSSPYVSPR	CM647_HLA-II, TIL1_HLA-II	2 Phospho (STY)	4	0	2	16	491.717	1962.84	0.20281	42.568	11.21	0.9428	VWQRGTPSSSPYVSPR	_VWQRGT(ph)PS(ph)SSPYVSPR_	Q6P5Q4	LMOD2	Leiomodin-2	VWQRGT(0.943)PS(0.268)S(0.268)S(0.268)PY(0.235)VS(0.018)PR	NA	NA	VWQRGT(14.02)PS(0)S(0)S(0)PY(-0.6)VS(-12.03)PR
LLKyFGSILPLRTS	DPA10103-DPB10301	2 Phospho (STY)	2	0	2	14	884.446	1766.88	0.29222	52.49	13.922	0.96103	LLKYFGSILPLRTS	_LLKpYFGSILPLRpTS_				LLKY(0.961)FGS(0.039)ILPLRT(0.5)S(0.5)	NA	NA	NA
TDFLPVDCPVRsKL	3947GA_HLA-DR	Phospho (STY)	2	0	1	14	835.405	1668.79	0.20087	45.368	45.368	0.99996	TDFLPVDCPVRSKL	_TDFLPVDCPVRS(ph)KL_	Q63HN8;Q63HN8-4;Q63HN8-5	RNF213	E3 ubiquitin-protein ligase RNF213	TDFLPVDCPVRS(1)KL	NA	NA	T(-44.42)DFLPVDCPVRS(44.42)KL
QLRMQGQsVEAALR	PD42_HLA-II	Oxidation (M),Phospho (STY)	4	1	1	14	421.457	1681.8	0.046374	65.563	16.903	1	QLRMQGQSVEAALR	_QLRM(ox)QGQS(ph)VEAALR_	Q9Y6K9-2;Q9Y6K9	IKBKG	NF-kappa-B essential modulator	QLRMQGQS(1)VEAALR	QLRM(1)QGQSVEAALR	QLRM(65.56)QGQSVEAALR	QLRMQGQS(65.56)VEAALR
sDADEGINKEIVYFF	RA957_HLA-II	Phospho (STY)	4	0	1	15	457.453	1825.78	0.24662	41.092	15.374	0.99992	SDADEGINKEIVYFF	_S(ph)DADEGINKEIVYFF_	Q9Y5H7;Q9Y5H7-2;Q9Y5H7-3	PCDHA5	Protocadherin alpha-5	S(1)DADEGINKEIVYFF	NA	NA	S(41.09)DADEGINKEIVY(-41.09)FF
SVVYAKCDSSPDs	4021_HLA-II	Phospho (STY)	2	0	1	13	719.284	1436.55	0.0088719	96.135	53.346	0.99974	SVVYAKCDSSPDS	_SVVYAKCDSSPDS(ph)_	P02765	AHSG	Alpha-2-HS-glycoprotein;Alpha-2-HS-glycoprotein chain A;Alpha-2-HS-glycoprotein chain B	SVVYAKCDSSPDS(1)	NA	NA	S(-95.83)VVY(-69.46)AKCDS(-44.59)S(-36.53)PDS(36.53)
QLSSFRQPKVVRyRV	3869GA_HLA-II, 3947GA_HLA-DR	Phospho (STY)	2	0	1	15	972.022	1942.03	0.027136	67.726	28.46	0.99989	QLSSFRQPKVVRYRV	_QLSSFRQPKVVRY(ph)RV_	Q13219	PAPPA	Pappalysin-1	QLSSFRQPKVVRY(1)RV	NA	NA	QLS(-42.6)S(-42.6)FRQPKVVRY(42.6)RV
LPGsVFDPIGHFTQPILH	3830NJF_HLA-II	Phospho (STY)	3	0	1	18	685.675	2054	0.11829	47.548	18.207	0.79374	LPGSVFDPIGHFTQPILH	_LPGS(ph)VFDPIGHFTQPILH_	O60885	BRD4	Bromodomain-containing protein 4	LPGS(0.794)VFDPIGHFT(0.206)QPILH	NA	NA	LPGS(5.85)VFDPIGHFT(-5.85)QPILH
PGASAAHFLIIsVGIGDG	DPA10103-DPB10301	Phospho (STY)	2	0	1	18	881.432	1760.85	0.15113	40.589	10.258	0.89175	PGASAAHFLIISVGIGDG	_PGASAAHFLIIpSVGIGDG_	Q8N6C5	IGSF1	Immunoglobulin superfamily member 1	PGAS(0.108)AAHFLIIS(0.892)VGIGDG	NA	NA	NA
LDTASPIKSAVMSRRPPLLKsLE	DPA10103-DPB10601	Phospho (STY)	4	0	1	23	648.101	2588.38	0.07106	42.711	15.676	0.97744	LDTASPIKSAVMSRRPPLLKSLE	_LDTASPIKSAVMSRRPPLLKpSLE_				LDT(0.001)AS(0.007)PIKS(0.007)AVMS(0.007)RRPPLLKS(0.977)LE	NA	NA	NA
NSDELsFHEGDALTI	3830NJF_HLA-II, 3869GA_HLA-II	Phospho (STY)	2	0	1	15	864.362	1726.71	0.0094478	81.494	39.805	0.99382	NSDELSFHEGDALTI	_NSDELS(ph)FHEGDALTI_	Q96KQ4	PPP1R13B	Apoptosis-stimulating of p53 protein 1	NSDELS(0.994)FHEGDALT(0.006)I	NA	NA	NS(-56.17)DELS(22.07)FHEGDALT(-22.07)I
ISKDKtLDLHVLLLEDLL	CM647_HLA-II	Phospho (STY)	4	0	1	18	540.3	2157.17	0.023428	65.107	31.41	0.99928	ISKDKTLDLHVLLLEDLL	_ISKDKT(ph)LDLHVLLLEDLL_	O15085;O15085-2	ARHGEF11	Rho guanine nucleotide exchange factor 11	IS(0.001)KDKT(0.999)LDLHVLLLEDLL	NA	NA	IS(-31.41)KDKT(31.41)LDLHVLLLEDLL
TGtLRKDKTLLRDEKK	3912BAM_HLA-DR	Phospho (STY)	4	0	1	16	496.275	1981.07	0.041316	60.325	38.092	0.99506	TGTLRKDKTLLRDEKK	_TGT(ph)LRKDKTLLRDEKK_	Q9Y490	TLN1	Talin-1	T(0.003)GT(0.995)LRKDKT(0.002)LLRDEKK	NA	NA	T(-25.51)GT(25.51)LRKDKT(-26.67)LLRDEKK
LLDCPIFLtDLEPGEKL	CM647_HLA-II	Phospho (STY)	3	0	1	17	665.996	1994.97	0.059343	55.33	19.574	1	LLDCPIFLTDLEPGEKL	_LLDCPIFLT(ph)DLEPGEKL_	Q9BXW9-3;Q9BXW9;Q9BXW9-1	FANCD2	Fanconi anemia group D2 protein	LLDCPIFLT(1)DLEPGEKL	NA	NA	LLDCPIFLT(55.33)DLEPGEKL
sQLLLVMSKDLYSYSWVKG	DRB11101	Oxidation (M),Phospho (STY)	3	1	1	19	771.713	2312.12	0.15317	40.085	16.985	1	SQLLLVMSKDLYSYSWVKG	_pSQLLLVM(ox)SKDLYSYSWVKG_				S(0.86)QLLLVMS(0.139)KDLYSYSWVKG	SQLLLVM(1)SKDLYSYSWVKG	NA	NA
SFLKTYQTQGLLAQEVREVVLtH	DRB10404	2 Phospho (STY)	3	0	2	23	940.796	2819.37	0.025494	49.089	14.964	0.99995	SFLKTYQTQGLLAQEVREVVLTH	_SFLKpTYQTQGLLAQEVREVVLpTH_	Q9P2D7	DNAH1	Dynein heavy chain 1, axonemal	S(0.057)FLKT(0.325)Y(0.294)QT(0.325)QGLLAQEVREVVLT(1)H	NA	NA	NA
PEVHQSKAKHHsLPRT	CM647_HLA-II	Phospho (STY)	2	0	1	16	966.484	1930.95	0.043779	59.418	12.574	0.81142	PEVHQSKAKHHSLPRT	_PEVHQSKAKHHS(ph)LPRT_	Q9NPG3-2;Q9NPG3	UBN1	Ubinuclein-1	PEVHQSKAKHHS(0.811)LPRT(0.189)	NA	NA	PEVHQS(-55.58)KAKHHS(6.34)LPRT(-6.34)
NSQVDKLTLSGSDsVI	RA957_HLA-II	2 Phospho (STY)	2	0	2	16	911.897	1821.78	0.17312	44.188	18.971	0.99246	NSQVDKLTLSGSDSVI	_NSQVDKLT(ph)LSGSDS(ph)VI_	Q13530-2;Q13530	SERINC3	Serine incorporator 3	NS(0.04)QVDKLT(0.478)LS(0.478)GS(0.011)DS(0.992)VI	NA	NA	NS(-10.78)QVDKLT(0)LS(0)GS(-21.31)DS(21.31)VI
LWIMFAAsQAFKIETTP	CD165_HLA-II	Oxidation (M),Phospho (STY)	2	1	1	17	1025.49	2048.97	0.097044	50.284	11.018	1	LWIMFAASQAFKIETTP	_LWIM(ox)FAAS(ph)QAFKIETTP_	P19320;P19320-3;P19320-2	VCAM1	Vascular cell adhesion protein 1	LWIMFAAS(0.944)QAFKIET(0.056)TP	LWIM(1)FAASQAFKIETTP	LWIM(50.28)FAASQAFKIETTP	LWIMFAAS(12.26)QAFKIET(-12.26)T(-34.4)P
PDTVANIQQRQKLQIPsVKGFD	DRB11101	Phospho (STY)	4	0	1	22	641.332	2561.3	0.073498	43.12	13.354	0.83394	PDTVANIQQRQKLQIPSVKGFD	_PDTVANIQQRQKLQIPpSVKGFD_	Q9HCM3	KIAA1549	UPF0606 protein KIAA1549	PDT(0.166)VANIQQRQKLQIPS(0.834)VKGFD	NA	NA	NA
KSPQTSILKEGNRDtsLDFR	CD165_HLA-II	2 Phospho (STY)	3	0	2	20	818.047	2451.12	0.18508	42.068	13.596	0.84282	KSPQTSILKEGNRDTSLDFR	_KSPQTSILKEGNRDT(ph)S(ph)LDFR_	Q8ND24	RNF214	RING finger protein 214	KSPQT(0.002)S(0.312)ILKEGNRDT(0.843)S(0.843)LDFR	NA	NA	KS(-39.02)PQT(-30.48)S(-6.44)ILKEGNRDT(6.44)S(6.44)LDFR
VGNtRLNVIRLISS	RA957_HLA-DR	Phospho (STY)	2	0	1	14	811.443	1620.87	0.1152	53.683	10.939	0.99996	VGNTRLNVIRLISS	_VGNT(ph)RLNVIRLISS_	Q5H9R7-6;Q5H9R7-2;Q5H9R7;Q5H9R7-5	PPP6R3	Serine/threonine-protein phosphatase 6 regulatory subunit 3	VGNT(1)RLNVIRLISS	NA	NA	VGNT(47.25)RLNVIRLIS(-47.25)S(-47.25)
QtLMKVAAQNLIQNTNI	DPA10103-DPB10601	Phospho (STY)	3	0	1	17	660.671	1978.99	0.13339	44.294	14.561	0.99963	QTLMKVAAQNLIQNTNI	_QpTLMKVAAQNLIQNTNI_	Q9NX70	MED29	Mediator of RNA polymerase II transcription subunit 29	QT(1)LMKVAAQNLIQNTNI	NA	NA	NA
EVTVSLRAtGLILKAIPASDTEVSG	DRB11101	Phospho (STY)	4	0	1	25	652.596	2606.36	0.085518	42.904	13.778	0.77277	EVTVSLRATGLILKAIPASDTEVSG	_EVTVSLRApTGLILKAIPASDTEVSG_	Q5UE93	PIK3R6	Phosphoinositide 3-kinase regulatory subunit 6	EVT(0.109)VS(0.109)LRAT(0.773)GLILKAIPAS(0.003)DT(0.003)EVS(0.003)G	NA	NA	NA
ELLRRsIsEIED	3830NJF_HLA-II	2 Phospho (STY)	2	0	2	12	810.358	1618.7	0.2794	47.198	11.687	1	ELLRRSISEIED	_ELLRRS(ph)IS(ph)EIED_	Q9Y4B5;Q9Y4B5-2;Q9Y4B5-3	MTCL1	Microtubule cross-linking factor 1	ELLRRS(1)IS(1)EIED	NA	NA	ELLRRS(47.2)IS(47.2)EIED
PTKIQKGFRsIV	GD149_HLA-II, JY_HLA-DR	Phospho (STY)	3	0	1	12	485.269	1452.79	0.078008	67.252	21.189	1	PTKIQKGFRSIV	_PTKIQKGFRS(ph)IV_	O15040-2;O15040	TECPR2	Tectonin beta-propeller repeat-containing protein 2	PTKIQKGFRS(1)IV	NA	NA	PT(-64.71)KIQKGFRS(64.71)IV
LCLLYsQRWKRtQ	TIL1_HLA-II	2 Phospho (STY)	2	0	2	13	927.928	1853.84	0.06674	65.305	13.379	0.99895	LCLLYSQRWKRTQ	_LCLLYS(ph)QRWKRT(ph)Q_	Q96TC7	RMDN3	Regulator of microtubule dynamics protein 3	LCLLY(0.002)S(0.999)QRWKRT(0.999)Q	NA	NA	LCLLY(-29.79)S(29.79)QRWKRT(29.79)Q
LKKGLKIAVEsPQGL	3869GA_HLA-II	Phospho (STY)	2	0	1	15	830.974	1659.93	0.0073062	86.014	18.31	1	LKKGLKIAVESPQGL	_LKKGLKIAVES(ph)PQGL_	Q0VDD8-4	DNAH14	Dynein heavy chain 14, axonemal	LKKGLKIAVES(1)PQGL	NA	NA	LKKGLKIAVES(86.01)PQGL
EEVVsLIESNSVVI	4021_HLA-DR	2 Phospho (STY)	2	0	2	14	838.875	1675.74	0.10645	54.608	23.177	0.99999	EEVVSLIESNSVVI	_EEVVS(ph)LIES(ph)NSVVI_	Q8NDG6;Q8NDG6-2	TDRD9	Putative ATP-dependent RNA helicase TDRD9	EEVVS(1)LIES(0.5)NS(0.5)VVI	NA	NA	EEVVS(48.22)LIES(0)NS(0)VVI
IMKNLQAHyEDFLQ	GD149_HLA-II	Oxidation (M),Phospho (STY)	4	1	1	14	462.211	1844.82	0.28417	41.996	41.996	1	IMKNLQAHYEDFLQ	_IM(ox)KNLQAHY(ph)EDFLQ_	Q9UPN3;Q9UPN3-2;Q9UPN3-4;Q9UPN3-3	MACF1	Microtubule-actin cross-linking factor 1, isoforms 1/2/3/5	IMKNLQAHY(1)EDFLQ	IM(1)KNLQAHYEDFLQ	IM(42)KNLQAHYEDFLQ	IMKNLQAHY(42)EDFLQ
LsPVEQKLSALRsPL	TIL1_HLA-II	2 Phospho (STY)	3	0	2	15	599.969	1796.88	0.22001	42.568	12.032	0.99993	LSPVEQKLSALRSPL	_LS(ph)PVEQKLSALRS(ph)PL_	Q9Y5P8-2;Q9Y5P8	PPP2R3B	Serine/threonine-protein phosphatase 2A regulatory subunit B subunit beta	LS(1)PVEQKLS(0.177)ALRS(0.823)PL	NA	NA	LS(40.5)PVEQKLS(-6.68)ALRS(6.68)PL
DSEVTSKLKSYEFRGsPF	DRB11101	Phospho (STY)	2	0	1	18	1079	2155.98	0.082378	45.915	16.575	0.99974	DSEVTSKLKSYEFRGSPF	_DSEVTSKLKSYEFRGpSPF_	Q9NY33	DPP3	Dipeptidyl peptidase 3	DSEVTSKLKSYEFRGS(1)PF	NA	NA	NA
EyRPWGPREEPAHL	3849BR_HLA-II	Phospho (STY)	3	0	1	14	606.277	1815.81	0.092114	56.122	16.056	1	EYRPWGPREEPAHL	_EY(ph)RPWGPREEPAHL_	Q9UMN6	KMT2B	Histone-lysine N-methyltransferase 2B	EY(1)RPWGPREEPAHL	NA	NA	EY(56.12)RPWGPREEPAHL
SDMQsLVDEWLDSY	3869GA_HLA-DR	Phospho (STY)	3	0	1	14	589.899	1766.67	0.20247	45.28	10.894	0.97882	SDMQSLVDEWLDSY	_SDMQS(ph)LVDEWLDSY_	Q9UJ98;Q9UJ98-2	STAG3	Cohesin subunit SA-3	S(0.012)DMQS(0.979)LVDEWLDS(0.009)Y	NA	NA	S(-19.15)DMQS(19.15)LVDEWLDS(-20.35)Y(-35.96)
tGDIHAKQILDYE	PD42_HLA-II	Phospho (STY)	2	0	1	13	791.861	1581.71	0.12995	55.567	10.406	0.99999	TGDIHAKQILDYE	_T(ph)GDIHAKQILDYE_	Q6V1P9	DCHS2	Protocadherin-23	T(1)GDIHAKQILDYE	NA	NA	T(51.68)GDIHAKQILDY(-51.68)E
IVPMVVVIAVsVYCYWRK	DRB11201	Phospho (STY)	2	0	1	18	1103.07	2204.13	0.14717	40.801	10.251	0.99975	IVPMVVVIAVSVYCYWRK	_IVPMVVVIAVpSVYCYWRK_	O15031	PLXNB2	Plexin-B2	IVPMVVVIAVS(1)VYCYWRK	NA	NA	NA
KGGsYSQAASSDSAQG	TIL1_HLA-II	Phospho (STY)	2	0	1	16	790.815	1579.62	0.24554	40.237	20.398	0.80268	KGGSYSQAASSDSAQG	_KGGS(ph)YSQAASSDSAQG_	P01892;P01891;P30459;P10314;P10316;P16189;P30512;P30464;P30466;P30685;P05534;P18463;P30447;P30462;P30475;Q29836;Q31612;Q95365;P30488;P30492;P30493;P30495;Q29940;P30490;P30498	HLA-A;HLA-B	HLA class I histocompatibility antigen, A-2 alpha chain;HLA class I histocompatibility antigen, A-68 alpha chain;HLA class I histocompatibility antigen, A-74 alpha chain;HLA class I histocompatibility antigen, A-32 alpha chain;HLA class I histocompatibility antigen, A-69 alpha chain;HLA class I histocompatibility antigen, A-31 alpha chain;HLA class I histocompatibility antigen, A-29 alpha chain;H…	KGGS(0.803)Y(0.014)S(0.182)QAASSDSAQG	NA	NA	KGGS(6.44)Y(-17.52)S(-6.44)QAAS(-34)S(-34)DS(-34)AQG
EEKVLIQKNLGPKsKVLI	DPA10103-DPB10301, DPA10103-DPB10401, DPA10103-DPB10601, DRB11101, DRB30202, DRB50101	Phospho (STY)	4	0	1	18	529.809	2115.21	0.13868	41.257	13.986	1	EEKVLIQKNLGPKSKVLI	_EEKVLIQKNLGPKpSKVLI_	P35611	ADD1	Alpha-adducin	EEKVLIQKNLGPKS(1)KVLI	NA	NA	NA
IIVttEEEKWSHM	3830NJF_HLA-DR	2 Phospho (STY)	2	0	2	13	881.862	1761.71	0.03583	74.464	20.048	1	IIVTTEEEKWSHM	_IIVT(ph)T(ph)EEEKWSHM_	Q9NXZ2	DDX43	Probable ATP-dependent RNA helicase DDX43	IIVT(1)T(1)EEEKWSHM	NA	NA	IIVT(69.92)T(70)EEEKWS(-69.92)HM
KEVYRIPKKsQt	CM647_HLA-DR, CM647_HLA-II	2 Phospho (STY)	2	0	2	12	818.897	1635.78	0.072815	68.016	20.172	0.99988	KEVYRIPKKSQT	_KEVYRIPKKS(ph)QT(ph)_	Q9BYW2	SETD2	Histone-lysine N-methyltransferase SETD2	KEVYRIPKKS(1)QT(1)	NA	NA	KEVY(-39.32)RIPKKS(39.32)QT(39.32)
RLRLRLGQAsMtASPPGS	CM647_HLA-DR	2 Phospho (STY)	2	0	2	18	1029.49	2056.96	0.16601	44.299	10.982	0.99951	RLRLRLGQASMTASPPGS	_RLRLRLGQAS(ph)MT(ph)ASPPGS_	P18627;P18627-2	LAG3	Lymphocyte activation gene 3 protein	RLRLRLGQAS(1)MT(1)AS(0.001)PPGS	NA	NA	RLRLRLGQAS(34.13)MT(34.25)AS(-34.13)PPGS(-41.7)
NLPLDISKEEILyL	TIL3_HLA-II	Phospho (STY)	3	0	1	14	580.634	1738.88	0.031736	69.602	20.292	0.98572	NLPLDISKEEILYL	_NLPLDISKEEILY(ph)L_	Q5VZ19-2;Q5VZ19	TDRD10	Tudor domain-containing protein 10	NLPLDIS(0.014)KEEILY(0.986)L	NA	NA	NLPLDIS(-18.39)KEEILY(18.39)L
FPVAVLAVFRsGEERARR	3830NJF_HLA-II	Phospho (STY)	3	0	1	18	714.044	2139.11	0.032527	61.097	14.133	1	FPVAVLAVFRSGEERARR	_FPVAVLAVFRS(ph)GEERARR_	O00634	NTN3	Netrin-3	FPVAVLAVFRS(1)GEERARR	NA	NA	FPVAVLAVFRS(61.1)GEERARR
IADALLHRATMILtVG	3947GA_HLA-II	Oxidation (M),Phospho (STY)	3	1	1	16	597.646	1789.92	0.1891	43.316	12.749	1	IADALLHRATMILTVG	_IADALLHRATM(ox)ILT(ph)VG_	O60397	COX7A2P2	Putative cytochrome c oxidase subunit 7A3, mitochondrial	IADALLHRAT(0.214)MILT(0.786)VG	IADALLHRATM(1)ILTVG	IADALLHRATM(43.32)ILTVG	IADALLHRAT(-5.66)MILT(5.66)VG
MLCALLLLPsLLGATRASP	JY_HLA-II	Oxidation (M),Phospho (STY)	3	1	1	19	679.361	2035.06	0.048464	55.851	24.204	1	MLCALLLLPSLLGATRASP	_M(ox)LCALLLLPS(ph)LLGATRASP_	Q6NUJ1	PSAPL1	Proactivator polypeptide-like 1;Saposin A-like;Saposin B-Val-like;Saposin B-like;Saposin C-like;Saposin D-like	MLCALLLLPS(1)LLGATRASP	M(1)LCALLLLPSLLGATRASP	M(55.85)LCALLLLPSLLGATRASP	MLCALLLLPS(53.45)LLGAT(-53.45)RAS(-53.45)P
PNAVtVELLSTLYAIRTS	DRB10101	Phospho (STY)	2	0	1	18	1014.52	2027.03	0.1334	41.54	11.482	0.99698	PNAVTVELLSTLYAIRTS	_PNAVpTVELLSTLYAIRTS_				PNAVT(0.997)VELLS(0.001)T(0.001)LY(0.001)AIRT(0.001)S(0.001)	NA	NA	NA
PQKsLRtAPATGQL	GD149_HLA-II, JY_HLA-DR, JY_HLA-II	2 Phospho (STY)	2	0	2	14	814.384	1626.75	0.036351	69.786	69.786	0.99979	PQKSLRTAPATGQL	_PQKS(ph)LRT(ph)APATGQL_	Q9NQU5-2;Q9NQU5	PAK6	Serine/threonine-protein kinase PAK 6	PQKS(1)LRT(1)APAT(0.001)GQL	NA	NA	PQKS(35.09)LRT(36.7)APAT(-35.09)GQL
LAALQDFYHREHVtKtQI	DPA10103-DPB10401	2 Phospho (STY)	3	0	2	18	777.363	2329.07	0.066622	47.392	10.014	0.9999	LAALQDFYHREHVTKTQI	_LAALQDFYHREHVpTKpTQI_	Q96C10	DHX58	Probable ATP-dependent RNA helicase DHX58	LAALQDFYHREHVT(1)KT(1)QI	NA	NA	NA
SPAASISRLsGEQVDG	PD42_HLA-II	Phospho (STY)	2	0	1	16	827.378	1652.74	0.00074137	114.56	43.481	0.88886	SPAASISRLSGEQVDG	_SPAASISRLS(ph)GEQVDG_	O60353-2;O60353	FZD6	Frizzled-6	SPAASIS(0.111)RLS(0.889)GEQVDG	NA	NA	S(-89.61)PAAS(-39.67)IS(-9.03)RLS(9.03)GEQVDG
KPFPAPQtPGRLQPAPVIPSAPA	JY_HLA-II	Phospho (STY)	3	0	1	23	806.43	2416.27	0.075784	45.611	22.512	0.99902	KPFPAPQTPGRLQPAPVIPSAPA	_KPFPAPQT(ph)PGRLQPAPVIPSAPA_	P78536	ADAM17	Disintegrin and metalloproteinase domain-containing protein 17	KPFPAPQT(0.999)PGRLQPAPVIPS(0.001)APA	NA	NA	KPFPAPQT(30.11)PGRLQPAPVIPS(-30.11)APA
sDGLVFsFLVEVFIASISLK	RA957_HLA-II	2 Phospho (STY)	3	0	2	20	777.716	2330.13	0.20679	40.937	24.637	0.99973	SDGLVFSFLVEVFIASISLK	_S(ph)DGLVFS(ph)FLVEVFIASISLK_	Q6P2S7-2;Q6P2S7	GNN	Tetratricopeptide repeat protein GNN	S(1)DGLVFS(1)FLVEVFIASISLK	NA	NA	S(39.67)DGLVFS(39.67)FLVEVFIAS(-39.67)IS(-39.67)LK
ADGEDGQDPHsKH	3830NJF_HLA-II	Phospho (STY)	2	0	1	13	736.776	1471.54	0.21064	48.423	48.423	1	ADGEDGQDPHSKH	_ADGEDGQDPHS(ph)KH_	Q8NBS9	TXNDC5	Thioredoxin domain-containing protein 5	ADGEDGQDPHS(1)KH	NA	NA	ADGEDGQDPHS(48.42)KH
ISDsALEQQTTPS	4021_HLA-DR	Phospho (STY)	2	0	1	13	728.814	1455.61	0.067516	65.157	11.641	0.75348	ISDSALEQQTTPS	_ISDS(ph)ALEQQTTPS_	Q2KHR2-2;Q2KHR2	RFX7	DNA-binding protein RFX7	ISDS(0.753)ALEQQT(0.226)T(0.01)PS(0.01)	NA	NA	IS(-44.16)DS(5.23)ALEQQT(-5.23)T(-18.7)PS(-18.7)
AGtKLIAGNKPVSFLtAQQL	DRB11501	2 Phospho (STY)	3	0	2	20	739.708	2216.1	0.11876	41.513	10.051	0.92855	AGTKLIAGNKPVSFLTAQQL	_AGpTKLIAGNKPVSFLpTAQQL_	Q6P4R8	NFRKB	Nuclear factor related to kappa-B-binding protein	AGT(0.929)KLIAGNKPVS(0.186)FLT(0.886)AQQL	NA	NA	NA
ENYRItGAAFFSELMK	3869GA_HLA-DR	Oxidation (M),Phospho (STY)	2	1	1	16	986.947	1971.88	0.10654	50.088	16.859	1	ENYRITGAAFFSELMK	_ENYRIT(ph)GAAFFSELM(ox)K_	Q7Z745-2;Q7Z745	MROH2B	Maestro heat-like repeat-containing protein family member 2B	ENY(0.023)RIT(0.976)GAAFFSELMK	ENYRITGAAFFSELM(1)K	ENYRITGAAFFSELM(50.09)K	ENY(-16.2)RIT(16.2)GAAFFS(-33.42)ELMK
VINFYSVLVIILSGVVNTAAsI	DRB10101, DRB10301, DRB10401, DRB10404, DRB10405, DRB10701, DRB11101, DRB11104, DRB11201, DRB11301, DRB11501, DRB30101	Phospho (STY)	4	0	1	22	593.827	2371.28	0.045172	46.027	10.851	0.99936	VINFYSVLVIILSGVVNTAASI	_VINFYSVLVIILSGVVNTAApSI_				VINFYSVLVIILSGVVNT(0.001)AAS(0.999)I	NA	NA	NA
KDtILQENLKDIML	CM647_HLA-II	Phospho (STY)	2	0	1	14	877.444	1752.87	0.12849	52.278	10.277	1	KDTILQENLKDIML	_KDT(ph)ILQENLKDIML_	Q03113-3;Q03113-2;Q03113	GNA12	Guanine nucleotide-binding protein subunit alpha-12	KDT(1)ILQENLKDIML	NA	NA	KDT(52.28)ILQENLKDIML
RAPKtPAAQKVPTDAGPT	DRB11101	2 Phospho (STY)	2	0	2	18	983.463	1964.91	0.074689	46.592	15.703	0.99998	RAPKTPAAQKVPTDAGPT	_RAPKpTPAAQKVPpTDAGPT_	Q9P2P1	NYNRIN	Protein NYNRIN	RAPKT(1)PAAQKVPT(0.5)DAGPT(0.5)	NA	NA	NA
PQELEAsAPRMVQtHRAV	DRB10401	2 Phospho (STY)	2	0	2	18	1090.49	2178.96	0.12056	42.556	11.208	1	PQELEASAPRMVQTHRAV	_PQELEApSAPRMVQpTHRAV_	Q9BVN2	RUSC1	RUN and SH3 domain-containing protein 1	PQELEAS(1)APRMVQT(1)HRAV	NA	NA	NA
MsIIPQEPVLFTGTM	3830NJF_HLA-DR	2 Phospho (STY)	2	0	2	15	912.392	1822.77	0.011392	79.148	19.241	1	MSIIPQEPVLFTGTM	_MS(ph)IIPQEPVLFT(ph)GTM_	O15439;O15439-2	ABCC4	Multidrug resistance-associated protein 4	MS(1)IIPQEPVLFT(0.5)GT(0.5)M	NA	NA	MS(73.77)IIPQEPVLFT(0)GT(0)M
VQRLTYRRRLsYNTASN	DRB30101	Phospho (STY)	3	0	1	17	726.702	2177.09	0.085908	48.656	25.753	0.78115	VQRLTYRRRLSYNTASN	_VQRLTYRRRLpSYNTASN_	P49207	RPL34	60S ribosomal protein L34	VQRLT(0.181)Y(0.001)RRRLS(0.781)Y(0.005)NT(0.031)ASN	NA	NA	NA
VSFKHsQDLGSP	RA957_HLA-II	Phospho (STY)	2	0	1	12	691.311	1380.61	0.16153	56.258	18.914	0.9967	VSFKHSQDLGSP	_VSFKHS(ph)QDLGSP_	A6NFA0	FAM205CP	Putative family with sequence similarity 205, member C protein	VS(0.003)FKHS(0.997)QDLGSP	NA	NA	VS(-24.84)FKHS(24.84)QDLGS(-45.09)P
LKTPPEKETLTLGSRKEQLKt	CM647_HLA-II	2 Phospho (STY)	4	0	2	21	640.081	2556.3	0.10928	45.094	18.012	0.98752	LKTPPEKETLTLGSRKEQLKT	_LKTPPEKET(ph)LTLGSRKEQLKT(ph)_	Q86Y33-3;Q86Y33-2;Q86Y33;Q86Y33-5;Q86Y33-4	CDC20B	Cell division cycle protein 20 homolog B	LKT(0.025)PPEKET(0.476)LT(0.476)LGS(0.036)RKEQLKT(0.988)	NA	NA	LKT(-12.94)PPEKET(0)LT(0)LGS(-12.94)RKEQLKT(19.21)
ELVAEPLALMEVLLs	DRB10701	Oxidation (M),Phospho (STY)	2	1	1	15	861.935	1721.86	0.026761	77.677	20.503	1	ELVAEPLALMEVLLS	_ELVAEPLALM(ox)EVLLpS_				ELVAEPLALMEVLLS(1)	ELVAEPLALM(1)EVLLS	NA	NA
NGEKLLIRMsKRyK	3830NJF_HLA-II, CM647_HLA-DR, CM647_HLA-II, GD149_HLA-II, RA957_HLA-DR, RA957_HLA-II	Oxidation (M),2 Phospho (STY)	3	1	2	14	637.981	1910.92	0.071946	62.162	28.214	1	NGEKLLIRMSKRYK	_NGEKLLIRM(ox)S(ph)KRY(ph)K_	Q5T481	RBM20	RNA-binding protein 20	NGEKLLIRMS(1)KRY(1)K	NGEKLLIRM(1)SKRYK	NGEKLLIRM(62.16)SKRYK	NGEKLLIRMS(62.16)KRY(62.16)K
yPMRIDESIHLQ	TIL1_HLA-II	Oxidation (M),Phospho (STY)	2	1	1	12	799.358	1596.7	0.11685	61.593	18.876	1	YPMRIDESIHLQ	_Y(ph)PM(ox)RIDESIHLQ_	Q9Y262-2;Q9Y262	EIF3L	Eukaryotic translation initiation factor 3 subunit L	Y(0.999)PMRIDES(0.001)IHLQ	YPM(1)RIDESIHLQ	YPM(61.59)RIDESIHLQ	Y(30.17)PMRIDES(-30.17)IHLQ
LVKVKVLLKQDNttQL	3808HMC_HLA-II, 3912BAM_HLA-DR	2 Phospho (STY)	3	0	2	16	667.358	1999.05	0.10072	50.843	12.75	1	LVKVKVLLKQDNTTQL	_LVKVKVLLKQDNT(ph)T(ph)QL_	P29374-3;P29374-2;P29374	ARID4A	AT-rich interactive domain-containing protein 4A	LVKVKVLLKQDNT(1)T(1)QL	NA	NA	LVKVKVLLKQDNT(50.84)T(50.84)QL
LRQSRVKtVWLVGRRGPL	DPA10103-DPB10301, DRB10701	Phospho (STY)	4	0	1	18	551.069	2200.25	0.12786	41.912	13.262	0.9995	LRQSRVKTVWLVGRRGPL	_LRQSRVKpTVWLVGRRGPL_	P22570	FDXR	NADPH:adrenodoxin oxidoreductase, mitochondrial	LRQS(0.001)RVKT(0.999)VWLVGRRGPL	NA	NA	NA
SIAFSPDELWLAs	3912BAM_HLA-DR	Phospho (STY)	2	0	1	13	758.342	1514.67	0.053148	67.897	67.897	0.90982	SIAFSPDELWLAS	_SIAFSPDELWLAS(ph)_	Q5JTN6	WDR38	WD repeat-containing protein 38	SIAFS(0.09)PDELWLAS(0.91)	NA	NA	S(-55.73)IAFS(-10.04)PDELWLAS(10.04)
IRtESSGGWQNRDCSIALPY	BP455_HLA-II	Phospho (STY)	4	0	1	20	584.015	2332.03	0.19891	41.348	14.316	0.98826	IRTESSGGWQNRDCSIALPY	_IRT(ph)ESSGGWQNRDCSIALPY_	Q9UBG0	MRC2	C-type mannose receptor 2	IRT(0.988)ES(0.004)S(0.004)GGWQNRDCS(0.004)IALPY	NA	NA	IRT(24.05)ES(-24.05)S(-24.05)GGWQNRDCS(-24.05)IALPY(-41.35)
PEDSLGAVGPASLEQRQs	3830NJF_HLA-II	Phospho (STY)	2	0	1	18	960.939	1919.86	0.098109	50.149	14.128	0.9986	PEDSLGAVGPASLEQRQS	_PEDSLGAVGPASLEQRQS(ph)_	P41440;P41440-2	SLC19A1	Folate transporter 1	PEDSLGAVGPAS(0.001)LEQRQS(0.999)	NA	NA	PEDS(-46.31)LGAVGPAS(-28.59)LEQRQS(28.59)
SPPLFTLDEQSGLLtVAWPL	4021_HLA-DR	2 Phospho (STY)	4	0	2	20	586.778	2343.08	0.055288	53.773	13.404	0.92911	SPPLFTLDEQSGLLTVAWPL	_SPPLFT(ph)LDEQSGLLT(ph)VAWPL_	Q96JQ0	DCHS1	Protocadherin-16	SPPLFT(0.535)LDEQS(0.535)GLLT(0.929)VAWPL	NA	NA	S(-51.5)PPLFT(0)LDEQS(0)GLLT(8.17)VAWPL
ELENtIKNLQEK	CM647_HLA-DR, RA957_HLA-II	Phospho (STY)	3	0	1	12	513.587	1537.74	0.059636	71.241	16.028	1	ELENTIKNLQEK	_ELENT(ph)IKNLQEK_	Q8IWJ2	GCC2	GRIP and coiled-coil domain-containing protein 2	ELENT(1)IKNLQEK	NA	NA	ELENT(71.24)IKNLQEK
PSAPSDQAADLQLtEGI	DRB10701	Phospho (STY)	2	0	1	17	896.904	1791.79	0.045214	57.347	13.929	0.99992	PSAPSDQAADLQLTEGI	_PSAPSDQAADLQLpTEGI_				PSAPSDQAADLQLT(1)EGI	NA	NA	NA
DQRAMMVQtSSQ	4021_HLA-II	Phospho (STY)	2	0	1	12	731.297	1460.58	0.057303	72.042	16.028	0.99794	DQRAMMVQTSSQ	_DQRAMMVQT(ph)SSQ_	P26045-3;P26045-2;P26045	PTPN3	Tyrosine-protein phosphatase non-receptor type 3	DQRAMMVQT(0.998)S(0.002)SQ	NA	NA	DQRAMMVQT(26.88)S(-26.88)S(-50.68)Q
LEFPRPtLPNVVYVGGILTKPASP	DRB11101	Phospho (STY)	3	0	1	24	882.475	2644.4	0.064555	44.415	15.602	0.97776	LEFPRPTLPNVVYVGGILTKPASP	_LEFPRPpTLPNVVYVGGILTKPASP_	Q16880	UGT8	2-hydroxyacylsphingosine 1-beta-galactosyltransferase	LEFPRPT(0.978)LPNVVY(0.019)VGGILT(0.003)KPASP	NA	NA	NA
KRTTMPKDsGALLG	3912BAM_HLA-DR	Oxidation (M),2 Phospho (STY)	4	1	2	14	413.439	1649.72	0.060085	62.14	20.496	1	KRTTMPKDSGALLG	_KRT(ph)TM(ox)PKDS(ph)GALLG_	Q86UR5-5;Q86UR5-3;Q86UR5-4;Q86UR5;Q86UR5-12;Q86UR5-2;Q86UR5-8;Q86UR5-7;Q86UR5-6;Q86UR5-13;Q86UR5-9	RIMS1	Regulating synaptic membrane exocytosis protein 1	KRT(0.5)T(0.5)MPKDS(1)GALLG	KRTTM(1)PKDSGALLG	KRTTM(62.14)PKDSGALLG	KRT(0)T(0)MPKDS(47.67)GALLG
LPPPPALEDDMEsQLD	PD42_HLA-II	Oxidation (M),Phospho (STY)	2	1	1	16	931.892	1861.77	0.0606	56.043	16.125	1	LPPPPALEDDMESQLD	_LPPPPALEDDM(ox)ES(ph)QLD_	Q92692-2	PVRL2	Nectin-2	LPPPPALEDDMES(1)QLD	LPPPPALEDDM(1)ESQLD	LPPPPALEDDM(56.04)ESQLD	LPPPPALEDDMES(56.04)QLD
KKKMEEsKAKFEN	RA957_HLA-II	Phospho (STY)	2	0	1	13	838.908	1675.8	0.092473	60.398	15.534	1	KKKMEESKAKFEN	_KKKMEES(ph)KAKFEN_	P08238	HSP90AB1	Heat shock protein HSP 90-beta	KKKMEES(1)KAKFEN	NA	NA	KKKMEES(60.4)KAKFEN
TATVVGLNPWVEy	4052BA_HLA-DR	Phospho (STY)	2	0	1	13	764.858	1527.7	0.034067	75.294	20.686	0.99998	TATVVGLNPWVEY	_TATVVGLNPWVEY(ph)_	Q8IWV2-3;Q8IWV2-4;Q8IWV2	CNTN4	Contactin-4	TATVVGLNPWVEY(1)	NA	NA	T(-67.75)AT(-46.49)VVGLNPWVEY(46.49)
SSSLPANVTGFNLIHRLs	3912BAM_HLA-DR, 3912BAM_HLA-II	Phospho (STY)	3	0	1	18	665.002	1991.98	0.51219	44.005	11.64	0.99846	SSSLPANVTGFNLIHRLS	_SSSLPANVTGFNLIHRLS(ph)_	Q07092-2;Q07092	COL16A1	Collagen alpha-1(XVI) chain	SSSLPANVT(0.001)GFNLIHRLS(0.998)	NA	NA	S(-41.43)S(-41.43)S(-36.81)LPANVT(-29.23)GFNLIHRLS(29.23)
LQALtRKLEAVSK	3830NJF_HLA-II	Phospho (STY)	4	0	1	13	384.968	1535.84	0.16397	52.555	12.079	0.99993	LQALTRKLEAVSK	_LQALT(ph)RKLEAVSK_	P21941	MATN1	Cartilage matrix protein	LQALT(1)RKLEAVSK	NA	NA	LQALT(41.61)RKLEAVS(-41.61)K
LQDGsPILLSDVISAFL	DRB10101	2 Phospho (STY)	2	0	2	17	974.459	1946.9	0.35225	47.559	11.256	0.98861	LQDGSPILLSDVISAFL	_LQDGpSPILLpSDVISAFL_	Q9UHX3	EMR2	EGF-like module-containing mucin-like hormone receptor-like 2	LQDGS(0.989)PILLS(0.506)DVIS(0.506)AFL	NA	NA	NA
DKSLLIGVFKHGyEK	3869GA_HLA-II	Phospho (STY)	2	0	1	15	907.466	1812.92	0.053946	59.418	27.088	0.99993	DKSLLIGVFKHGYEK	_DKSLLIGVFKHGY(ph)EK_	Q9P2D1;Q9HCK8;Q9HCK8-2;Q3L8U1-2;Q3L8U1;Q3L8U1-3	CHD7;CHD8;CHD9	Chromodomain-helicase-DNA-binding protein 7;Chromodomain-helicase-DNA-binding protein 8;Chromodomain-helicase-DNA-binding protein 9	DKSLLIGVFKHGY(1)EK	NA	NA	DKS(-41.62)LLIGVFKHGY(41.62)EK
LGTSSKESEELLKsK	JY_HLA-II	Phospho (STY)	3	0	1	15	572.62	1714.84	0.11762	50.659	11.986	0.99993	LGTSSKESEELLKSK	_LGTSSKESEELLKS(ph)K_	O43303-2;O43303	CCP110	Centriolar coiled-coil protein of 110 kDa	LGTSSKESEELLKS(1)K	NA	NA	LGT(-47.86)S(-47.86)S(-47.86)KES(-45.95)EELLKS(45.95)K
RAtFPVsKLVTI	DRB10102	2 Phospho (STY)	2	0	2	12	746.372	1490.73	0.34117	68.735	11.136	1	RATFPVSKLVTI	_RApTFPVpSKLVTI_				RAT(1)FPVS(1)KLVTI	NA	NA	NA
KEAyMGFMNSFLE	TIL3_HLA-II	2 Oxidation (M),Phospho (STY)	2	2	1	13	839.83	1677.65	0.13564	55.064	20.343	1	KEAYMGFMNSFLE	_KEAY(ph)M(ox)GFM(ox)NSFLE_	Q86YV0-2;Q86YV0	RASAL3	RAS protein activator like-3	KEAY(0.964)MGFMNS(0.036)FLE	KEAYM(1)GFM(1)NSFLE	KEAYM(55.06)GFM(55.06)NSFLE	KEAY(14.34)MGFMNS(-14.34)FLE
RDPPVLPtVsQLTQ	RA957_HLA-DR, RA957_HLA-II, TIL1_HLA-II	2 Phospho (STY)	2	0	2	14	855.897	1709.78	0.028886	71.451	12.025	1	RDPPVLPTVSQLTQ	_RDPPVLPT(ph)VS(ph)QLTQ_	Q9H6E5	TUT1	Speckle targeted PIP5K1A-regulated poly(A) polymerase	RDPPVLPT(1)VS(1)QLTQ	NA	NA	RDPPVLPT(53.35)VS(54.05)QLT(-53.35)Q
EKKLMtGHAIPP	PD42_HLA-II	Oxidation (M),Phospho (STY)	2	1	1	12	709.349	1416.68	0.091402	65.305	13.451	1	EKKLMTGHAIPP	_EKKLM(ox)T(ph)GHAIPP_	Q8NHU0;Q5DJT8;P0DMV2;P0DMV1;P0DMV0;P0DMU9;P0DMU8;P0DMU7	CT45A3;CT45A2;CT45A9;CT45A8;CT45A7;CT45A10;CT45A5;CT45A6	Cancer/testis antigen family 45 member A3;Cancer/testis antigen family 45 member A2;Cancer/testis antigen family 45 member A9;Cancer/testis antigen family 45 member A8;Cancer/testis antigen family 45 member A7;Cancer/testis antigen family 45 member A10;Cancer/testis antigen family 45 member A5;Cancer/testis antigen family 45 member A6	EKKLMT(1)GHAIPP	EKKLM(1)TGHAIPP	EKKLM(65.31)TGHAIPP	EKKLMT(65.31)GHAIPP
PIsILGQRQLsLLHQQQQ	DRB11101	2 Phospho (STY)	3	0	2	18	749.706	2246.1	0.091192	45.14	13.72	1	PISILGQRQLSLLHQQQQ	_PIpSILGQRQLpSLLHQQQQ_				PIS(1)ILGQRQLS(1)LLHQQQQ	NA	NA	NA
VLVVVVsMLSTAP	3830NJF_HLA-II, 3869GA_HLA-II	Phospho (STY)	2	0	1	13	697.872	1393.73	0.1015	58.676	17.647	0.99981	VLVVVVSMLSTAP	_VLVVVVS(ph)MLSTAP_	Q9UJY5-3;Q9UJY5-2;Q9UJY5;Q9UJY5-6;Q9UJY5-4	GGA1	ADP-ribosylation factor-binding protein GGA1	VLVVVVS(1)MLSTAP	NA	NA	VLVVVVS(37.21)MLS(-37.21)T(-56.87)AP
DWRLPtPRAAGSV	RA957_HLA-II	Phospho (STY)	2	0	1	13	753.367	1504.72	0.078432	63.076	15.473	1	DWRLPTPRAAGSV	_DWRLPT(ph)PRAAGSV_	O60469	DSCAM	Down syndrome cell adhesion molecule	DWRLPT(1)PRAAGSV	NA	NA	DWRLPT(60.66)PRAAGS(-60.66)V
LKISYKRNNFyIKIR	BP455_HLA-II	Phospho (STY)	4	0	1	15	509.786	2035.11	0.26584	40.025	40.025	0.98617	LKISYKRNNFYIKIR	_LKISYKRNNFY(ph)IKIR_	Q9Y2J2-2;Q9Y2J2;Q9Y2J2-4;Q9Y2J2-3	EPB41L3	Band 4.1-like protein 3;Band 4.1-like protein 3, N-terminally processed	LKIS(0.007)Y(0.007)KRNNFY(0.986)IKIR	NA	NA	LKIS(-21.43)Y(-21.66)KRNNFY(21.43)IKIR
QtEKLLNKVLGSEPAP	DPA10103-DPB10601	Phospho (STY)	3	0	1	16	601.98	1802.92	0.11648	48.823	19.81	0.99999	QTEKLLNKVLGSEPAP	_QpTEKLLNKVLGSEPAP_	Q8TD55	PLEKHO2	Pleckstrin homology domain-containing family O member 2	QT(1)EKLLNKVLGSEPAP	NA	NA	NA
sAIRKMENLKKLLEIy	RA957_HLA-II	2 Phospho (STY)	3	0	2	16	703.691	2108.05	0.15219	45.33	14.787	1	SAIRKMENLKKLLEIY	_S(ph)AIRKMENLKKLLEIY(ph)_	Q96M96;Q96M96-2	FGD4	FYVE, RhoGEF and PH domain-containing protein 4	S(1)AIRKMENLKKLLEIY(1)	NA	NA	S(45.33)AIRKMENLKKLLEIY(45.33)
VKIERDsREHEEP	4052BA_HLA-DR	Phospho (STY)	3	0	1	13	568.596	1702.77	0.039826	72.583	45.628	1	VKIERDSREHEEP	_VKIERDS(ph)REHEEP_	P24593	IGFBP5	Insulin-like growth factor-binding protein 5	VKIERDS(1)REHEEP	NA	NA	VKIERDS(72.58)REHEEP
KyKLQQTFSVNPIYLRHA	CD165_HLA-DR	2 Phospho (STY)	2	0	2	18	1183.58	2365.14	0.013413	70.412	28.852	1	KYKLQQTFSVNPIYLRHA	_KY(ph)KLQQTFS(ph)VNPIYLRHA_	P19113;P19113-2	HDC	Histidine decarboxylase	KY(1)KLQQT(0.01)FS(0.586)VNPIY(0.405)LRHA	NA	NA	KY(57.01)KLQQT(-17.86)FS(1.6)VNPIY(-1.6)LRHA
KMFGHsEIITSMKF	3869GA_HLA-II	Oxidation (M),Phospho (STY)	3	1	1	14	584.601	1750.78	0.14156	50.897	11.166	0.99997	KMFGHSEIITSMKF	_KMFGHS(ph)EIITSM(ox)KF_	O43379;O43379-4	WDR62	WD repeat-containing protein 62	KMFGHS(1)EIITSMKF	KMFGHSEIITSM(1)KF	KM(-48.47)FGHSEIITSM(48.47)KF	KMFGHS(50.45)EIIT(-50.45)S(-50.45)MKF
sHHGSVTIRKSYT	3912BAM_HLA-II	Phospho (STY)	2	0	1	13	776.867	1551.72	0.29857	42.743	14.016	0.98882	SHHGSVTIRKSYT	_S(ph)HHGSVTIRKSYT_	Q8WZ60	KLHL6	Kelch-like protein 6	S(0.989)HHGS(0.005)VT(0.006)IRKSYT	NA	NA	S(22.32)HHGS(-23.14)VT(-22.32)IRKS(-35.7)Y(-42.74)T(-35.7)
RELEEEFYsLVR	RA957_HLA-II	Phospho (STY)	2	0	1	12	825.382	1648.75	0.08459	66.299	16.881	0.99997	RELEEEFYSLVR	_RELEEEFYS(ph)LVR_	Q92613	JADE3	Protein Jade-3	RELEEEFYS(1)LVR	NA	NA	RELEEEFY(-45.3)S(45.3)LVR
SVPRTLFKFFFWFGy	3912BAM_HLA-DR	Phospho (STY)	4	0	1	15	506.248	2020.96	0.11843	50.562	20.83	0.99701	SVPRTLFKFFFWFGY	_SVPRTLFKFFFWFGY(ph)_	P08913	ADRA2A	Alpha-2A adrenergic receptor	SVPRT(0.003)LFKFFFWFGY(0.997)	NA	NA	S(-50.3)VPRT(-25.24)LFKFFFWFGY(25.24)
TPKKKKKRFsFKKSFKLSG	CM647_HLA-DR, CM647_HLA-II	Phospho (STY)	4	0	1	19	588.344	2349.34	0.0090425	73.672	53.246	0.99874	TPKKKKKRFSFKKSFKLSG	_TPKKKKKRFS(ph)FKKSFKLSG_	P29966	MARCKS	Myristoylated alanine-rich C-kinase substrate	TPKKKKKRFS(0.999)FKKS(0.001)FKLSG	NA	NA	T(-40.95)PKKKKKRFS(29.33)FKKS(-29.33)FKLS(-49.12)G
KGKINKEyIKRLLM	3849BR_HLA-II, 4052BA_HLA-II	Oxidation (M),Phospho (STY)	4	1	1	14	458.257	1829	0.067293	76.073	41.388	1	KGKINKEYIKRLLM	_KGKINKEY(ph)IKRLLM(ox)_	Q02045-2;Q02045	MYL5	Myosin light chain 5	KGKINKEY(1)IKRLLM	KGKINKEYIKRLLM(1)	KGKINKEYIKRLLM(76.07)	KGKINKEY(76.07)IKRLLM
PGSCtLtAYKLTPS	RA957_HLA-II	3 Phospho (STY)	2	0	3	14	839.815	1677.62	0.020602	76.827	10.205	0.90581	PGSCTLTAYKLTPS	_PGSCT(ph)LT(ph)AYKLT(ph)PS_	Q6P2Q9	PRPF8	Pre-mRNA-processing-splicing factor 8	PGSCT(0.906)LT(0.906)AY(0.328)KLT(0.43)PS(0.43)	NA	NA	PGS(-39.64)CT(10.21)LT(10.21)AY(-1.45)KLT(0)PS(0)
HHVFKSTPALFsP	CM647_HLA-DR	2 Phospho (STY)	2	0	2	13	814.357	1626.7	0.20819	48.64	10.918	0.99999	HHVFKSTPALFSP	_HHVFKS(ph)TPALFS(ph)P_	Q9BZR8;Q9BZR8-2;Q9BZR8-3	BCL2L14	Apoptosis facilitator Bcl-2-like protein 14	HHVFKS(0.5)T(0.5)PALFS(1)P	NA	NA	HHVFKS(0)T(0)PALFS(47.06)P
LHIPPAYTEVKsK	JY_HLA-II	2 Phospho (STY)	4	0	2	13	411.447	1641.76	0.27582	43.991	17.45	0.99979	LHIPPAYTEVKSK	_LHIPPAYT(ph)EVKS(ph)K_	Q0IIM8	TBC1D8B	TBC1 domain family member 8B	LHIPPAY(0.465)T(0.535)EVKS(1)K	NA	NA	LHIPPAY(-0.61)T(0.61)EVKS(34.07)K
PGEKGPsGQIGPPGAA	DRB10101	Phospho (STY)	2	0	1	16	750.348	1498.68	0.10192	50.791	12.077	1	PGEKGPSGQIGPPGAA	_PGEKGPpSGQIGPPGAA_				PGEKGPS(1)GQIGPPGAA	NA	NA	NA
VWMELLSKASVQyVV	DRB10101	Phospho (STY)	2	0	1	15	916.457	1830.9	0.1679	51.927	10.527	0.99652	VWMELLSKASVQYVV	_VWMELLSKASVQpYVV_	O14981	BTAF1	TATA-binding protein-associated factor 172	VWMELLS(0.002)KAS(0.002)VQY(0.997)VV	NA	NA	NA
INsIELLQTRPLALPEVVK	3808HMC_HLA-DR	Phospho (STY)	3	0	1	19	738.415	2212.22	0.0060823	77.689	61.877	0.99999	INSIELLQTRPLALPEVVK	_INS(ph)IELLQTRPLALPEVVK_	Q68BL8	OLFML2B	Olfactomedin-like protein 2B	INS(1)IELLQTRPLALPEVVK	NA	NA	INS(52.91)IELLQT(-52.91)RPLALPEVVK
ATEtMENVKKCKNFLST	PD42_HLA-II	Phospho (STY)	3	0	1	17	675.312	2022.92	0.11278	48.177	12.286	0.93181	ATETMENVKKCKNFLST	_ATET(ph)MENVKKCKNFLST_	O00268	TAF4	Transcription initiation factor TFIID subunit 4	ATET(0.932)MENVKKCKNFLS(0.034)T(0.034)	NA	NA	AT(-36.05)ET(14.38)MENVKKCKNFLS(-14.38)T(-14.38)
KLtEELQKLQKDIEM	PD42_HLA-II	Phospho (STY)	3	0	1	15	642.66	1924.96	0.12183	50.155	11.542	1	KLTEELQKLQKDIEM	_KLT(ph)EELQKLQKDIEM_	Q7Z7A1-5;Q7Z7A1;Q7Z7A1-2;Q7Z7A1-3	CNTRL	Centriolin	KLT(1)EELQKLQKDIEM	NA	NA	KLT(50.16)EELQKLQKDIEM
APAELLLLLRtyLP	PD42_HLA-II	2 Phospho (STY)	3	0	2	14	581.635	1741.88	0.20546	45.115	17.852	1	APAELLLLLRTYLP	_APAELLLLLRT(ph)Y(ph)LP_	Q86YV9	HPS6	Hermansky-Pudlak syndrome 6 protein	APAELLLLLRT(1)Y(1)LP	NA	NA	APAELLLLLRT(45.12)Y(45.12)LP
PAMPSLPPMPsIPPI	DRB11601	Phospho (STY)	2	0	1	15	812.898	1623.78	0.40057	53.327	16.903	0.99998	PAMPSLPPMPSIPPI	_PAMPSLPPMPpSIPPI_	Q9NTZ6	RBM12	RNA-binding protein 12	PAMPSLPPMPS(1)IPPI	NA	NA	NA
VGPEETPRLQyLR	CD165_HLA-II	Phospho (STY)	3	0	1	13	546.606	1636.8	0.24075	45.915	10.27	0.87598	VGPEETPRLQYLR	_VGPEETPRLQY(ph)LR_	Q16478;Q16478-2	GRIK5	Glutamate receptor ionotropic, kainate 5	VGPEET(0.124)PRLQY(0.876)LR	NA	NA	VGPEET(-8.49)PRLQY(8.49)LR
ITQIQWGsRKNLLA	3869GA_HLA-II	Phospho (STY)	2	0	1	14	854.451	1706.89	0.0039648	101.65	30.195	1	ITQIQWGSRKNLLA	_ITQIQWGS(ph)RKNLLA_	Q96RY7	IFT140	Intraflagellar transport protein 140 homolog	ITQIQWGS(1)RKNLLA	NA	NA	IT(-95.07)QIQWGS(95.07)RKNLLA
LLGLMICQKDPWNs	3912BAM_HLA-DR	Phospho (STY)	2	0	1	14	849.393	1696.77	0.019292	77.677	12.372	1	LLGLMICQKDPWNS	_LLGLMICQKDPWNS(ph)_	Q8N7B6-4			LLGLMICQKDPWNS(1)	NA	NA	LLGLMICQKDPWNS(77.68)
GEAIPADGKSVFEVKGLEt	DRB40103	Phospho (STY)	2	0	1	19	1013.99	2025.97	0.20592	49.423	10.157	0.99994	GEAIPADGKSVFEVKGLET	_GEAIPADGKSVFEVKGLEpT_	Q96N23	CFAP54	Cilia- and flagella-associated protein 54	GEAIPADGKSVFEVKGLET(1)	NA	NA	NA
FLRIDMyAMGLVLW	TIL1_HLA-II	Phospho (STY)	4	0	1	14	452.722	1806.86	0.1323	51.875	13.686	1	FLRIDMYAMGLVLW	_FLRIDMY(ph)AMGLVLW_	P27037-2;P27037;Q13705	ACVR2A;ACVR2B	Activin receptor type-2A;Activin receptor type-2B	FLRIDMY(1)AMGLVLW	NA	NA	FLRIDMY(51.87)AMGLVLW
HLTFFASDFFVVPRtVNV	DRB11501	Phospho (STY)	2	0	1	18	1088.54	2175.06	0.08536	45.653	14.305	0.99988	HLTFFASDFFVVPRTVNV	_HLTFFASDFFVVPRpTVNV_	Q7Z443	PKD1L3	Polycystic kidney disease protein 1-like 3	HLTFFASDFFVVPRT(1)VNV	NA	NA	NA
ELDtRLAELRLTGYG	CM647_HLA-II	Phospho (STY)	2	0	1	15	893.94	1785.87	0.18044	44.765	15.221	0.99975	ELDTRLAELRLTGYG	_ELDT(ph)RLAELRLTGYG_	Q8IZY2-2;Q8IZY2	ABCA7	ATP-binding cassette sub-family A member 7	ELDT(1)RLAELRLTGYG	NA	NA	ELDT(38.92)RLAELRLT(-38.92)GY(-39.04)G
TIAVAsLGKGVACN	TIL1_HLA-II	Phospho (STY)	2	0	1	14	692.339	1382.66	0.059434	62.303	17.166	1	TIAVASLGKGVACN	_TIAVAS(ph)LGKGVACN_	P06280	GLA	Alpha-galactosidase A	TIAVAS(1)LGKGVACN	NA	NA	T(-60.28)IAVAS(60.28)LGKGVACN
IQLQLKEKKKKGyCEC	GD149_HLA-II	Phospho (STY)	4	0	1	16	505.51	2018.01	0.19499	44.807	14.264	1	IQLQLKEKKKKGYCEC	_IQLQLKEKKKKGY(ph)CEC_	Q9UBU7	DBF4	Protein DBF4 homolog A	IQLQLKEKKKKGY(1)CEC	NA	NA	IQLQLKEKKKKGY(44.81)CEC
TGEDSIstLGLILGVGLL	DPA10103-DPB10401	Acetyl (Protein N-term),2 Phospho (STY)	2	0	2	18	980.47	1958.93	0.24622	49.5	10.866	0.98663	TGEDSISTLGLILGVGLL	_(ac)TGEDSIpSpTLGLILGVGLL_	A0A1B0GVV1			TGEDS(0.027)IS(0.987)T(0.987)LGLILGVGLL	NA	NA	NA
sPGAARRQFGSNTSLHLLSSH	TIL3_HLA-II	Phospho (STY)	4	0	1	21	576.531	2302.1	0.009269	66.501	43.108	0.84122	SPGAARRQFGSNTSLHLLSSH	_S(ph)PGAARRQFGSNTSLHLLSSH_	Q86VY9	TMEM200A	Transmembrane protein 200A	S(0.841)PGAARRQFGS(0.127)NT(0.016)S(0.016)LHLLSSH	NA	NA	S(8.22)PGAARRQFGS(-8.22)NT(-17.21)S(-17.21)LHLLS(-56.07)S(-59.22)H
GPFtPDLAHPVAEVGK	3869GA_HLA-II	Phospho (STY)	2	0	1	16	857.914	1713.81	0.13263	46.706	14.183	1	GPFTPDLAHPVAEVGK	_GPFT(ph)PDLAHPVAEVGK_	Q99798	ACO2	Aconitate hydratase, mitochondrial	GPFT(1)PDLAHPVAEVGK	NA	NA	GPFT(46.71)PDLAHPVAEVGK
IDSSRIRsHICsHPGC	3808HMC_HLA-II	2 Phospho (STY)	3	0	2	16	643.262	1926.76	0.15219	45.33	12.596	0.99595	IDSSRIRSHICSHPGC	_IDSSRIRS(ph)HICS(ph)HPGC_	Q13118-2;Q13118	KLF10	Krueppel-like factor 10	IDS(0.004)S(0.004)RIRS(0.996)HICS(0.996)HPGC	NA	NA	IDS(-28.66)S(-28.66)RIRS(28.66)HICS(28.66)HPGC
LKKGsRVYRGIRH	RA957_HLA-II	Phospho (STY)	4	0	1	13	413.233	1648.9	0.17204	51.841	15.95	0.98235	LKKGSRVYRGIRH	_LKKGS(ph)RVYRGIRH_	Q8IY84	NIM1K	Serine/threonine-protein kinase NIM1	LKKGS(0.982)RVY(0.018)RGIRH	NA	NA	LKKGS(17.46)RVY(-17.46)RGIRH
VsPRIVQLETESKRL	DRB10101	Phospho (STY)	4	0	1	15	459.5	1833.97	0.23038	46.318	12.566	0.99643	VSPRIVQLETESKRL	_VpSPRIVQLETESKRL_	Q9UKT4	FBXO5	F-box only protein 5	VS(0.996)PRIVQLET(0.004)ESKRL	NA	NA	NA
PLPPstVHQSTIP	4021_HLA-DR	2 Phospho (STY)	2	0	2	13	767.341	1532.67	0.16736	52.255	11.261	0.92873	PLPPSTVHQSTIP	_PLPPS(ph)T(ph)VHQSTIP_	P23760-4;P23760-5;P23760;P23760-6;P23760-7;P23760-8	PAX3	Paired box protein Pax-3	PLPPS(0.929)T(0.929)VHQS(0.142)TIP	NA	NA	PLPPS(10.81)T(10.81)VHQS(-10.81)T(-44.43)IP
FHsHEDMLVVDPKSKEEDKH	3912BAM_HLA-DR	Oxidation (M),Phospho (STY)	4	1	1	20	626.529	2502.09	0.13236	44.816	27.886	1	FHSHEDMLVVDPKSKEEDKH	_FHS(ph)HEDM(ox)LVVDPKSKEEDKH_	P10451-4;P10451-5;P10451-2;P10451;P10451-3	SPP1	Osteopontin	FHS(1)HEDMLVVDPKSKEEDKH	FHSHEDM(1)LVVDPKSKEEDKH	FHSHEDM(44.82)LVVDPKSKEEDKH	FHS(40.86)HEDMLVVDPKS(-40.86)KEEDKH
KKHPFLtRKWDA	TIL1_HLA-II	Phospho (STY)	2	0	1	12	803.916	1605.82	0.28433	46.819	12.441	1	KKHPFLTRKWDA	_KKHPFLT(ph)RKWDA_	Q8IVV7	GID4	Glucose-induced degradation protein 4 homolog	KKHPFLT(1)RKWDA	NA	NA	KKHPFLT(46.82)RKWDA
APPRRHGAPAAPsPPPRG	TIL3_HLA-II	Phospho (STY)	4	0	1	18	467.99	1867.93	0.087443	51.524	34.155	1	APPRRHGAPAAPSPPPRG	_APPRRHGAPAAPS(ph)PPPRG_	Q4KMP7	TBC1D10B	TBC1 domain family member 10B	APPRRHGAPAAPS(1)PPPRG	NA	NA	APPRRHGAPAAPS(51.52)PPPRG
SIRVTQKsYKVSTSGPRAFSSRS	DPA10103-DPB10201, DRB10101, DRB10401, DRB11001, DRB11101, DRB11601, DRB30202, DRB50101	Acetyl (Protein N-term),Phospho (STY)	4	0	1	23	663.588	2650.32	8.5374e-07	96.016	76.294	0.83758	SIRVTQKSYKVSTSGPRAFSSRS	_(ac)SIRVTQKpSYKVSTSGPRAFSSRS_	P05787;CON__P05787	KRT8	Keratin, type II cytoskeletal 8	SIRVT(0.001)QKS(0.838)Y(0.162)KVSTSGPRAFSSRS	NA	NA	NA
SLHNLKNLIQELLLRLt	DRB10801	Phospho (STY)	4	0	1	17	525.3	2097.17	0.15323	42.813	15.606	0.99995	SLHNLKNLIQELLLRLT	_SLHNLKNLIQELLLRLpT_				SLHNLKNLIQELLLRLT(1)	NA	NA	NA
AVsRRLFAELENERDL	DPA10103-DPB10401	Phospho (STY)	3	0	1	16	666.665	1996.97	0.091019	52.265	17.356	1	AVSRRLFAELENERDL	_AVpSRRLFAELENERDL_	Q9C0B2	CFAP74	Cilia- and flagella-associated protein 74	AVS(1)RRLFAELENERDL	NA	NA	NA
LNNISVAAENHRKVKt	DRB40103	Phospho (STY)	2	0	1	16	937.486	1872.96	0.2299	41.164	12.188	0.99978	LNNISVAAENHRKVKT	_LNNISVAAENHRKVKpT_	Q5H9R4	ARMCX4	Armadillo repeat-containing X-linked protein 4	LNNISVAAENHRKVKT(1)	NA	NA	NA
IINCIVKILsHLLLN	3849BR_HLA-II	Phospho (STY)	3	0	1	15	596.007	1785	0.12239	50.088	16.823	1	IINCIVKILSHLLLN	_IINCIVKILS(ph)HLLLN_	Q7Z3D4-3	LYSMD3	LysM and putative peptidoglycan-binding domain-containing protein 3	IINCIVKILS(1)HLLLN	NA	NA	IINCIVKILS(50.09)HLLLN
sRWDKDPPGERRPQQSQ	GD149_HLA-II	Phospho (STY)	4	0	1	17	537.5	2145.97	0.12399	50.305	13.128	0.99995	SRWDKDPPGERRPQQSQ	_S(ph)RWDKDPPGERRPQQSQ_	Q8N8Z3	PRR26	Proline-rich protein 26	S(1)RWDKDPPGERRPQQSQ	NA	NA	S(43.17)RWDKDPPGERRPQQS(-43.17)Q
LTsRRELQILLFtL	4052BA_HLA-DR	2 Phospho (STY)	2	0	2	14	931.981	1861.95	0.15666	49.3	16.777	0.99998	LTSRRELQILLFTL	_LTS(ph)RRELQILLFT(ph)L_	Q8NGP6	OR5M8	Olfactory receptor 5M8	LT(0.001)S(0.999)RRELQILLFT(1)L	NA	NA	LT(-29.64)S(29.64)RRELQILLFT(46.89)L
GPQPADVRLMKRKtEKV	RA957_HLA-II	Oxidation (M),Phospho (STY)	2	1	1	17	1025.04	2048.06	0.049235	68.676	39.132	1	GPQPADVRLMKRKTEKV	_GPQPADVRLM(ox)KRKT(ph)EKV_	P52756-5	RBM5	RNA-binding protein 5	GPQPADVRLMKRKT(1)EKV	GPQPADVRLM(1)KRKTEKV	GPQPADVRLM(68.68)KRKTEKV	GPQPADVRLMKRKT(68.68)EKV
GPDFSSLPsFLPQ	TIL1_HLA-II	Phospho (STY)	2	0	1	13	736.329	1470.64	0.1072	57.59	13.386	0.79118	GPDFSSLPSFLPQ	_GPDFSSLPS(ph)FLPQ_	P31270	HOXA11	Homeobox protein Hox-A11	GPDFS(0.104)S(0.104)LPS(0.791)FLPQ	NA	NA	GPDFS(-8.8)S(-8.8)LPS(8.8)FLPQ
ENDSYAKEKPFKsI	TIL1_HLA-II	Phospho (STY)	2	0	1	14	868.401	1734.79	0.080526	57.347	23.387	0.99954	ENDSYAKEKPFKSI	_ENDSYAKEKPFKS(ph)I_	Q86VV4;Q86VV4-3;Q86VV4-2	RANBP3L	Ran-binding protein 3-like	ENDSYAKEKPFKS(1)I	NA	NA	ENDS(-48.52)Y(-33.5)AKEKPFKS(33.5)I
FKNNAYLAQSPQLyKQMC	DRB11101	Phospho (STY)	3	0	1	18	743.007	2226	0.13678	41.359	13.247	0.88878	FKNNAYLAQSPQLYKQMC	_FKNNAYLAQSPQLpYKQMC_	P14868	DARS	Aspartate--tRNA ligase, cytoplasmic	FKNNAYLAQS(0.111)PQLY(0.889)KQMC	NA	NA	NA
VIIsAAKGVAAYMKS	3865DM_HLA-II	Phospho (STY)	2	0	1	15	794.912	1587.81	0.056338	58.676	11.389	0.99997	VIISAAKGVAAYMKS	_VIIS(ph)AAKGVAAYMKS_	P28340	POLD1	DNA polymerase delta catalytic subunit	VIIS(1)AAKGVAAYMKS	NA	NA	VIIS(45.01)AAKGVAAY(-45.01)MKS(-58.68)
EIFREsPIPIEI	TIL1_HLA-II	Phospho (STY)	3	0	1	12	508.257	1521.75	0.070488	68.355	12.777	1	EIFRESPIPIEI	_EIFRES(ph)PIPIEI_	Q5TC82-2;Q5TC82	RC3H1	Roquin-1	EIFRES(1)PIPIEI	NA	NA	EIFRES(68.36)PIPIEI
VIMFCLEQEKRLPFsKREGP	JY_HLA-II	Oxidation (M),Phospho (STY)	3	1	1	20	835.079	2502.22	0.22314	40.085	17.182	1	VIMFCLEQEKRLPFSKREGP	_VIM(ox)FCLEQEKRLPFS(ph)KREGP_	Q9UJV9	DDX41	Probable ATP-dependent RNA helicase DDX41	VIMFCLEQEKRLPFS(1)KREGP	VIM(1)FCLEQEKRLPFSKREGP	VIM(40.08)FCLEQEKRLPFSKREGP	VIMFCLEQEKRLPFS(40.08)KREGP
AsAAFERLVKENSRL	CD165_HLA-II	Phospho (STY)	3	0	1	15	590.968	1769.88	0.077739	55.437	37.299	0.99999	ASAAFERLVKENSRL	_AS(ph)AAFERLVKENSRL_	Q15025-2;Q15025;Q15025-7;Q15025-8;Q15025-5;Q15025-6;Q15025-4	TNIP1	TNFAIP3-interacting protein 1	AS(1)AAFERLVKENSRL	NA	NA	AS(51.6)AAFERLVKENS(-51.6)RL
KNEILEIALDQKGLtN	3830NJF_HLA-DR	Phospho (STY)	2	0	1	16	939.982	1877.95	0.0035537	90.913	38.418	1	KNEILEIALDQKGLTN	_KNEILEIALDQKGLT(ph)N_	Q9P2H3-3;Q9P2H3-2;Q9P2H3	IFT80	Intraflagellar transport protein 80 homolog	KNEILEIALDQKGLT(1)N	NA	NA	KNEILEIALDQKGLT(90.91)N
AFCAGLLVSHPVLtQ	RA957_HLA-DR	Phospho (STY)	2	0	1	15	818.402	1634.79	0.11401	51.092	12.309	0.99999	AFCAGLLVSHPVLTQ	_AFCAGLLVSHPVLT(ph)Q_	Q49AH0	CDNF	Cerebral dopamine neurotrophic factor	AFCAGLLVSHPVLT(1)Q	NA	NA	AFCAGLLVS(-49.77)HPVLT(49.77)Q
HVIINLsRKsDTQ	JY_HLA-II	2 Phospho (STY)	2	0	2	13	835.887	1669.76	0.0048122	105.52	16.573	1	HVIINLSRKSDTQ	_HVIINLS(ph)RKS(ph)DTQ_	O43909	EXTL3	Exostosin-like 3	HVIINLS(1)RKS(1)DTQ	NA	NA	HVIINLS(78.42)RKS(79.8)DT(-78.42)Q
GISGITLSTVILNVEWVPtRMRAI	DRB11101	2 Phospho (STY)	4	0	2	24	697.357	2785.4	0.12013	40.381	12.179	0.99681	GISGITLSTVILNVEWVPTRMRAI	_GISGIpTLSTVILNVEWVPpTRMRAI_	Q8TCC7	SLC22A8	Solute carrier family 22 member 8	GIS(0.377)GIT(0.447)LS(0.09)T(0.09)VILNVEWVPT(0.997)RMRAI	NA	NA	NA
KDKQLTNLKDRVKsLQ	3865DM_HLA-II	Phospho (STY)	4	0	1	16	499.275	1993.07	0.12543	47.639	16.55	0.99872	KDKQLTNLKDRVKSLQ	_KDKQLTNLKDRVKS(ph)LQ_	O15083	ERC2	ERC protein 2	KDKQLT(0.001)NLKDRVKS(0.999)LQ	NA	NA	KDKQLT(-28.94)NLKDRVKS(28.94)LQ
KALCsLKEELIFAQ	PD42_HLA-II	Phospho (STY)	2	0	1	14	836.923	1671.83	0.030967	70.1	19.808	1	KALCSLKEELIFAQ	_KALCS(ph)LKEELIFAQ_	Q99996-5;Q99996-3;Q99996-2;Q99996;Q99996-6;Q99996-4	AKAP9	A-kinase anchor protein 9	KALCS(1)LKEELIFAQ	NA	NA	KALCS(70.1)LKEELIFAQ
SFQTHERLHTGKKPy	CM647_HLA-DR, CM647_HLA-II	Phospho (STY)	5	0	1	15	382.588	1907.9	0.20893	43.184	14.227	0.99445	SFQTHERLHTGKKPY	_SFQTHERLHTGKKPY(ph)_	Q9Y2A4	ZNF443	Zinc finger protein 443	SFQT(0.003)HERLHT(0.003)GKKPY(0.994)	NA	NA	S(-40.79)FQT(-25.61)HERLHT(-25.61)GKKPY(25.61)
QtLEVLKELTEVQNN	DPA10103-DPB10401	Phospho (STY)	2	0	1	15	919.451	1836.89	0.23944	45.829	14.351	0.99948	QTLEVLKELTEVQNN	_QpTLEVLKELTEVQNN_				QT(0.999)LEVLKELT(0.001)EVQNN	NA	NA	NA
SNIFDItVGLPVPW	3947GA_HLA-DR, 3947GA_HLA-II	Phospho (STY)	2	0	1	14	819.402	1636.79	0.0089116	88.495	15.889	1	SNIFDITVGLPVPW	_SNIFDIT(ph)VGLPVPW_	O60721-3;O60721-2;O60721	SLC24A1	Sodium/potassium/calcium exchanger 1	SNIFDIT(1)VGLPVPW	NA	NA	S(-82.78)NIFDIT(82.78)VGLPVPW
KTLLKKDKYsLAGGLL	CM647_HLA-DR	2 Phospho (STY)	2	0	2	16	954.504	1906.99	0.15682	45.077	19.736	0.98743	KTLLKKDKYSLAGGLL	_KT(ph)LLKKDKYS(ph)LAGGLL_	O00570	SOX1	Transcription factor SOX-1	KT(0.55)LLKKDKY(0.462)S(0.987)LAGGLL	NA	NA	KT(0.78)LLKKDKY(-0.78)S(16.31)LAGGLL
PNTDIFPEPQsQAFP	3830NJF_HLA-DR	Phospho (STY)	2	0	1	15	884.385	1766.76	0.011959	78.655	20.063	0.99999	PNTDIFPEPQSQAFP	_PNTDIFPEPQS(ph)QAFP_	P18146	EGR1	Early growth response protein 1	PNTDIFPEPQS(1)QAFP	NA	NA	PNT(-50.36)DIFPEPQS(50.36)QAFP
DIEQFLLNyLKEK	3849BR_HLA-II, CM647_HLA-II	Phospho (STY)	2	0	1	13	866.932	1731.85	0.003887	108.98	24.765	1	DIEQFLLNYLKEK	_DIEQFLLNY(ph)LKEK_	O43156	TTI1	TELO2-interacting protein 1 homolog	DIEQFLLNY(1)LKEK	NA	NA	DIEQFLLNY(108.98)LKEK
GtHFIDLRKISNDGDK	JY_HLA-DR	Phospho (STY)	3	0	1	16	632.639	1894.89	0.14146	45.916	13.058	0.94868	GTHFIDLRKISNDGDK	_GT(ph)HFIDLRKISNDGDK_	Q9HC10-5;Q9HC10	OTOF	Otoferlin	GT(0.949)HFIDLRKIS(0.051)NDGDK	NA	NA	GT(12.67)HFIDLRKIS(-12.67)NDGDK
QHADAVHLIsRVtFH	RA957_HLA-II	2 Phospho (STY)	2	0	2	15	945.924	1889.83	0.13163	48.981	10.267	1	QHADAVHLISRVTFH	_QHADAVHLIS(ph)RVT(ph)FH_	O75077;O75077-3;O75077-2	ADAM23	Disintegrin and metalloproteinase domain-containing protein 23	QHADAVHLIS(1)RVT(1)FH	NA	NA	QHADAVHLIS(48.98)RVT(48.98)FH
ALyFGKREIPGVERIEtNLKLIR	DRB10101	2 Phospho (STY)	4	0	2	23	719.63	2874.49	0.061708	43.799	17.794	1	ALYFGKREIPGVERIETNLKLIR	_ALpYFGKREIPGVERIEpTNLKLIR_				ALY(1)FGKREIPGVERIET(1)NLKLIR	NA	NA	NA
PLLSAYVGRLsARPK	CM647_HLA-II	2 Phospho (STY)	2	0	2	15	894.452	1786.89	0.18864	44.309	10.443	0.99967	PLLSAYVGRLSARPK	_PLLS(ph)AYVGRLS(ph)ARPK_	P09211	GSTP1	Glutathione S-transferase P	PLLS(0.546)AY(0.454)VGRLS(1)ARPK	NA	NA	PLLS(0.8)AY(-0.8)VGRLS(32.16)ARPK
ALKGFTTKGVTSVsQIF	CM647_HLA-II	2 Phospho (STY)	4	0	2	17	486.737	1942.92	0.15355	44.816	12.998	0.94457	ALKGFTTKGVTSVSQIF	_ALKGFTTKGVTS(ph)VS(ph)QIF_	P05155-2;P05155;P05155-3	SERPING1	Plasma protease C1 inhibitor	ALKGFT(0.199)T(0.217)KGVT(0.306)S(0.334)VS(0.945)QIF	NA	NA	ALKGFT(-2.51)T(-2.1)KGVT(-0.43)S(0.43)VS(14.39)QIF
IGEGtYGVVYKGRHK	CD165_HLA-DR, CD165_HLA-II	Phospho (STY)	3	0	1	15	581.957	1742.85	0.018948	72.583	47.398	0.99765	IGEGTYGVVYKGRHK	_IGEGT(ph)YGVVYKGRHK_	P06493;P06493-2	CDK1	Cyclin-dependent kinase 1	IGEGT(0.998)Y(0.002)GVVYKGRHK	NA	NA	IGEGT(26.28)Y(-26.28)GVVY(-62.53)KGRHK
QRKIAVsAIQREYL	CM647_HLA-DR	Phospho (STY)	4	0	1	14	439.488	1753.92	0.14156	50.897	32.741	0.99998	QRKIAVSAIQREYL	_QRKIAVS(ph)AIQREYL_	Q9P2D8-3;Q9P2D8;Q9P2D8-2	UNC79	Protein unc-79 homolog	QRKIAVS(1)AIQREYL	NA	NA	QRKIAVS(46.51)AIQREY(-46.51)L
YETIRNRLtVEEA	3808HMC_HLA-DR	2 Phospho (STY)	2	0	2	13	877.382	1752.75	0.27986	43.77	18.384	0.99976	YETIRNRLTVEEA	_YET(ph)IRNRLT(ph)VEEA_	Q9ULU8-2;Q9ULU8-3;Q9ULU8;Q9ULU8-4	CADPS	Calcium-dependent secretion activator 1	Y(0.44)ET(0.56)IRNRLT(1)VEEA	NA	NA	Y(-1.05)ET(1.05)IRNRLT(33.7)VEEA
SGLQLLAKPELtP	PD42_HLA-II	Phospho (STY)	3	0	1	13	482.925	1445.75	0.2679	44.426	14.514	0.99994	SGLQLLAKPELTP	_SGLQLLAKPELT(ph)P_	Q9UHN6-2;Q9UHN6	TMEM2	Transmembrane protein 2	SGLQLLAKPELT(1)P	NA	NA	S(-41.99)GLQLLAKPELT(41.99)P
IPILtItVQGsAK	3808HMC_HLA-DR, 4021_HLA-II	3 Phospho (STY)	3	0	3	13	527.576	1579.71	0.26444	44.616	44.616	1	IPILTITVQGSAK	_IPILT(ph)IT(ph)VQGS(ph)AK_	Q7Z3U7-2;Q7Z3U7-6;Q7Z3U7-5;Q7Z3U7	MON2	Protein MON2 homolog	IPILT(1)IT(1)VQGS(1)AK	NA	NA	IPILT(44.62)IT(44.62)VQGS(44.62)AK
PKPsRPTPGNTSKQ	GD149_HLA-II	2 Phospho (STY)	2	0	2	14	827.871	1653.73	0.18611	48.741	48.741	0.99997	PKPSRPTPGNTSKQ	_PKPS(ph)RPT(ph)PGNTSKQ_	Q13233	MAP3K1	Mitogen-activated protein kinase kinase kinase 1	PKPS(1)RPT(0.333)PGNT(0.333)S(0.333)KQ	NA	NA	PKPS(45.1)RPT(0)PGNT(0)S(0)KQ
FSDLNNLPsDVVSALK	BP455_HLA-II	Phospho (STY)	2	0	1	16	899.935	1797.86	0.12605	47.559	47.559	0.9774	FSDLNNLPSDVVSALK	_FSDLNNLPS(ph)DVVSALK_	Q6P3S1-4;Q6P3S1-2;Q6P3S1-5;Q6P3S1	DENND1B	DENN domain-containing protein 1B	FSDLNNLPS(0.977)DVVS(0.023)ALK	NA	NA	FS(-41.53)DLNNLPS(16.37)DVVS(-16.37)ALK
QSRGVRLVFLLLtLHL	DPA10103-DPB10301, DPA10103-DPB10601	Phospho (STY)	4	0	1	16	487.034	1944.11	0.12523	47.639	26.673	0.99998	QSRGVRLVFLLLTLHL	_QSRGVRLVFLLLpTLHL_	Q8N1C3	GABRG1	Gamma-aminobutyric acid receptor subunit gamma-1	QSRGVRLVFLLLT(1)LHL	NA	NA	NA
KNTRVPHTKKQVLsLI	DPA10103-DPB10401, DRB11101	Phospho (STY)	3	0	1	16	648.038	1941.09	0.17842	44.196	16.7	0.99982	KNTRVPHTKKQVLSLI	_KNTRVPHTKKQVLpSLI_				KNTRVPHTKKQVLS(1)LI	NA	NA	NA
SSQLDKQESLGLELKt	DPA10103-DPB10601, DRB11101	Phospho (STY)	2	0	1	16	928.456	1854.9	0.11518	48.998	14.243	0.99751	SSQLDKQESLGLELKT	_SSQLDKQESLGLELKpT_	Q5VUA4	ZNF318	Zinc finger protein 318	SSQLDKQES(0.002)LGLELKT(0.998)	NA	NA	NA
GKMAPNPLLDtMRPDS	RA957_HLA-DR	Oxidation (M),Phospho (STY)	2	1	1	16	919.912	1837.81	0.074837	54.198	20.307	0.99998	GKMAPNPLLDTMRPDS	_GKM(ox)APNPLLDT(ph)MRPDS_	Q2TAZ0;Q2TAZ0-3	ATG2A	Autophagy-related protein 2 homolog A	GKMAPNPLLDT(0.965)MRPDS(0.035)	GKM(1)APNPLLDTMRPDS	GKM(48.16)APNPLLDTM(-48.16)RPDS	GKMAPNPLLDT(14.41)MRPDS(-14.41)
DISMFVssDAGNTWR	BP455_HLA-II	Oxidation (M),2 Phospho (STY)	2	1	2	15	931.347	1860.68	0.044636	62.303	18.79	1	DISMFVSSDAGNTWR	_DISM(ox)FVS(ph)S(ph)DAGNTWR_	Q8WY21-4;Q8WY21;Q8WY21-3;Q8WY21-2	SORCS1	VPS10 domain-containing receptor SorCS1	DIS(0.002)MFVS(0.998)S(0.998)DAGNT(0.002)WR	DISM(1)FVSSDAGNTWR	DISM(62.3)FVSSDAGNTWR	DIS(-29.7)MFVS(29.7)S(29.7)DAGNT(-29.7)WR
DSEIAVWEKLtQV	DRB10102	Phospho (STY)	2	0	1	13	799.379	1596.74	0.48166	71.349	27.146	1	DSEIAVWEKLTQV	_DSEIAVWEKLpTQV_				DSEIAVWEKLT(1)QV	NA	NA	NA
MNRILDLFADAAtVRV	DRB40103	Phospho (STY)	2	0	1	16	942.974	1883.93	0.24155	40.552	16.261	1	MNRILDLFADAATVRV	_MNRILDLFADAApTVRV_				MNRILDLFADAAT(1)VRV	NA	NA	NA
IAVFyALPVIQLVI	3869GA_HLA-II	Phospho (STY)	3	0	1	14	546.981	1637.92	0.21453	44.616	44.616	1	IAVFYALPVIQLVI	_IAVFY(ph)ALPVIQLVI_	Q9NXL6;Q9NXL6-2	SIDT1	SID1 transmembrane family member 1	IAVFY(1)ALPVIQLVI	NA	NA	IAVFY(44.62)ALPVIQLVI
QRLCNALLRPRtFPQN	3912BAM_HLA-DR	Phospho (STY)	3	0	1	16	669.675	2006	0.05069	57.328	21.855	1	QRLCNALLRPRTFPQN	_QRLCNALLRPRT(ph)FPQN_	P12757-4;P12757-2;P12757-3;P12757-5;P12757	SKIL	Ski-like protein	QRLCNALLRPRT(1)FPQN	NA	NA	QRLCNALLRPRT(57.33)FPQN
TPALyILtPFNPI	PD42_HLA-II	2 Phospho (STY)	2	0	2	13	810.38	1618.74	0.22448	47.198	11.974	0.99855	TPALYILTPFNPI	_TPALY(ph)ILT(ph)PFNPI_	Q99250-2;Q99250	SCN2A	Sodium channel protein type 2 subunit alpha	T(0.004)PALY(0.999)ILT(0.997)PFNPI	NA	NA	T(-25.9)PALY(28.37)ILT(25.9)PFNPI
VGFLyGtIICVYFQP	RA957_HLA-DR	2 Phospho (STY)	2	0	2	15	940.411	1878.81	0.12068	50.292	10.508	0.99988	VGFLYGTIICVYFQP	_VGFLY(ph)GT(ph)IICVYFQP_	Q8NGR6	OR1B1	Olfactory receptor 1B1	VGFLY(1)GT(1)IICVYFQP	NA	NA	VGFLY(39.08)GT(39.39)IICVY(-39.08)FQP
HELHFVEKAAAVsL	CD165_HLA-DR	Phospho (STY)	2	0	1	14	815.903	1629.79	0.0023205	111.65	49.189	1	HELHFVEKAAAVSL	_HELHFVEKAAAVS(ph)L_	Q8IVF7-2;Q8IVF7-3;Q8IVF7	FMNL3	Formin-like protein 3	HELHFVEKAAAVS(1)L	NA	NA	HELHFVEKAAAVS(111.65)L
KELAISPEKLVDQFDAIRsK	DPA10103-DPB10201, DPA10103-DPB10401, DRB11101, DRB50101	Phospho (STY)	4	0	1	20	592.563	2366.22	0.012296	59.9	13.067	0.96411	KELAISPEKLVDQFDAIRSK	_KELAISPEKLVDQFDAIRpSK_				KELAIS(0.036)PEKLVDQFDAIRS(0.964)K	NA	NA	NA
GSKKtLRSSLDGP	CD165_HLA-II	2 Phospho (STY)	4	0	2	13	377.174	1504.67	0.20901	48.568	14.786	0.89365	GSKKTLRSSLDGP	_GSKKT(ph)LRS(ph)SLDGP_	Q96F07;Q96F07-2	CYFIP2	Cytoplasmic FMR1-interacting protein 2	GS(0.008)KKT(0.894)LRS(0.549)S(0.549)LDGP	NA	NA	GS(-20.89)KKT(6.54)LRS(0)S(0)LDGP
EAQTTSsISLSW	3865DM_HLA-II	Phospho (STY)	2	0	1	12	695.3	1388.59	0.14177	57.96	19.177	0.93871	EAQTTSSISLSW	_EAQTTSS(ph)ISLSW_	Q9HD43	PTPRH	Receptor-type tyrosine-protein phosphatase H	EAQT(0.019)T(0.019)S(0.012)S(0.939)IS(0.01)LS(0.002)W	NA	NA	EAQT(-16.93)T(-16.93)S(-18.94)S(16.93)IS(-19.87)LS(-27.75)W
EELKELLKKAAsG	CM647_HLA-DR	Phospho (STY)	2	0	1	13	748.392	1494.77	0.17842	51.276	17.41	1	EELKELLKKAASG	_EELKELLKKAAS(ph)G_	Q13907;Q13907-2	IDI1	Isopentenyl-diphosphate Delta-isomerase 1	EELKELLKKAAS(1)G	NA	NA	EELKELLKKAAS(51.28)G
KKtISFLGCsVQLFIFL	CM647_HLA-DR	2 Phospho (STY)	4	0	2	17	526.764	2103.03	0.086498	51.695	16.659	0.9989	KKTISFLGCSVQLFIFL	_KKT(ph)ISFLGCS(ph)VQLFIFL_	Q9GZK4	OR2H1	Olfactory receptor 2H1	KKT(0.996)IS(0.006)FLGCS(0.999)VQLFIFL	NA	NA	KKT(23.48)IS(-23.48)FLGCS(29.58)VQLFIFL
FtKQVQRVTMDAP	RA957_HLA-II	Phospho (STY)	2	0	1	13	800.881	1599.75	0.026333	78.934	21.336	0.99993	FTKQVQRVTMDAP	_FT(ph)KQVQRVTMDAP_	Q15493-2;Q15493	RGN	Regucalcin	FT(1)KQVQRVTMDAP	NA	NA	FT(41.51)KQVQRVT(-41.51)MDAP
REQVKIERDsREHEEPT	3808HMC_HLA-DR, 3808HMC_HLA-II, 3912BAM_HLA-DR, 4052BA_HLA-DR, 4052BA_HLA-II	Phospho (STY)	4	0	1	17	555.262	2217.02	0.036723	60.032	36.43	0.9999	REQVKIERDSREHEEPT	_REQVKIERDS(ph)REHEEPT_	P24593	IGFBP5	Insulin-like growth factor-binding protein 5	REQVKIERDS(1)REHEEPT	NA	NA	REQVKIERDS(40.21)REHEEPT(-40.21)
tNVVDIILAHHFGQ	3830NJF_HLA-DR	Phospho (STY)	2	0	1	14	822.401	1642.79	0.056338	63.076	15.889	1	TNVVDIILAHHFGQ	_T(ph)NVVDIILAHHFGQ_	Q9UGV2-2;Q9UGV2;Q9UGV2-3	NDRG3	Protein NDRG3	T(1)NVVDIILAHHFGQ	NA	NA	T(63.08)NVVDIILAHHFGQ
PIWLDGsGVSASVVEDARG	DPA10103-DPB10301	Phospho (STY)	2	0	1	19	997.965	1993.91	0.47401	42.556	10.397	0.91834	PIWLDGSGVSASVVEDARG	_PIWLDGpSGVSASVVEDARG_				PIWLDGS(0.918)GVS(0.074)AS(0.007)VVEDARG	NA	NA	NA
QGGDELQMQRALtQGIAVLPsA	DRB30101	2 Phospho (STY)	2	0	2	22	1222.06	2442.1	0.04925	45.608	17.281	1	QGGDELQMQRALTQGIAVLPSA	_QGGDELQMQRALpTQGIAVLPpSA_				QGGDELQMQRALT(1)QGIAVLPS(1)A	NA	NA	NA
AQNAKVsRFLKKKQAPV	3947GA_HLA-II	Phospho (STY)	3	0	1	17	665.042	1992.1	0.24061	40.237	18.703	1	AQNAKVSRFLKKKQAPV	_AQNAKVS(ph)RFLKKKQAPV_	Q9H6X5-2;Q9H6X5	C19orf44	Uncharacterized protein C19orf44	AQNAKVS(1)RFLKKKQAPV	NA	NA	AQNAKVS(40.24)RFLKKKQAPV
APsLRPKDYEVDATLKSLNNQ	3912BAM_HLA-DR, 3912BAM_HLA-II	Phospho (STY)	3	0	1	21	813.735	2438.18	2.91e-13	158.94	134.91	1	APSLRPKDYEVDATLKSLNNQ	_APS(ph)LRPKDYEVDATLKSLNNQ_	P08123	COL1A2	Collagen alpha-2(I) chain	APS(1)LRPKDYEVDATLKSLNNQ	NA	NA	APS(63.73)LRPKDY(-63.73)EVDAT(-122.43)LKS(-146.99)LNNQ
NLLIVQsPGGGQPAVVQ	3947GA_HLA-DR	Phospho (STY)	2	0	1	17	878.953	1755.89	0.053694	56.087	13.284	1	NLLIVQSPGGGQPAVVQ	_NLLIVQS(ph)PGGGQPAVVQ_	Q02086-2;Q02086	SP2	Transcription factor Sp2	NLLIVQS(1)PGGGQPAVVQ	NA	NA	NLLIVQS(56.09)PGGGQPAVVQ
KPTIEVsGKKYTAP	BP455_HLA-II	2 Phospho (STY)	4	0	2	14	420.452	1677.78	0.28833	40.552	13.143	0.92656	KPTIEVSGKKYTAP	_KPTIEVS(ph)GKKYT(ph)AP_	P00390-4;P00390;P00390-2;P00390-5;P00390-3	GSR	Glutathione reductase, mitochondrial	KPTIEVS(0.927)GKKY(0.508)T(0.565)AP	NA	NA	KPT(-34.11)IEVS(8.28)GKKY(-0.53)T(0.53)AP
EWKTARTFLyWR	TIL3_HLA-II	Phospho (STY)	3	0	1	12	579.615	1735.82	0.13073	59.57	32.362	0.99529	EWKTARTFLYWR	_EWKTARTFLY(ph)WR_	O00763-3;O00763-2;O00763	ACACB	Acetyl-CoA carboxylase 2;Biotin carboxylase	EWKTART(0.005)FLY(0.995)WR	NA	NA	EWKT(-53.36)ART(-23.25)FLY(23.25)WR
LSRHKAAAYDIsEDEED	DRB11201	Phospho (STY)	3	0	1	17	676.956	2027.85	0.0073525	76.027	10.777	0.99967	LSRHKAAAYDISEDEED	_LSRHKAAAYDIpSEDEED_	P49585	PCYT1A	Choline-phosphate cytidylyltransferase A	LSRHKAAAYDIS(1)EDEED	NA	NA	NA
LsIIsKMSNLLS	DRB10701	2 Phospho (STY)	2	0	2	12	733.342	1464.67	0.2505	78.334	20.375	0.99099	LSIISKMSNLLS	_LpSIIpSKMSNLLS_				LS(0.991)IIS(0.991)KMS(0.018)NLLS	NA	NA	NA
QYSFRSSHKLEVKVGGDsML	CD165_HLA-II	Oxidation (M),Phospho (STY)	4	1	1	20	591.782	2363.1	0.063088	52.612	16.5	1	QYSFRSSHKLEVKVGGDSML	_QYSFRSSHKLEVKVGGDS(ph)M(ox)L_	Q5T197-2;Q5T197-3;Q5T197	DCST1	DC-STAMP domain-containing protein 1	QYSFRSS(0.001)HKLEVKVGGDS(0.999)ML	QYSFRSSHKLEVKVGGDSM(1)L	QYSFRSSHKLEVKVGGDSM(52.61)L	QY(-52.61)S(-47.16)FRS(-44.77)S(-31.26)HKLEVKVGGDS(31.26)ML
PPGRRtsQASQRRHS	3947GA_HLA-II	2 Phospho (STY)	3	0	2	15	627.618	1879.83	0.12183	50.155	17.814	0.99798	PPGRRTSQASQRRHS	_PPGRRT(ph)S(ph)QASQRRHS_	Q9H0K4	RSPH6A	Radial spoke head protein 6 homolog A	PPGRRT(0.998)S(0.998)QAS(0.004)QRRHS	NA	NA	PPGRRT(27.15)S(27.15)QAS(-27.15)QRRHS(-42.92)
HVtHHPVSDHEATLR	JY_HLA-II	Phospho (STY)	5	0	1	15	363.972	1814.82	0.060845	67.93	39.633	0.98417	HVTHHPVSDHEATLR	_HVT(ph)HHPVSDHEATLR_	P30685;Q07000;P30499;P30510;Q29865;Q29963;P30490;P30498;P04222;P30501;P30504;P30505;P30508;Q9TNN7	HLA-B;HLA-C	HLA class I histocompatibility antigen, B-35 alpha chain;HLA class I histocompatibility antigen, Cw-15 alpha chain;HLA class I histocompatibility antigen, Cw-1 alpha chain;HLA class I histocompatibility antigen, Cw-14 alpha chain;HLA class I histocompatibility antigen, Cw-18 alpha chain;HLA class I histocompatibility antigen, Cw-6 alpha chain;HLA class I histocompatibility antigen, B-52 alpha cha…	HVT(0.984)HHPVS(0.016)DHEATLR	NA	NA	HVT(17.94)HHPVS(-17.94)DHEAT(-52.41)LR
KTTSSANLsELLL	4021_HLA-II	Phospho (STY)	2	0	1	13	728.868	1455.72	0.17486	64.82	10.754	0.99761	KTTSSANLSELLL	_KTTSSANLS(ph)ELLL_	Q86UK5-2;Q86UK5;Q86UK5-3	EVC2	Limbin	KTTSS(0.002)ANLS(0.998)ELLL	NA	NA	KT(-63.74)T(-63.74)S(-45.5)S(-26.25)ANLS(26.25)ELLL
TPQFRPtPMAQAEAQ	CM647_HLA-DR	Phospho (STY)	3	0	1	15	584.931	1751.77	0.0483	61.167	20.69	1	TPQFRPTPMAQAEAQ	_TPQFRPT(ph)PMAQAEAQ_	Q5TZJ5;P0DKV0-2;Q8IWB4;Q5VU36;Q5VYP0;P0DKV0	SPATA31A1;SPATA31C1;SPATA31A7;SPATA31A5;SPATA31A3	Spermatogenesis-associated protein 31A1;Spermatogenesis-associated protein 31C1;Spermatogenesis-associated protein 31A7;Spermatogenesis-associated protein 31A5;Spermatogenesis-associated protein 31A3	TPQFRPT(1)PMAQAEAQ	NA	NA	T(-54.76)PQFRPT(54.76)PMAQAEAQ
KMHRtQMKGVLVDE	4021_HLA-DR	Oxidation (M),Phospho (STY)	3	1	1	14	589.948	1766.82	0.069067	59.898	22.129	1	KMHRTQMKGVLVDE	_KM(ox)HRT(ph)QMKGVLVDE_	P49754-2;P49754-3;P49754	VPS41	Vacuolar protein sorting-associated protein 41 homolog	KMHRT(1)QMKGVLVDE	KM(0.881)HRTQM(0.119)KGVLVDE	KM(8.69)HRTQM(-8.69)KGVLVDE	KMHRT(59.9)QMKGVLVDE
AFPstPVNPLRLDVT	GD149_HLA-II	2 Phospho (STY)	2	0	2	15	893.912	1785.81	0.29435	40.589	40.589	0.99928	AFPSTPVNPLRLDVT	_AFPS(ph)T(ph)PVNPLRLDVT_	O43451	MGAM	Maltase-glucoamylase, intestinal;Maltase;Glucoamylase	AFPS(0.999)T(0.999)PVNPLRLDVT(0.001)	NA	NA	AFPS(31.4)T(31.4)PVNPLRLDVT(-31.4)
SLsKMLKKRSPL	3869GA_HLA-DR	Oxidation (M),Phospho (STY)	2	1	1	12	742.407	1482.8	0.13852	58.433	10.342	1	SLSKMLKKRSPL	_SLS(ph)KM(ox)LKKRSPL_	P16410	CTLA4	Cytotoxic T-lymphocyte protein 4	S(0.006)LS(0.988)KMLKKRS(0.006)PL	SLSKM(1)LKKRSPL	SLSKM(58.43)LKKRSPL	S(-22.05)LS(22.05)KMLKKRS(-22.05)PL
SPEPKDQtLKMIKILs	DRB10101	2 Phospho (STY)	2	0	2	16	994.482	1986.95	0.2486	54.784	18.463	1	SPEPKDQTLKMIKILS	_SPEPKDQpTLKMIKILpS_	Q99460	PSMD1	26S proteasome non-ATPase regulatory subunit 1	SPEPKDQT(1)LKMIKILS(1)	NA	NA	NA
QSPSQQAAKsFY	3849BR_HLA-II, 3865DM_HLA-II, CM647_HLA-II	Phospho (STY)	2	0	1	12	711.308	1420.6	0.24665	49.715	10.676	0.99815	QSPSQQAAKSFY	_QSPSQQAAKS(ph)FY_	Q9P273	TENM3	Teneurin-3	QSPSQQAAKS(0.998)FY(0.001)	NA	NA	QS(-35.6)PS(-35.6)QQAAKS(28.84)FY(-28.84)
ERISDPKDLKKLLRtRNNVL	DRB11101	Phospho (STY)	4	0	1	20	622.849	2487.37	0.13705	40.515	12.009	0.99962	ERISDPKDLKKLLRTRNNVL	_ERISDPKDLKKLLRpTRNNVL_	Q14554	PDIA5	Protein disulfide-isomerase A5	ERISDPKDLKKLLRT(1)RNNVL	NA	NA	NA
AVAEHAVPFtGAPLPARPT	DRB10101	Phospho (STY)	3	0	1	19	661.335	1980.98	0.045135	50.079	14.903	0.99969	AVAEHAVPFTGAPLPARPT	_AVAEHAVPFpTGAPLPARPT_				AVAEHAVPFT(1)GAPLPARPT	NA	NA	NA
KKIALQKLCEQsLKQVHVAAELA	DPA10103-DPB10301, DPA10103-DPB10601, DRB10801, DRB11101	Phospho (STY)	4	0	1	23	657.863	2627.42	0.098601	40.756	12.251	1	KKIALQKLCEQSLKQVHVAAELA	_KKIALQKLCEQpSLKQVHVAAELA_				KKIALQKLCEQS(1)LKQVHVAAELA	NA	NA	NA
QEEAALPAFGsHERNR	DRB10405	Phospho (STY)	2	0	1	16	946.426	1890.84	0.0097238	82.261	11.23	1	QEEAALPAFGSHERNR	_QEEAALPAFGpSHERNR_	Q8IYA8	CCDC36	Coiled-coil domain-containing protein 36	QEEAALPAFGS(1)HERNR	NA	NA	NA
KINNYLTVPAHKLDsPT	CM647_HLA-DR, CM647_HLA-II	Phospho (STY)	3	0	1	17	664.338	1989.99	0.022765	65.887	37.812	0.8246	KINNYLTVPAHKLDSPT	_KINNYLTVPAHKLDS(ph)PT_	P19634	SLC9A1	Sodium/hydrogen exchanger 1	KINNYLTVPAHKLDS(0.825)PT(0.175)	NA	NA	KINNY(-58.94)LT(-39.49)VPAHKLDS(6.72)PT(-6.72)
tVPEIQRCNLASVMLQ	JY_HLA-II	Phospho (STY)	3	0	1	16	627.97	1880.89	0.10047	50.874	14.483	0.99999	TVPEIQRCNLASVMLQ	_T(ph)VPEIQRCNLASVMLQ_	Q9H6R0-2;Q9H6R0	DHX33	Putative ATP-dependent RNA helicase DHX33	T(1)VPEIQRCNLASVMLQ	NA	NA	T(50.57)VPEIQRCNLAS(-50.57)VMLQ
LKKEPNVARVGsVAIK	DPA10103-DPB10301	Phospho (STY)	3	0	1	16	597.008	1788	0.11867	48.527	18.615	1	LKKEPNVARVGSVAIK	_LKKEPNVARVGpSVAIK_	P17405	SMPD1	Sphingomyelin phosphodiesterase	LKKEPNVARVGS(1)VAIK	NA	NA	NA
QEIKKyFELEPLA	CD165_HLA-II, CM647_HLA-II, JY_HLA-II	Phospho (STY)	3	0	1	13	563.283	1686.83	0.23132	46.592	11.388	1	QEIKKYFELEPLA	_QEIKKY(ph)FELEPLA_	Q9NXU5	ARL15	ADP-ribosylation factor-like protein 15	QEIKKY(1)FELEPLA	NA	NA	QEIKKY(46.59)FELEPLA
VsEFIKYEISFNVYM	DPA10103-DPB10301	Phospho (STY)	2	0	1	15	974.944	1947.87	0.24961	45.28	12.95	0.96533	VSEFIKYEISFNVYM	_VpSEFIKYEISFNVYM_	Q8NCI6	GLB1L3	Beta-galactosidase-1-like protein 3	VS(0.965)EFIKY(0.003)EIS(0.032)FNVYM	NA	NA	NA
EVKLEVEtVIKTGRHI	RA957_HLA-II	Phospho (STY)	4	0	1	16	483.514	1930.03	0.1682	44.457	12.629	0.8635	EVKLEVETVIKTGRHI	_EVKLEVET(ph)VIKTGRHI_	P46939;P46939-2	UTRN	Utrophin	EVKLEVET(0.863)VIKT(0.137)GRHI	NA	NA	EVKLEVET(8.01)VIKT(-8.01)GRHI
LSAFHEPRyMGI	3912BAM_HLA-DR	Phospho (STY)	2	0	1	12	750.839	1499.66	0.12765	60.019	17.671	0.99998	LSAFHEPRYMGI	_LSAFHEPRY(ph)MGI_	Q6PRD1	GPR179	Probable G-protein coupled receptor 179	LSAFHEPRY(1)MGI	NA	NA	LS(-46.82)AFHEPRY(46.82)MGI
RLIRsIsSVSPVTNRDCV	DRB11601	2 Phospho (STY)	2	0	2	18	1081.51	2161.01	0.11972	42.629	12.079	0.97629	RLIRSISSVSPVTNRDCV	_RLIRpSIpSSVSPVTNRDCV_				RLIRS(0.976)IS(0.976)S(0.032)VS(0.008)PVT(0.008)NRDCV	NA	NA	NA
ERIsKHKENLQHtQAE	DRB11101	2 Phospho (STY)	3	0	2	16	703.316	2106.92	0.16492	45.014	20.972	1	ERISKHKENLQHTQAE	_ERIpSKHKENLQHpTQAE_	Q9H2K8	TAOK3	Serine/threonine-protein kinase TAO3	ERIS(1)KHKENLQHT(1)QAE	NA	NA	NA
LDEPDtLHTRLKyK	TIL1_HLA-II	2 Phospho (STY)	3	0	2	14	630.292	1887.85	0.1323	51.875	10.783	0.98162	LDEPDTLHTRLKYK	_LDEPDT(ph)LHTRLKY(ph)K_	Q08554-2;Q08554	DSC1	Desmocollin-1	LDEPDT(0.982)LHT(0.038)RLKY(0.981)K	NA	NA	LDEPDT(17.19)LHT(-16.97)RLKY(16.97)K
DSQDIQGRNRDsQ	3830NJF_HLA-DR, 3869GA_HLA-DR	Phospho (STY)	2	0	1	13	799.831	1597.65	0.0011374	128.6	77.316	1	DSQDIQGRNRDSQ	_DSQDIQGRNRDS(ph)Q_	O14545	TRAFD1	TRAF-type zinc finger domain-containing protein 1	DSQDIQGRNRDS(1)Q	NA	NA	DS(-115.84)QDIQGRNRDS(115.84)Q
FVSIsFIVLMIIS	4021_HLA-II	Oxidation (M),Phospho (STY)	3	1	1	13	522.275	1563.8	0.12252	56.225	15.648	1	FVSISFIVLMIIS	_FVSIS(ph)FIVLM(ox)IIS_	Q86XS8;Q86XS8-2;Q9ULK6-4;Q9ULK6-3;Q9ULK6	RNF130;RNF150	E3 ubiquitin-protein ligase RNF130;RING finger protein 150	FVS(0.011)IS(0.988)FIVLMIIS	FVSISFIVLM(1)IIS	FVSISFIVLM(56.23)IIS	FVS(-19.38)IS(19.38)FIVLMIIS(-39.56)
SKDRRRsPRKHKYRSSP	CD165_HLA-II	Phospho (STY)	4	0	1	17	556.045	2220.15	0.20773	41.967	20.299	0.83677	SKDRRRSPRKHKYRSSP	_SKDRRRS(ph)PRKHKYRSSP_	Q9C0B0	UNK	RING finger protein unkempt homolog	S(0.007)KDRRRS(0.837)PRKHKY(0.128)RS(0.028)SP	NA	NA	S(-20.51)KDRRRS(8.17)PRKHKY(-8.17)RS(-14.76)S(-34.43)P
VSEDTASLMsVADPW	3869GA_HLA-II	Oxidation (M),Phospho (STY)	3	1	1	15	568.567	1702.68	0.13431	48.659	11.812	1	VSEDTASLMSVADPW	_VSEDTASLM(ox)S(ph)VADPW_	Q86V20;Q86V20-2	FAM35A	Protein FAM35A	VS(0.001)EDT(0.108)AS(0.108)LMS(0.783)VADPW	VSEDTASLM(1)SVADPW	VSEDTASLM(48.66)SVADPW	VS(-30.2)EDT(-8.59)AS(-8.59)LMS(8.59)VADPW
LSESGAsHDNEEPHGCFSL	3869GA_HLA-II	Phospho (STY)	3	0	1	19	699.274	2094.8	0.22392	40.962	10.001	0.82207	LSESGASHDNEEPHGCFSL	_LSESGAS(ph)HDNEEPHGCFSL_	Q96HB5-5;Q96HB5-3;Q96HB5-4;Q96HB5-2;Q96HB5	CCDC120	Coiled-coil domain-containing protein 120	LSES(0.154)GAS(0.822)HDNEEPHGCFS(0.023)L	NA	NA	LS(-36.44)ES(-7.26)GAS(7.26)HDNEEPHGCFS(-15.45)L
KDEVALLAAVtLLG	CM647_HLA-II	Phospho (STY)	2	0	1	14	746.905	1491.8	0.23828	43.308	11.054	1	KDEVALLAAVTLLG	_KDEVALLAAVT(ph)LLG_	Q16873	LTC4S	Leukotriene C4 synthase	KDEVALLAAVT(1)LLG	NA	NA	KDEVALLAAVT(43.31)LLG
DKIGLHLRGGyIIP	4021_HLA-DR	Phospho (STY)	2	0	1	14	816.437	1630.86	0.12309	62.303	13.562	1	DKIGLHLRGGYIIP	_DKIGLHLRGGY(ph)IIP_	P14410	SI	Sucrase-isomaltase, intestinal;Sucrase;Isomaltase	DKIGLHLRGGY(1)IIP	NA	NA	DKIGLHLRGGY(62.3)IIP
TQLPITHtRQVs	4052BA_HLA-DR	2 Phospho (STY)	2	0	2	12	770.85	1539.68	0.056477	72.325	23.136	0.82654	TQLPITHTRQVS	_TQLPITHT(ph)RQVS(ph)_	Q9BSD3-2			TQLPIT(0.347)HT(0.827)RQVS(0.827)	NA	NA	T(-69)QLPIT(-5.76)HT(5.76)RQVS(5.76)
VFPLATLWAEPLsE	JY_HLA-DR	Phospho (STY)	4	0	1	14	413.955	1651.79	0.20289	45.257	14.296	0.98385	VFPLATLWAEPLSE	_VFPLATLWAEPLS(ph)E_	Q96Q42	ALS2	Alsin	VFPLAT(0.016)LWAEPLS(0.984)E	NA	NA	VFPLAT(-17.85)LWAEPLS(17.85)E
AAAtALLFDASALMSLFLY	DRB10101	Oxidation (M),Phospho (STY)	2	1	1	19	1043	2083.99	0.26329	48.004	18.663	1	AAATALLFDASALMSLFLY	_AAApTALLFDASALM(ox)SLFLY_				AAAT(0.985)ALLFDAS(0.015)ALMSLFLY	AAATALLFDASALM(1)SLFLY	NA	NA
QAQVVAsLALSLRPsP	DRB11501	2 Phospho (STY)	2	0	2	16	898.939	1795.86	0.17152	44.614	12.58	0.93243	QAQVVASLALSLRPSP	_QAQVVApSLALSLRPpSP_	Q6IEE7	TMEM132E	Transmembrane protein 132E	QAQVVAS(0.932)LALS(0.135)LRPS(0.932)P	NA	NA	NA
TPLQQVsIEEILE	PD42_HLA-II	Phospho (STY)	2	0	1	13	789.887	1577.76	0.26987	44.318	44.318	0.99989	TPLQQVSIEEILE	_TPLQQVS(ph)IEEILE_	O15116	LSM1	U6 snRNA-associated Sm-like protein LSm1	TPLQQVS(1)IEEILE	NA	NA	T(-39.41)PLQQVS(39.41)IEEILE
SPPVPsGPPsKSL	JY_HLA-DR	2 Phospho (STY)	2	0	2	13	705.309	1408.6	0.12995	65.347	18.456	0.99054	SPPVPSGPPSKSL	_SPPVPS(ph)GPPS(ph)KSL_	Q93015;Q93015-2	NAT6	N-acetyltransferase 6	SPPVPS(0.991)GPPS(0.991)KS(0.019)L	NA	NA	S(-39.41)PPVPS(20.21)GPPS(20.21)KS(-20.21)L
IKLQIEFADsLGIP	3912BAM_HLA-DR	Phospho (STY)	3	0	1	14	541.951	1622.83	0.16273	48.659	22.942	1	IKLQIEFADSLGIP	_IKLQIEFADS(ph)LGIP_	P62820-3	RAB1A	Ras-related protein Rab-1A	IKLQIEFADS(1)LGIP	NA	NA	IKLQIEFADS(48.66)LGIP
QQMKKVEsAFVAEA	DRB10101	Phospho (STY)	2	0	1	14	823.386	1644.76	0.41502	43.512	10.103	1	QQMKKVESAFVAEA	_QQMKKVEpSAFVAEA_				QQMKKVES(1)AFVAEA	NA	NA	NA
YGIEFVVGVLGNt	DRB10401	Phospho (STY)	2	0	1	13	724.347	1446.68	0.27593	66.435	16.621	1	YGIEFVVGVLGNT	_YGIEFVVGVLGNpT_	Q9BXA5	SUCNR1	Succinate receptor 1	YGIEFVVGVLGNT(1)	NA	NA	NA
LRAKLtDLQPQYLLNG	DRB11101	Phospho (STY)	2	0	1	16	962.009	1922	0.035181	62.466	20.071	0.99997	LRAKLTDLQPQYLLNG	_LRAKLpTDLQPQYLLNG_				LRAKLT(1)DLQPQYLLNG	NA	NA	NA
GRVtLGPTQVFLANK	RA957_HLA-DR, RA957_HLA-II	Phospho (STY)	2	0	1	15	840.945	1679.88	0.13979	48.004	14.128	0.88205	GRVTLGPTQVFLANK	_GRVT(ph)LGPTQVFLANK_	Q8IWI9-3;Q8IWI9;Q8IWI9-4	MGA	MAX gene-associated protein	GRVT(0.882)LGPT(0.118)QVFLANK	NA	NA	GRVT(8.74)LGPT(-8.74)QVFLANK
GLPHsIMDATLRRKGQ	DRB11501	Phospho (STY)	3	0	1	16	620.649	1858.92	0.11288	49.31	19.176	0.99998	GLPHSIMDATLRRKGQ	_GLPHpSIMDATLRRKGQ_				GLPHS(1)IMDATLRRKGQ	NA	NA	NA
DVAVKVIDKLRFPt	3830NJF_HLA-DR	Phospho (STY)	2	0	1	14	840.958	1679.9	0.0048513	98.048	44.297	1	DVAVKVIDKLRFPT	_DVAVKVIDKLRFPT(ph)_	Q9BZL6;Q9BZL6-2	PRKD2	Serine/threonine-protein kinase D2	DVAVKVIDKLRFPT(1)	NA	NA	DVAVKVIDKLRFPT(98.05)
GGEPLSyTRFSLARQVD	CD165_HLA-II	Phospho (STY)	3	0	1	17	659.314	1974.92	0.020196	66.965	20.665	0.75016	GGEPLSYTRFSLARQVD	_GGEPLSY(ph)TRFSLARQVD_	P02786	TFRC	Transferrin receptor protein 1;Transferrin receptor protein 1, serum form	GGEPLS(0.097)Y(0.75)T(0.127)RFS(0.025)LARQVD	NA	NA	GGEPLS(-8.87)Y(7.7)T(-7.7)RFS(-14.71)LARQVD
QNLSMFLANHNRItQCLHQ	TIL3_HLA-II	Oxidation (M),Phospho (STY)	3	1	1	19	788.696	2363.07	0.065657	53.504	29.846	1	QNLSMFLANHNRITQCLHQ	_QNLSM(ox)FLANHNRIT(ph)QCLHQ_	Q96F07;Q96F07-2	CYFIP2	Cytoplasmic FMR1-interacting protein 2	QNLSMFLANHNRIT(1)QCLHQ	QNLSM(1)FLANHNRITQCLHQ	QNLSM(53.5)FLANHNRITQCLHQ	QNLS(-45.49)MFLANHNRIT(45.49)QCLHQ
FSRtDKyRQLPLEK	CM647_HLA-DR	2 Phospho (STY)	3	0	2	14	647.639	1939.9	0.10097	55.186	13.118	0.99881	FSRTDKYRQLPLEK	_FSRT(ph)DKY(ph)RQLPLEK_	Q53GT1-3;Q53GT1	KLHL22	Kelch-like protein 22	FS(0.002)RT(0.999)DKY(0.999)RQLPLEK	NA	NA	FS(-28.82)RT(28.82)DKY(29.23)RQLPLEK
AWLQVAGLsEEQLQ	BP455_HLA-II, GD149_HLA-II	Phospho (STY)	2	0	1	14	826.39	1650.77	0.0077554	87.258	20.988	1	AWLQVAGLSEEQLQ	_AWLQVAGLS(ph)EEQLQ_	Q643R3	LPCAT4	Lysophospholipid acyltransferase LPCAT4	AWLQVAGLS(1)EEQLQ	NA	NA	AWLQVAGLS(87.26)EEQLQ
KLSLAIsAsHLI	4052BA_HLA-DR	2 Phospho (STY)	3	0	2	12	471.57	1411.69	0.15963	56.404	18.436	0.99997	KLSLAISASHLI	_KLSLAIS(ph)AS(ph)HLI_	Q99435-4;Q99435;Q99435-2;Q99435-3	NELL2	Protein kinase C-binding protein NELL2	KLSLAIS(1)AS(1)HLI	NA	NA	KLS(-44.88)LAIS(45.36)AS(44.88)HLI
RSTFLKVGQsIM	TIL1_HLA-II	Phospho (STY)	2	0	1	12	723.862	1445.71	0.31553	44.863	44.863	0.99776	RSTFLKVGQSIM	_RSTFLKVGQS(ph)IM_	O60503	ADCY9	Adenylate cyclase type 9	RST(0.002)FLKVGQS(0.998)IM	NA	NA	RS(-44.86)T(-26.55)FLKVGQS(26.55)IM
DQEFLNEKARLsYSDKN	GD149_HLA-II	Phospho (STY)	3	0	1	17	712.991	2135.95	0.00012505	111.4	75.568	0.78912	DQEFLNEKARLSYSDKN	_DQEFLNEKARLS(ph)YSDKN_	Q05655;Q05655-2	PRKCD	Protein kinase C delta type;Protein kinase C delta type regulatory subunit;Protein kinase C delta type catalytic subunit	DQEFLNEKARLS(0.789)YS(0.211)DKN	NA	NA	DQEFLNEKARLS(5.73)Y(-73.82)S(-5.73)DKN
TIAVFCGIIIKt	DPA10103-DPB10401	Phospho (STY)	2	0	1	12	679.861	1357.71	0.23152	80.239	15.402	1	TIAVFCGIIIKT	_TIAVFCGIIIKpT_				TIAVFCGIIIKT(1)	NA	NA	NA
AtLIESCTNTCLSTLDKQ	3912BAM_HLA-DR	2 Phospho (STY)	2	0	2	18	1050.94	2099.86	0.08929	51.286	17.697	0.99809	ATLIESCTNTCLSTLDKQ	_AT(ph)LIESCTNT(ph)CLSTLDKQ_	Q14678-2;Q14678	KANK1	KN motif and ankyrin repeat domain-containing protein 1	AT(0.998)LIES(0.002)CT(0.002)NT(0.333)CLS(0.333)T(0.333)LDKQ	NA	NA	AT(27.23)LIES(-27.23)CT(-22.38)NT(0)CLS(0)T(0)LDKQ
NEKSYREQVKIERDsREHEEPT	4052BA_HLA-DR	Phospho (STY)	4	0	1	22	710.581	2838.29	0.00010231	101.04	74.541	0.99852	NEKSYREQVKIERDSREHEEPT	_NEKSYREQVKIERDS(ph)REHEEPT_	P24593	IGFBP5	Insulin-like growth factor-binding protein 5	NEKS(0.001)YREQVKIERDS(0.999)REHEEPT	NA	NA	NEKS(-28.29)Y(-67.8)REQVKIERDS(28.29)REHEEPT(-60.42)
PAKLsPMKQAQLRNFLA	CD165_HLA-II	Phospho (STY)	3	0	1	17	665.02	1992.04	0.12213	46.926	10.333	1	PAKLSPMKQAQLRNFLA	_PAKLS(ph)PMKQAQLRNFLA_	P35658-2;P35658-4;P35658;P35658-3;P35658-5	NUP214	Nuclear pore complex protein Nup214	PAKLS(1)PMKQAQLRNFLA	NA	NA	PAKLS(46.93)PMKQAQLRNFLA
LIsVFMRsLQKM	TIL3_HLA-II	2 Phospho (STY)	2	0	2	12	806.873	1611.73	0.050245	74.464	25.67	1	LISVFMRSLQKM	_LIS(ph)VFMRS(ph)LQKM_	Q9Y4A5-2;Q9Y4A5	TRRAP	Transformation/transcription domain-associated protein	LIS(1)VFMRS(1)LQKM	NA	NA	LIS(74.46)VFMRS(74.46)LQKM
QVKIERDsREHEEPT	3808HMC_HLA-II, 3912BAM_HLA-DR, 4052BA_HLA-DR, 4052BA_HLA-II	Phospho (STY)	3	0	1	15	644.965	1931.87	0.14187	47.754	31.448	0.99736	QVKIERDSREHEEPT	_QVKIERDS(ph)REHEEPT_	P24593	IGFBP5	Insulin-like growth factor-binding protein 5	QVKIERDS(0.997)REHEEPT(0.003)	NA	NA	QVKIERDS(25.77)REHEEPT(-25.77)
VLKFLKsEMPPVQFK	3869GA_HLA-II	Oxidation (M),Phospho (STY)	4	1	1	15	472.502	1885.98	0.19852	43.761	20.535	1	VLKFLKSEMPPVQFK	_VLKFLKS(ph)EM(ox)PPVQFK_	P52306-6;P52306-2;P52306-3;P52306-4;P52306;P52306-5	RAP1GDS1	Rap1 GTPase-GDP dissociation stimulator 1	VLKFLKS(1)EMPPVQFK	VLKFLKSEM(1)PPVQFK	VLKFLKSEM(43.76)PPVQFK	VLKFLKS(43.76)EMPPVQFK
QPKKDtPRKEKGSREE	3912BAM_HLA-DR	Phospho (STY)	2	0	1	16	996.997	1991.98	0.03688	61.958	19.875	0.99999	QPKKDTPRKEKGSREE	_QPKKDT(ph)PRKEKGSREE_	P26641;P26641-2	EEF1G	Elongation factor 1-gamma	QPKKDT(1)PRKEKGSREE	NA	NA	QPKKDT(51.05)PRKEKGS(-51.05)REE
NFIRsFLKVIQKDN	DPA10103-DPB10401, DRB10701	Phospho (STY)	2	0	1	14	901.472	1800.93	0.29857	51.927	10.387	1	NFIRSFLKVIQKDN	_NFIRpSFLKVIQKDN_				NFIRS(1)FLKVIQKDN	NA	NA	NA
LAYLNSRNVAFtIPSLQ	GD149_HLA-II	2 Phospho (STY)	3	0	2	17	689.662	2065.96	0.063132	55.755	13.44	0.89847	LAYLNSRNVAFTIPSLQ	_LAYLNS(ph)RNVAFT(ph)IPSLQ_	Q7RTW8-5;Q7RTW8	OTOA	Otoancorin	LAY(0.512)LNS(0.589)RNVAFT(0.898)IPS(0.001)LQ	NA	NA	LAY(-0.74)LNS(0.74)RNVAFT(6.86)IPS(-29.8)LQ
PSSYVsLHLSPQVSSSVVY	TIL3_HLA-II	2 Phospho (STY)	3	0	2	19	732.66	2194.96	0.11181	47.204	23.163	0.78118	PSSYVSLHLSPQVSSSVVY	_PSSYVS(ph)LHLSPQVS(ph)SSVVY_	Q04725-2;Q04725-3;Q04725	TLE2	Transducin-like enhancer protein 2	PS(0.001)S(0.015)Y(0.162)VS(0.781)LHLS(0.043)PQVS(0.257)S(0.257)S(0.257)VVY(0.227)	NA	NA	PS(-30.89)S(-17.12)Y(-6.85)VS(6.85)LHLS(-12.93)PQVS(0)S(0)S(0)VVY(-0.54)
VSSGGDLtVKMWRVF	DRB10301, DRB11101	Phospho (STY)	2	0	1	15	881.423	1760.83	0.065748	64.82	14.536	1	VSSGGDLTVKMWRVF	_VSSGGDLpTVKMWRVF_	A6NE52	KIAA1875	WD repeat-containing protein KIAA1875	VSSGGDLT(1)VKMWRVF	NA	NA	NA
QQQQHLLsLQRQGLIsIP	DRB11101	2 Phospho (STY)	3	0	2	18	749.706	2246.1	0.077797	46.319	18.415	1	QQQQHLLSLQRQGLISIP	_QQQQHLLpSLQRQGLIpSIP_	O15409	FOXP2	Forkhead box protein P2	QQQQHLLS(1)LQRQGLIS(1)IP	NA	NA	NA
EPAAVDVELTAYALLAQLt	PD42_HLA-II	Phospho (STY)	2	0	1	19	1034.52	2067.02	0.23565	40.377	10.57	0.7986	EPAAVDVELTAYALLAQLT	_EPAAVDVELTAYALLAQLT(ph)_	A8K2U0;A8K2U0-2	A2ML1	Alpha-2-macroglobulin-like protein 1	EPAAVDVELT(0.046)AY(0.156)ALLAQLT(0.799)	NA	NA	EPAAVDVELT(-12.41)AY(-7.1)ALLAQLT(7.1)
KtVIFMFAQEPEEQKGPQ	DRB11101	Oxidation (M),Phospho (STY)	3	1	1	18	735.01	2202.01	0.13314	41.554	17.755	1	KTVIFMFAQEPEEQKGPQ	_KpTVIFM(ox)FAQEPEEQKGPQ_	Q86WI3	NLRC5	Protein NLRC5	KT(1)VIFMFAQEPEEQKGPQ	KTVIFM(1)FAQEPEEQKGPQ	NA	NA
LKRNQtLDEKHLL	3830NJF_HLA-II	Phospho (STY)	4	0	1	13	422.728	1686.88	0.14739	54.023	26.351	1	LKRNQTLDEKHLL	_LKRNQT(ph)LDEKHLL_	Q9H6X5-2;Q9H6X5	C19orf44	Uncharacterized protein C19orf44	LKRNQT(1)LDEKHLL	NA	NA	LKRNQT(54.02)LDEKHLL
GRAGsVRMRDLRNPHP	3947GA_HLA-DR	Phospho (STY)	2	0	1	16	949.968	1897.92	0.035944	62.303	29.697	1	GRAGSVRMRDLRNPHP	_GRAGS(ph)VRMRDLRNPHP_	P53004	BLVRA	Biliverdin reductase A	GRAGS(1)VRMRDLRNPHP	NA	NA	GRAGS(62.3)VRMRDLRNPHP
LTRKWsEKYSKERATYALDRQLPVS	DRB11303, DRB30101, DRB30202	Phospho (STY)	4	0	1	25	777.152	3104.58	0.0026079	64.726	43.557	0.96939	LTRKWSEKYSKERATYALDRQLPVS	_LTRKWpSEKYSKERATYALDRQLPVS_	Q5SRI9	MANEA	Glycoprotein endo-alpha-1,2-mannosidase	LT(0.024)RKWS(0.969)EKYS(0.003)KERAT(0.003)YALDRQLPVS	NA	NA	NA
sGKTEYQTTKTNKARRS	3912BAM_HLA-DR	Phospho (STY)	4	0	1	17	509.753	2034.98	0.06726	54.271	35.061	0.98433	SGKTEYQTTKTNKARRS	_S(ph)GKTEYQTTKTNKARRS_	Q9HCM4-4;Q9HCM4-3;Q9HCM4;Q9HCM4-2	EPB41L5	Band 4.1-like protein 5	S(0.984)GKT(0.015)EY(0.001)QTTKTNKARRS	NA	NA	S(18.28)GKT(-18.28)EY(-29.98)QT(-44.87)T(-50.61)KT(-53.22)NKARRS(-53.26)
PYLSPLVVWKELEsLL	BP455_HLA-II, DRB11101, DRB11301	Phospho (STY)	3	0	1	16	656.016	1965.03	0.24661	40.179	13.45	0.99356	PYLSPLVVWKELESLL	_PYLSPLVVWKELES(ph)LL_	Q7Z401;Q7Z401-2,Q7Z401	DENND4A	C-myc promoter-binding protein	PYLS(0.006)PLVVWKELES(0.994)LL	NA	NA	PY(-36.34)LS(-22.04)PLVVWKELES(22.04)LL
IEYRENKHFAAASGKVs	CD165_HLA-DR, CD165_HLA-II	Phospho (STY)	3	0	1	17	662.986	1985.94	0.10271	61.602	41.234	0.99267	IEYRENKHFAAASGKVS	_IEYRENKHFAAASGKVS(ph)_	P21580	TNFAIP3	Tumor necrosis factor alpha-induced protein 3;A20p50;A20p37	IEYRENKHFAAAS(0.007)GKVS(0.993)	NA	NA	IEY(-61.19)RENKHFAAAS(-21.32)GKVS(21.32)
DGAASVQELMLtGNQL	RA957_HLA-II	Phospho (STY)	2	0	1	16	863.89	1725.76	0.19335	43.084	10.027	0.99982	DGAASVQELMLTGNQL	_DGAASVQELMLT(ph)GNQL_	O75094-3;O75094;O75094-4;O75094-2	SLIT3	Slit homolog 3 protein	DGAASVQELMLT(1)GNQL	NA	NA	DGAAS(-37.48)VQELMLT(37.48)GNQL
IALNEVLtFLYMTLFLI	DPA10103-DPB10201	Oxidation (M),Phospho (STY)	3	1	1	17	704.036	2109.09	0.068284	51.771	18.147	1	IALNEVLTFLYMTLFLI	_IALNEVLpTFLYM(ox)TLFLI_				IALNEVLT(0.752)FLY(0.114)MT(0.133)LFLI	IALNEVLTFLYM(1)TLFLI	NA	NA
GtEILKQNIAARMQADKN	DRB50101	Oxidation (M),Phospho (STY)	2	1	1	18	1049.01	2096.01	0.15516	40.373	10.35	1	GTEILKQNIAARMQADKN	_GpTEILKQNIAARM(ox)QADKN_				GT(1)EILKQNIAARMQADKN	GTEILKQNIAARM(1)QADKN	NA	NA
IRtAVGQtRLLMKE	RA957_HLA-II	2 Phospho (STY)	4	0	2	14	444.721	1774.86	0.15658	49.31	20.297	1	IRTAVGQTRLLMKE	_IRT(ph)AVGQT(ph)RLLMKE_	Q15398-3;Q15398-1;Q15398	DLGAP5	Disks large-associated protein 5	IRT(1)AVGQT(1)RLLMKE	NA	NA	IRT(49.31)AVGQT(49.31)RLLMKE
GRRKsRQGSLAMEELK	3865DM_HLA-II	Phospho (STY)	4	0	1	16	482.249	1924.97	0.00092067	112.58	68.2	0.78273	GRRKSRQGSLAMEELK	_GRRKS(ph)RQGSLAMEELK_	P16150	SPN	Leukosialin	GRRKS(0.783)RQGS(0.217)LAMEELK	NA	NA	GRRKS(5.57)RQGS(-5.57)LAMEELK
NEENLDEStIDN	3869GA_HLA-II	Phospho (STY)	2	0	1	12	736.775	1471.54	0.21371	52.247	52.247	0.96123	NEENLDESTIDN	_NEENLDEST(ph)IDN_	Q16769-2;Q16769	QPCT	Glutaminyl-peptide cyclotransferase	NEENLDES(0.039)T(0.961)IDN	NA	NA	NEENLDES(-13.94)T(13.94)IDN
VLNGsRLCIKAEMGI	RA957_HLA-DR	Oxidation (M),Phospho (STY)	2	1	1	15	850.417	1698.82	0.11401	51.092	15.868	1	VLNGSRLCIKAEMGI	_VLNGS(ph)RLCIKAEM(ox)GI_	Q9UQV4	LAMP3	Lysosome-associated membrane glycoprotein 3	VLNGS(1)RLCIKAEMGI	VLNGSRLCIKAEM(1)GI	VLNGSRLCIKAEM(51.09)GI	VLNGS(51.09)RLCIKAEMGI
VLNVPPyCtEEsL	JY_HLA-II	3 Phospho (STY)	2	0	3	13	852.307	1702.6	0.059838	66.621	17.203	1	VLNVPPYCTEESL	_VLNVPPY(ph)CT(ph)EES(ph)L_	Q9Y3A4	RRP7A	Ribosomal RNA-processing protein 7 homolog A	VLNVPPY(1)CT(1)EES(1)L	NA	NA	VLNVPPY(66.62)CT(66.62)EES(66.62)L
VYNYMGTCAEVYMKLsVP	RA957_HLA-DR	Phospho (STY)	3	0	1	18	716.647	2146.92	0.077069	52.862	23.244	0.99693	VYNYMGTCAEVYMKLSVP	_VYNYMGTCAEVYMKLS(ph)VP_	Q8IZJ3-2;Q8IZJ3	CPAMD8	C3 and PZP-like alpha-2-macroglobulin domain-containing protein 8	VYNYMGTCAEVY(0.003)MKLS(0.997)VP	NA	NA	VY(-52.13)NY(-52.13)MGT(-50.99)CAEVY(-25.15)MKLS(25.15)VP
NISLYERWRsASN	RA957_HLA-II	Phospho (STY)	3	0	1	13	559.258	1674.75	0.07835	63.091	17.022	0.87805	NISLYERWRSASN	_NISLYERWRS(ph)ASN_	O75151	PHF2	Lysine-specific demethylase PHF2	NISLY(0.005)ERWRS(0.878)AS(0.117)N	NA	NA	NIS(-47.15)LY(-22.62)ERWRS(8.75)AS(-8.75)N
LsRIEKQLKRRFAIGsQV	DPA10103-DPB10601	2 Phospho (STY)	4	0	2	18	573.055	2288.19	0.051462	50.608	18.427	1	LSRIEKQLKRRFAIGSQV	_LpSRIEKQLKRRFAIGpSQV_	P33992	MCM5	DNA replication licensing factor MCM5	LS(1)RIEKQLKRRFAIGS(1)QV	NA	NA	NA
VLVNRsNLDRHSIAPKYHDGR	DRB10404, DRB11201	Phospho (STY)	2	0	1	21	1264.14	2526.26	0.0021921	77.185	29.27	1	VLVNRSNLDRHSIAPKYHDGR	_VLVNRpSNLDRHSIAPKYHDGR_				VLVNRS(1)NLDRHSIAPKYHDGR	NA	NA	NA
LMLWHsLKEVALSSLMH	DRB11101	Oxidation (M),Phospho (STY)	2	1	1	17	1046.01	2090.01	0.18804	40.496	10.438	0.99949	LMLWHSLKEVALSSLMH	_LMLWHpSLKEVALSSLM(ox)H_				LMLWHS(0.998)LKEVALS(0.001)S(0.001)LMH	LM(0.001)LWHSLKEVALSSLM(0.999)H	NA	NA
EDSPFSQLVLPEPNFALtLLL	DRB30202	Phospho (STY)	3	0	1	21	808.41	2422.21	0.12136	40.349	17.704	0.99928	EDSPFSQLVLPEPNFALTLLL	_EDSPFSQLVLPEPNFALpTLLL_				EDSPFS(0.001)QLVLPEPNFALT(0.999)LLL	NA	NA	NA
GVDYKNIHLEKKYVRRDsG	3947GA_HLA-II	Phospho (STY)	4	0	1	19	590.049	2356.17	0.0096817	72.805	42.377	0.99999	GVDYKNIHLEKKYVRRDSG	_GVDYKNIHLEKKYVRRDS(ph)G_	P07333	CSF1R	Macrophage colony-stimulating factor 1 receptor	GVDYKNIHLEKKYVRRDS(1)G	NA	NA	GVDY(-68.05)KNIHLEKKY(-52.36)VRRDS(52.36)G
STLRKDVtALKIMKVNYEQ	RA957_HLA-II	Oxidation (M),2 Phospho (STY)	3	1	2	19	805.058	2412.15	0.19657	42.325	11.576	1	STLRKDVTALKIMKVNYEQ	_ST(ph)LRKDVT(ph)ALKIM(ox)KVNYEQ_	Q9UH92-2;Q9UH92-3;Q9UH92	MLX	Max-like protein X	S(0.491)T(0.523)LRKDVT(0.985)ALKIMKVNY(0.001)EQ	STLRKDVTALKIM(1)KVNYEQ	STLRKDVTALKIM(42.32)KVNYEQ	S(-0.28)T(0.28)LRKDVT(15.7)ALKIMKVNY(-29.77)EQ
DGVKSWLKPRLGQEAtV	3849BR_HLA-II, JY_HLA-DR, JY_HLA-II	Phospho (STY)	4	0	1	17	491.755	1962.99	0.16347	44.294	11.744	0.99435	DGVKSWLKPRLGQEATV	_DGVKSWLKPRLGQEAT(ph)V_	P53396-2;P53396	ACLY	ATP-citrate synthase	DGVKS(0.006)WLKPRLGQEAT(0.994)V	NA	NA	DGVKS(-22.45)WLKPRLGQEAT(22.45)V
GLLsLsELDLAKRR	DRB11101	2 Phospho (STY)	2	0	2	14	865.934	1729.85	0.35734	46.891	10.947	1	GLLSLSELDLAKRR	_GLLpSLpSELDLAKRR_				GLLS(1)LS(1)ELDLAKRR	NA	NA	NA
SVLASSSVSSVKDVIAQKMy	DRB11001	Oxidation (M),2 Phospho (STY)	2	1	2	20	1138.02	2274.03	0.0731	45.257	11.163	1	SVLASSSVSSVKDVIAQKMY	_SVLApSSSVSSVKDVIAQKM(ox)pY_				S(0.031)VLAS(0.242)S(0.242)S(0.242)VS(0.242)S(0.011)VKDVIAQKMY(0.991)	SVLASSSVSSVKDVIAQKM(1)Y	NA	NA
LKHLGsRIPSYVWYGSAPP	DRB11501	Phospho (STY)	2	0	1	19	1104.55	2207.09	0.089398	44.543	15.737	0.99417	LKHLGSRIPSYVWYGSAPP	_LKHLGpSRIPSYVWYGSAPP_				LKHLGS(0.994)RIPS(0.002)Y(0.002)VWY(0.002)GSAPP	NA	NA	NA
LsRQRPGLVAQCLRD	CD165_HLA-II	Phospho (STY)	4	0	1	15	448.732	1790.9	0.23787	41.577	11.269	1	LSRQRPGLVAQCLRD	_LS(ph)RQRPGLVAQCLRD_	Q5T447;Q5T447-2	HECTD3	E3 ubiquitin-protein ligase HECTD3	LS(1)RQRPGLVAQCLRD	NA	NA	LS(41.58)RQRPGLVAQCLRD
LKPRDLNLtITLyH	PD42_HLA-II, TIL3_HLA-II	2 Phospho (STY)	2	0	2	14	928.957	1855.9	0.010345	86.624	43.881	0.99999	LKPRDLNLTITLYH	_LKPRDLNLT(ph)ITLY(ph)H_	Q5T8I9	HENMT1	Small RNA 2-O-methyltransferase	LKPRDLNLT(1)IT(0.007)LY(0.993)H	NA	NA	LKPRDLNLT(51.42)IT(-21.28)LY(21.28)H
PCLAsLHLPLSPG	4021_HLA-II	Phospho (STY)	2	0	1	13	692.838	1383.66	0.29238	43.083	11.661	0.99426	PCLASLHLPLSPG	_PCLAS(ph)LHLPLSPG_	O95076	ALX3	Homeobox protein aristaless-like 3	PCLAS(0.994)LHLPLS(0.006)PG	NA	NA	PCLAS(22.38)LHLPLS(-22.38)PG
LPEMLtVGIRDIAIIRHMN	DRB30101	Oxidation (M),Phospho (STY)	2	1	1	19	1144.59	2287.16	0.0021418	86.313	34.538	1	LPEMLTVGIRDIAIIRHMN	_LPEM(ox)LpTVGIRDIAIIRHMN_				LPEMLT(1)VGIRDIAIIRHMN	LPEM(1)LTVGIRDIAIIRHMN	NA	NA
TTAFtLAHIHyGVRV	RA957_HLA-DR	2 Phospho (STY)	2	0	2	15	923.426	1844.84	0.099835	52.79	18.069	0.99982	TTAFTLAHIHYGVRV	_TTAFT(ph)LAHIHY(ph)GVRV_	Q9C0D9	EPT1	Ethanolaminephosphotransferase 1	TTAFT(0.999)LAHIHY(1)GVRV	NA	NA	T(-34.33)T(-34.33)AFT(34.33)LAHIHY(40.5)GVRV
LPsKEQPVtLNPPV	DRB10101	2 Phospho (STY)	2	0	2	14	839.896	1677.78	0.32741	49.368	12.256	1	LPSKEQPVTLNPPV	_LPpSKEQPVpTLNPPV_				LPS(1)KEQPVT(1)LNPPV	NA	NA	NA
NTItLKRSLILSS	RA957_HLA-II	3 Phospho (STY)	2	0	3	13	843.387	1684.76	0.020714	82.749	14.757	0.99954	NTITLKRSLILSS	_NTIT(ph)LKRS(ph)LILS(ph)S_	P57071-5;P57071-3;P57071-2;P57071	PRDM15	PR domain zinc finger protein 15	NTIT(1)LKRS(0.667)LILS(0.667)S(0.667)	NA	NA	NT(-33.33)IT(33.33)LKRS(0)LILS(0)S(0)
NSVIQQLyMIPsIRNGILA	3912BAM_HLA-DR, 3912BAM_HLA-II	2 Phospho (STY)	3	0	2	19	764.04	2289.1	0.072193	52.612	12.527	0.99983	NSVIQQLYMIPSIRNGILA	_NSVIQQLY(ph)MIPS(ph)IRNGILA_	Q93008-1;Q93008	USP9X	Probable ubiquitin carboxyl-terminal hydrolase FAF-X	NSVIQQLY(1)MIPS(1)IRNGILA	NA	NA	NS(-35.64)VIQQLY(35.64)MIPS(37.8)IRNGILA
VNIGRLEAVsGLSRVQ	3849BR_HLA-II	Phospho (STY)	3	0	1	16	593.316	1776.92	0.22463	41.378	13.095	0.99723	VNIGRLEAVSGLSRVQ	_VNIGRLEAVS(ph)GLSRVQ_	A4FU01-3;A4FU01-2;A4FU01-5;A4FU01-6;A4FU01-4;A4FU01	MTMR11	Myotubularin-related protein 11	VNIGRLEAVS(0.997)GLS(0.003)RVQ	NA	NA	VNIGRLEAVS(25.56)GLS(-25.56)RVQ
TPDNLGRtCLHAAAS	CM647_HLA-DR	Phospho (STY)	3	0	1	15	536.24	1605.7	0.12372	49.929	49.929	0.98124	TPDNLGRTCLHAAAS	_TPDNLGRT(ph)CLHAAAS_	Q8NB46	ANKRD52	Serine/threonine-protein phosphatase 6 regulatory ankyrin repeat subunit C	TPDNLGRT(0.981)CLHAAAS(0.019)	NA	NA	T(-43.9)PDNLGRT(17.19)CLHAAAS(-17.19)
KRGNQsGKNVMVE	BP455_HLA-II	Oxidation (M),Phospho (STY)	2	1	1	13	771.858	1541.7	0.073373	64.04	12.694	1	KRGNQSGKNVMVE	_KRGNQS(ph)GKNVM(ox)VE_	P22087	FBL	rRNA 2-O-methyltransferase fibrillarin	KRGNQS(1)GKNVMVE	KRGNQSGKNVM(1)VE	KRGNQSGKNVM(64.04)VE	KRGNQS(64.04)GKNVMVE
TTMtKVKFKAAKKN	PD42_HLA-II	Oxidation (M),Phospho (STY)	3	1	1	14	564.635	1690.88	0.13859	51.211	16.713	1	TTMTKVKFKAAKKN	_TTM(ox)T(ph)KVKFKAAKKN_	Q9NXG0;Q9NXG0-2	CNTLN	Centlein	T(0.09)T(0.09)MT(0.819)KVKFKAAKKN	TTM(1)TKVKFKAAKKN	TTM(51.21)TKVKFKAAKKN	T(-9.57)T(-9.57)MT(9.57)KVKFKAAKKN
AVNTYGAAPGGsRsRT	JY_HLA-II	2 Phospho (STY)	2	0	2	16	862.861	1723.71	0.0026915	96.171	23.64	0.97186	AVNTYGAAPGGSRSRT	_AVNTYGAAPGGS(ph)RS(ph)RT_	Q9P242;Q9P242-3	NYAP2	Neuronal tyrosine-phosphorylated phosphoinositide-3-kinase adapter 2	AVNTYGAAPGGS(0.972)RS(0.972)RT(0.056)	NA	NA	AVNT(-89.79)Y(-67.46)GAAPGGS(15.26)RS(15.26)RT(-15.26)
VRAQyVALLQRSHGD	PD42_HLA-II, RA957_HLA-II	Phospho (STY)	2	0	1	15	896.946	1791.88	0.069661	56.404	12.714	1	VRAQYVALLQRSHGD	_VRAQY(ph)VALLQRSHGD_	O75610	LEFTY1	Left-right determination factor 1	VRAQY(1)VALLQRSHGD	NA	NA	VRAQY(56.25)VALLQRS(-56.25)HGD
EKQIEQQKKIQMsNLM	3912BAM_HLA-DR	Oxidation (M),Phospho (STY)	2	1	1	16	1036.5	2070.98	0.014771	72.2	15.975	1	EKQIEQQKKIQMSNLM	_EKQIEQQKKIQM(ox)S(ph)NLM_	P36543-3;P36543;P36543-2	ATP6V1E1	V-type proton ATPase subunit E 1	EKQIEQQKKIQMS(1)NLM	EKQIEQQKKIQM(0.676)SNLM(0.324)	EKQIEQQKKIQM(3.19)SNLM(-3.19)	EKQIEQQKKIQMS(72.2)NLM
PKFKyALLAVMGA	CM647_HLA-DR	Phospho (STY)	2	0	1	13	744.888	1487.76	0.18256	50.909	11.891	1	PKFKYALLAVMGA	_PKFKY(ph)ALLAVMGA_	Q9BY50	SEC11C	Signal peptidase complex catalytic subunit SEC11C	PKFKY(1)ALLAVMGA	NA	NA	PKFKY(50.91)ALLAVMGA
QMPKAVLQYLAALIQLsA	DPA10103-DPB10201	Oxidation (M),Phospho (STY)	4	1	1	18	514.274	2053.07	0.046337	51.695	13.926	1	QMPKAVLQYLAALIQLSA	_QM(ox)PKAVLQYLAALIQLpSA_				QMPKAVLQYLAALIQLS(1)A	QM(1)PKAVLQYLAALIQLSA	NA	NA
PLsLLKNLGYLGY	CM647_HLA-DR	Phospho (STY)	3	0	1	13	510.937	1529.79	0.6929	43.544	13.061	0.99982	PLSLLKNLGYLGY	_PLS(ph)LLKNLGYLGY_	Q969I6	SLC38A4	Sodium-coupled neutral amino acid transporter 4	PLS(1)LLKNLGYLGY	NA	NA	PLS(38.65)LLKNLGY(-38.65)LGY(-43.54)
LtKDRsLTGKLE	CM647_HLA-II	2 Phospho (STY)	3	0	2	12	507.576	1519.7	0.29872	45.829	19.817	0.99122	LTKDRSLTGKLE	_LT(ph)KDRS(ph)LTGKLE_	Q9Y618-5;Q9Y618-4;Q9Y618-3;Q9Y618	NCOR2	Nuclear receptor corepressor 2	LT(0.991)KDRS(0.991)LT(0.018)GKLE	NA	NA	LT(20.49)KDRS(20.49)LT(-20.49)GKLE
PAWLSSSRsRARR	CM647_HLA-II	3 Phospho (STY)	2	0	3	13	885.374	1768.73	0.030811	76.827	19.478	0.99641	PAWLSSSRSRARR	_PAWLS(ph)S(ph)SRS(ph)RARR_	Q8WWY3-2	PRPF31	U4/U6 small nuclear ribonucleoprotein Prp31	PAWLS(0.737)S(0.633)S(0.633)RS(0.996)RARR	NA	NA	PAWLS(1.45)S(0)S(0)RS(20.1)RARR
GSHTLQWMyGCDLGPDGR	PD42_HLA-II	Phospho (STY)	2	0	1	18	1036.92	2071.83	0.0046572	106.01	50.694	1	GSHTLQWMYGCDLGPDGR	_GSHTLQWMY(ph)GCDLGPDGR_	Q29963;Q29960;Q29960-2	HLA-C	HLA class I histocompatibility antigen, Cw-6 alpha chain;HLA class I histocompatibility antigen, Cw-16 alpha chain	GSHTLQWMY(1)GCDLGPDGR	NA	NA	GS(-85.96)HT(-81.09)LQWMY(81.09)GCDLGPDGR
LTFItNVVGASITA	DRB10101	Phospho (STY)	2	0	1	14	743.881	1485.75	0.38334	45.368	12.178	0.97133	LTFITNVVGASITA	_LTFIpTNVVGASITA_				LT(0.001)FIT(0.971)NVVGAS(0.027)IT(0.001)A	NA	NA	NA
EDAYLLTLHAGRVtL	BP455_HLA-II	Phospho (STY)	2	0	1	15	876.44	1750.87	0.20301	43.512	16.183	0.98673	EDAYLLTLHAGRVTL	_EDAYLLTLHAGRVT(ph)L_	P49450;P49450-2	CENPA	Histone H3-like centromeric protein A	EDAY(0.001)LLT(0.012)LHAGRVT(0.987)L	NA	NA	EDAY(-29.09)LLT(-19.13)LHAGRVT(19.13)L
DEERELQMDPADyGKQ	DRB30101	Phospho (STY)	2	0	1	16	1002.41	2002.8	0.0027133	134.13	106.87	1	DEERELQMDPADYGKQ	_DEERELQMDPADpYGKQ_	Q6P4E1	CASC4	Protein CASC4	DEERELQMDPADY(1)GKQ	NA	NA	NA
sGLsKEALIQALGEPG	3830NJF_HLA-II	2 Phospho (STY)	2	0	2	16	865.394	1728.77	0.091804	51.998	15.413	1	SGLSKEALIQALGEPG	_S(ph)GLS(ph)KEALIQALGEPG_	P20823-5;P20823-4;P20823-3;P20823-2;P20823;P20823-7;P20823-8	HNF1A	Hepatocyte nuclear factor 1-alpha	S(1)GLS(1)KEALIQALGEPG	NA	NA	S(52)GLS(52)KEALIQALGEPG
LAICHPLQyPAI	JY_HLA-II	Phospho (STY)	2	0	1	12	709.849	1417.68	0.086138	66.073	16.033	1	LAICHPLQYPAI	_LAICHPLQY(ph)PAI_	Q8NGC9	OR11H4	Olfactory receptor 11H4	LAICHPLQY(1)PAI	NA	NA	LAICHPLQY(66.07)PAI
PSLVDyLLNLKEH	TIL1_HLA-II	Phospho (STY)	2	0	1	13	810.905	1619.8	0.22384	56.563	17.929	0.99996	PSLVDYLLNLKEH	_PSLVDY(ph)LLNLKEH_	A8MXE2		Putative UDP-GlcNAc:betaGal beta-1,3-N-acetylglucosaminyltransferase LOC100288842	PSLVDY(1)LLNLKEH	NA	NA	PS(-44.2)LVDY(44.2)LLNLKEH
DQERPRsDLsINN	TIL3_HLA-II	2 Phospho (STY)	3	0	2	13	568.564	1702.67	0.10151	58.674	14.375	1	DQERPRSDLSINN	_DQERPRS(ph)DLS(ph)INN_	Q4G0A6	FAM188B	Protein FAM188B	DQERPRS(1)DLS(1)INN	NA	NA	DQERPRS(58.67)DLS(58.67)INN
ITPAKLsVGFELLRKMGWK	DRB11303	Oxidation (M),Phospho (STY)	5	1	1	19	454.848	2269.21	0.10845	42.913	11.616	1	ITPAKLSVGFELLRKMGWK	_ITPAKLpSVGFELLRKM(ox)GWK_	Q9BRR8	GPATCH1	G patch domain-containing protein 1	IT(0.041)PAKLS(0.959)VGFELLRKMGWK	ITPAKLSVGFELLRKM(1)GWK	NA	NA
PATRTSESVsIFQKE	DRB10401	2 Phospho (STY)	2	0	2	15	920.4	1838.79	0.26956	44.203	11.874	0.98895	PATRTSESVSIFQKE	_PApTRTSESVpSIFQKE_				PAT(0.331)RT(0.332)S(0.332)ES(0.016)VS(0.989)IFQKE	NA	NA	NA
MISSEQLSLELHQVEREIGKRtRE	3912BAM_HLA-II	Oxidation (M),Phospho (STY)	4	1	1	24	741.871	2963.45	0.12314	43.198	24.638	1	MISSEQLSLELHQVEREIGKRTRE	_M(ox)ISSEQLSLELHQVEREIGKRT(ph)RE_	Q5TC82-2;Q5TC82	RC3H1	Roquin-1	MISSEQLSLELHQVEREIGKRT(0.999)RE	M(1)ISSEQLSLELHQVEREIGKRTRE	M(43.2)ISSEQLSLELHQVEREIGKRTRE	MIS(-36.32)S(-36.32)EQLS(-36.32)LELHQVEREIGKRT(36.32)RE
LEtCGGDLKQAEIWLH	4021_HLA-II	Phospho (STY)	3	0	1	16	631.625	1891.85	0.11264	49.298	17.003	1	LETCGGDLKQAEIWLH	_LET(ph)CGGDLKQAEIWLH_	P43897-4;P43897-3;P43897;P43897-2	TSFM	Elongation factor Ts, mitochondrial	LET(1)CGGDLKQAEIWLH	NA	NA	LET(49.3)CGGDLKQAEIWLH
DLKsKKKEEEKLRRQERYF	DPA10103-DPB10401	Phospho (STY)	4	0	1	19	648.343	2589.34	0.12551	41.554	12.17	0.98593	DLKSKKKEEEKLRRQERYF	_DLKpSKKKEEEKLRRQERYF_				DLKS(0.986)KKKEEEKLRRQERY(0.014)F	NA	NA	NA
LNEtDLAtLILNML	3869GA_HLA-II	2 Phospho (STY)	3	0	2	14	578.599	1732.78	0.16273	48.659	13.014	1	LNETDLATLILNML	_LNET(ph)DLAT(ph)LILNML_	O75165	DNAJC13	DnaJ homolog subfamily C member 13	LNET(1)DLAT(1)LILNML	NA	NA	LNET(48.66)DLAT(48.66)LILNML
GIVLAAWLRGsGAQQ	4052BA_HLA-DR	Phospho (STY)	2	0	1	15	803.909	1605.8	0.12222	50.108	11.54	1	GIVLAAWLRGSGAQQ	_GIVLAAWLRGS(ph)GAQQ_	Q6ZN44;Q6ZN44-2	UNC5A	Netrin receptor UNC5A	GIVLAAWLRGS(1)GAQQ	NA	NA	GIVLAAWLRGS(50.11)GAQQ
DAFQMAtRLsKFFSLE	4021_HLA-II	Oxidation (M),2 Phospho (STY)	3	1	2	16	689.628	2065.86	0.13008	47.037	14.857	1	DAFQMATRLSKFFSLE	_DAFQM(ox)AT(ph)RLS(ph)KFFSLE_	Q96M86	DNHD1	Dynein heavy chain domain-containing protein 1	DAFQMAT(0.867)RLS(0.867)KFFS(0.266)LE	DAFQM(1)ATRLSKFFSLE	DAFQM(47.04)ATRLSKFFSLE	DAFQMAT(7.41)RLS(7.41)KFFS(-7.41)LE
EsIQKFLGItPFLNyTR	3849BR_HLA-II	3 Phospho (STY)	4	0	3	17	567.504	2265.99	0.17304	43.791	10.483	0.99962	ESIQKFLGITPFLNYTR	_ES(ph)IQKFLGIT(ph)PFLNY(ph)TR_	P52849	NDST2	Bifunctional heparan sulfate N-deacetylase/N-sulfotransferase 2;Heparan sulfate N-deacetylase 2;Heparan sulfate N-sulfotransferase 2	ES(1)IQKFLGIT(1)PFLNY(0.998)T(0.003)R	NA	NA	ES(34.21)IQKFLGIT(34.21)PFLNY(27.11)T(-27.11)R
KRLAARAGKKPLAHYSs	3830NJF_HLA-II	Phospho (STY)	4	0	1	17	484.268	1933.04	0.036002	60.334	38.667	0.80131	KRLAARAGKKPLAHYSS	_KRLAARAGKKPLAHYSS(ph)_	Q14596;Q14596-2	NBR1	Next to BRCA1 gene 1 protein	KRLAARAGKKPLAHY(0.001)S(0.198)S(0.801)	NA	NA	KRLAARAGKKPLAHY(-28.46)S(-6.08)S(6.08)
RLIKCMNsVEEKRN	PD42_HLA-II	Phospho (STY)	3	0	1	14	600.627	1798.86	0.18334	46.481	28.975	1	RLIKCMNSVEEKRN	_RLIKCMNS(ph)VEEKRN_	Q13571	LAPTM5	Lysosomal-associated transmembrane protein 5	RLIKCMNS(1)VEEKRN	NA	NA	RLIKCMNS(46.48)VEEKRN
VSAHFLsLVSRVDSIS	CM647_HLA-DR	Phospho (STY)	3	0	1	16	599.636	1795.89	0.15883	44.968	14.66	0.98068	VSAHFLSLVSRVDSIS	_VSAHFLS(ph)LVSRVDSIS_	Q5VYJ5	MALRD1	MAM and LDL-receptor class A domain-containing protein 1	VS(0.019)AHFLS(0.981)LVSRVDSIS	NA	NA	VS(-17.23)AHFLS(17.23)LVS(-39)RVDS(-34.77)IS(-34.77)
TPIERESSSPLSSNQsEPG	4021_HLA-II	Phospho (STY)	2	0	1	19	1041.45	2080.89	0.00080949	96.143	13.266	0.99991	TPIERESSSPLSSNQSEPG	_TPIERESSSPLSSNQS(ph)EPG_	P15260	IFNGR1	Interferon gamma receptor 1	TPIERESSSPLSSNQS(1)EPG	NA	NA	T(-87.21)PIERES(-78.58)S(-74.09)S(-69.31)PLS(-53.51)S(-40.71)NQS(40.71)EPG
IKyVGAIEKLKLSEG	CD165_HLA-II	Phospho (STY)	3	0	1	15	576.65	1726.93	0.25634	40.552	10.069	0.99051	IKYVGAIEKLKLSEG	_IKY(ph)VGAIEKLKLSEG_	O14713-2;O14713	ITGB1BP1	Integrin beta-1-binding protein 1	IKY(0.991)VGAIEKLKLS(0.009)EG	NA	NA	IKY(20.18)VGAIEKLKLS(-20.18)EG
LDPKMtHKKLKISND	3912BAM_HLA-II	Oxidation (M),Phospho (STY)	2	1	1	15	932.474	1862.93	0.016231	74.944	18.585	1	LDPKMTHKKLKISND	_LDPKM(ox)T(ph)HKKLKISND_	Q9UJV3-2;Q9UJV3	MID2	Probable E3 ubiquitin-protein ligase MID2	LDPKMT(1)HKKLKISND	LDPKM(1)THKKLKISND	LDPKM(74.94)THKKLKISND	LDPKMT(56.68)HKKLKIS(-56.68)ND
TVQYLRALHsADFPR	CD165_HLA-II	Phospho (STY)	2	0	1	15	927.457	1852.9	0.0043736	93.096	10.679	1	TVQYLRALHSADFPR	_TVQYLRALHS(ph)ADFPR_	A6NFD8-4;A6NFD8	HELT	Hairy and enhancer of split-related protein HELT	TVQYLRALHS(1)ADFPR	NA	NA	T(-68.16)VQY(-60.57)LRALHS(60.57)ADFPR
DsDEERMITHFERSKME	GD149_HLA-II	Phospho (STY)	3	0	1	17	740.641	2218.9	0.0042717	86.625	65.255	0.99942	DSDEERMITHFERSKME	_DS(ph)DEERMITHFERSKME_	Q8NBN3;Q8NBN3-3	TMEM87A	Transmembrane protein 87A	DS(0.999)DEERMIT(0.001)HFERSKME	NA	NA	DS(32.4)DEERMIT(-32.4)HFERS(-67.31)KME
GsAPVVWERMsQEPPQE	RA957_HLA-II	2 Phospho (STY)	2	0	2	17	1043.92	2085.83	0.23392	40.589	11.825	1	GSAPVVWERMSQEPPQE	_GS(ph)APVVWERMS(ph)QEPPQE_	P09619;P09619-2	PDGFRB	Platelet-derived growth factor receptor beta	GS(1)APVVWERMS(1)QEPPQE	NA	NA	GS(40.59)APVVWERMS(40.59)QEPPQE
LFRHQyIQtLKQ	3869GA_HLA-II	2 Phospho (STY)	3	0	2	12	578.942	1733.81	0.2994	45.79	11.105	1	LFRHQYIQTLKQ	_LFRHQY(ph)IQT(ph)LKQ_	B1APH4;B1APH4-2	ZNF487	Putative zinc finger protein 487	LFRHQY(1)IQT(1)LKQ	NA	NA	LFRHQY(45.79)IQT(45.79)LKQ
VLPGDSPFGLLVALHLCVHItHI	DPA10103-DPB10301	Phospho (STY)	4	0	1	23	633.587	2530.32	0.045397	45.696	23.059	0.99997	VLPGDSPFGLLVALHLCVHITHI	_VLPGDSPFGLLVALHLCVHIpTHI_				VLPGDSPFGLLVALHLCVHIT(1)HI	NA	NA	NA
KLDFyGGAMASWEK	4021_HLA-DR, 4021_HLA-II	Phospho (STY)	2	0	1	14	841.868	1681.72	0.027731	72.2	14.611	0.9949	KLDFYGGAMASWEK	_KLDFY(ph)GGAMASWEK_	Q9NPP4	NLRC4	NLR family CARD domain-containing protein 4	KLDFY(0.995)GGAMAS(0.005)WEK	NA	NA	KLDFY(22.9)GGAMAS(-22.9)WEK
MLLKLAEEtNIFPT	CM647_HLA-DR	Phospho (STY)	2	0	1	14	850.422	1698.83	0.087945	56.563	11.7	0.99992	MLLKLAEETNIFPT	_MLLKLAEET(ph)NIFPT_	Q8N565;Q8N565-2	MREG	Melanoregulin	MLLKLAEET(1)NIFPT	NA	NA	MLLKLAEET(40.99)NIFPT(-40.99)
IPGPGtPVKYSEVVLDSEPK	PD42_HLA-II	Phospho (STY)	3	0	1	20	731.368	2191.08	0.0024205	84.425	69.964	0.98281	IPGPGTPVKYSEVVLDSEPK	_IPGPGT(ph)PVKYSEVVLDSEPK_	Q9Y3P8	SIT1	Signaling threshold-regulating transmembrane adapter 1	IPGPGT(0.983)PVKY(0.015)S(0.002)EVVLDSEPK	NA	NA	IPGPGT(18.04)PVKY(-18.04)S(-27.49)EVVLDS(-68.93)EPK
TASQEAMGLFtKWSR	RA957_HLA-DR	Oxidation (M),Phospho (STY)	3	1	1	15	603.606	1807.8	0.11021	51.546	16.726	1	TASQEAMGLFTKWSR	_TASQEAM(ox)GLFT(ph)KWSR_	P62502	LCN6	Epididymal-specific lipocalin-6	TAS(0.163)QEAMGLFT(0.835)KWS(0.001)R	TASQEAM(1)GLFTKWSR	TASQEAM(51.55)GLFTKWSR	T(-39.52)AS(-7.09)QEAMGLFT(7.09)KWS(-28.54)R
tMyRVEKWSEGTTP	RA957_HLA-II	Oxidation (M),2 Phospho (STY)	2	1	2	14	930.867	1859.72	0.20507	45.137	11.908	1	TMYRVEKWSEGTTP	_T(ph)M(ox)Y(ph)RVEKWSEGTTP_	O75952-2	CABYR	Calcium-binding tyrosine phosphorylation-regulated protein	T(0.994)MY(0.997)RVEKWS(0.005)EGT(0.004)TP	TM(1)YRVEKWSEGTTP	TM(45.14)YRVEKWSEGTTP	T(25.74)MY(27.92)RVEKWS(-25.74)EGT(-25.74)T(-38.41)P
SSAVNPLVYtLFNKtY	3830NJF_HLA-II	2 Phospho (STY)	3	0	2	16	659.632	1975.87	0.094542	51.643	27.453	0.95298	SSAVNPLVYTLFNKTY	_SSAVNPLVYT(ph)LFNKT(ph)Y_	P28223-2;P28223	HTR2A	5-hydroxytryptamine receptor 2A	SSAVNPLVY(0.152)T(0.953)LFNKT(0.821)Y(0.073)	NA	NA	S(-40.27)S(-40.27)AVNPLVY(-7.39)T(13.31)LFNKT(7.39)Y(-13.31)
YKNIHLEKKYVRRDs	3947GA_HLA-DR, 3947GA_HLA-II, 4001_HLA-DR	Phospho (STY)	4	0	1	15	508.015	2028.03	0.0022904	107.57	65.604	0.99999	YKNIHLEKKYVRRDS	_YKNIHLEKKYVRRDS(ph)_	P07333	CSF1R	Macrophage colony-stimulating factor 1 receptor	YKNIHLEKKYVRRDS(1)	NA	NA	Y(-107.11)KNIHLEKKY(-52.38)VRRDS(52.38)
ARDPWAQDtKLLDYE	PD42_HLA-II	Phospho (STY)	2	0	1	15	950.927	1899.84	0.078441	55.353	10.489	0.99999	ARDPWAQDTKLLDYE	_ARDPWAQDT(ph)KLLDYE_	Q13111-2;Q13111-3;Q13111	CHAF1A	Chromatin assembly factor 1 subunit A	ARDPWAQDT(1)KLLDYE	NA	NA	ARDPWAQDT(52.17)KLLDY(-52.17)E
LGsCQFHVCPWRRAST	3869GA_HLA-DR	Phospho (STY)	2	0	1	16	964.426	1926.84	0.12385	47.844	13.149	0.99997	LGSCQFHVCPWRRAST	_LGS(ph)CQFHVCPWRRAST_	Q6PIS1;Q6PIS1-5	SLC23A3	Solute carrier family 23 member 3	LGS(1)CQFHVCPWRRAST	NA	NA	LGS(47.6)CQFHVCPWRRAS(-47.6)T(-47.6)
NKDPEILsWTIPPSIE	TIL3_HLA-II	2 Phospho (STY)	4	0	2	16	500.477	1997.88	0.19153	43.184	14.603	0.9735	NKDPEILSWTIPPSIE	_NKDPEILS(ph)WT(ph)IPPSIE_	Q8WXI7	MUC16	Mucin-16	NKDPEILS(0.974)WT(0.513)IPPS(0.513)IE	NA	NA	NKDPEILS(12.64)WT(0)IPPS(0)IE
NLPSQIRKPSGItKKKK	DRB11104	Phospho (STY)	4	0	1	17	501.544	2002.15	0.13395	44.252	10.379	0.99916	NLPSQIRKPSGITKKKK	_NLPSQIRKPSGIpTKKKK_				NLPSQIRKPS(0.001)GIT(0.999)KKKK	NA	NA	NA
VDYKNIHLEKKYVRRDsGF	3947GA_HLA-II	Phospho (STY)	4	0	1	19	612.561	2446.22	0.0033479	83.245	49.41	1	VDYKNIHLEKKYVRRDSGF	_VDYKNIHLEKKYVRRDS(ph)GF_	P07333	CSF1R	Macrophage colony-stimulating factor 1 receptor	VDYKNIHLEKKYVRRDS(1)GF	NA	NA	VDY(-74.89)KNIHLEKKY(-58.95)VRRDS(58.95)GF
KLENIQKEyIRN	3808HMC_HLA-DR	Phospho (STY)	3	0	1	12	543.278	1626.81	0.053244	73.435	29.674	1	KLENIQKEYIRN	_KLENIQKEY(ph)IRN_	Q96JM4-2	LRRIQ1	Leucine-rich repeat and IQ domain-containing protein 1	KLENIQKEY(1)IRN	NA	NA	KLENIQKEY(73.44)IRN
GPKPLFRRMsSLVGPTQ	3849BR_HLA-II, CD165_HLA-DR, CD165_HLA-II, CM647_HLA-DR, CM647_HLA-II, JY_HLA-II, RA957_HLA-DR, RA957_HLA-II	Phospho (STY)	3	0	1	17	651.004	1949.99	0.0013534	98.269	73.871	0.84306	GPKPLFRRMSSLVGPTQ	_GPKPLFRRMS(ph)SLVGPTQ_	P11836	MS4A1	B-lymphocyte antigen CD20	GPKPLFRRMS(0.843)S(0.157)LVGPTQ	GPKPLFRRM(1)SSLVGPTQ	GPKPLFRRM(77.29)SSLVGPTQ	GPKPLFRRMS(7.3)S(-7.3)LVGPT(-60.38)Q
GKAFsRGsHLIQH	TIL1_HLA-II	2 Phospho (STY)	2	0	2	13	799.355	1596.7	0.021212	82.287	18.553	1	GKAFSRGSHLIQH	_GKAFS(ph)RGS(ph)HLIQH_	Q8N9K5-2;Q8N9K5	ZNF565	Zinc finger protein 565	GKAFS(1)RGS(1)HLIQH	NA	NA	GKAFS(82.29)RGS(82.29)HLIQH
VGPLKsQAADQIT	JY_HLA-II	Phospho (STY)	2	0	1	13	704.348	1406.68	0.040375	72.325	12.261	1	VGPLKSQAADQIT	_VGPLKS(ph)QAADQIT_	Q96I99;Q96I99-2	SUCLG2	Succinyl-CoA ligase [GDP-forming] subunit beta, mitochondrial	VGPLKS(1)QAADQIT	NA	NA	VGPLKS(58.61)QAADQIT(-58.61)
LERFsVHRLDLPALy	DPA10103-DPB10601	2 Phospho (STY)	4	0	2	15	497.99	1987.93	0.2184	46.964	10.326	1	LERFSVHRLDLPALY	_LERFpSVHRLDLPALpY_	Q9ULI0	ATAD2B	ATPase family AAA domain-containing protein 2B	LERFS(1)VHRLDLPALY(1)	NA	NA	NA
VTGVLIAsLVGLSIVMGA	BP455_HLA-II, RA957_HLA-II	Oxidation (M),Phospho (STY)	4	1	1	18	449.746	1794.96	0.16612	44.294	11.09	1	VTGVLIASLVGLSIVMGA	_VTGVLIAS(ph)LVGLSIVM(ox)GA_	P48751;P48751-2;P48751-3	SLC4A3	Anion exchange protein 3	VT(0.002)GVLIAS(0.99)LVGLS(0.008)IVMGA	VTGVLIASLVGLSIVM(1)GA	VTGVLIASLVGLSIVM(44.29)GA	VT(-27.99)GVLIAS(20.85)LVGLS(-20.85)IVMGA
VDYKNIHLEKKYVRRDs	3947GA_HLA-DR, 3947GA_HLA-II, 4001_HLA-DR	Phospho (STY)	4	0	1	17	561.539	2242.13	0.0050359	81.665	51.823	0.99999	VDYKNIHLEKKYVRRDS	_VDYKNIHLEKKYVRRDS(ph)_	P07333	CSF1R	Macrophage colony-stimulating factor 1 receptor	VDYKNIHLEKKYVRRDS(1)	NA	NA	VDY(-72.41)KNIHLEKKY(-52.39)VRRDS(52.39)
VIEIMNRLYRyAAEFLT	RA957_HLA-DR	Oxidation (M),Phospho (STY)	3	1	1	17	733.362	2197.06	0.013327	71.344	23.799	1	VIEIMNRLYRYAAEFLT	_VIEIM(ox)NRLYRY(ph)AAEFLT_	Q9NW15-4;Q9NW15-3;Q9NW15-5;Q9NW15	ANO10	Anoctamin-10	VIEIMNRLY(0.152)RY(0.848)AAEFLT	VIEIM(1)NRLYRYAAEFLT	VIEIM(71.34)NRLYRYAAEFLT	VIEIMNRLY(-7.45)RY(7.45)AAEFLT(-67.68)
GSRGPAQALAKPLtQLS	RA957_HLA-DR	Phospho (STY)	2	0	1	17	887.964	1773.91	0.074871	53.252	20.646	0.99668	GSRGPAQALAKPLTQLS	_GSRGPAQALAKPLT(ph)QLS_	A4D2P6	GRID2IP	Delphilin	GSRGPAQALAKPLT(0.997)QLS(0.003)	NA	NA	GS(-39.29)RGPAQALAKPLT(24.92)QLS(-24.92)
ARGHtDTEGRPPSPPPT	RA957_HLA-II	Phospho (STY)	2	0	1	17	926.921	1851.83	0.11407	48.004	10.009	0.99511	ARGHTDTEGRPPSPPPT	_ARGHT(ph)DTEGRPPSPPPT_	Q00613-2;Q00613	HSF1	Heat shock factor protein 1	ARGHT(0.995)DT(0.003)EGRPPS(0.002)PPPT	NA	NA	ARGHT(25.81)DT(-25.81)EGRPPS(-26.45)PPPT(-46.18)
EIEAHLRKQKQKt	RA957_HLA-DR	Phospho (STY)	2	0	1	13	844.946	1687.88	0.12215	56.258	56.258	1	EIEAHLRKQKQKT	_EIEAHLRKQKQKT(ph)_	Q8TDX6;Q8TDX6-2	CSGALNACT1	Chondroitin sulfate N-acetylgalactosaminyltransferase 1	EIEAHLRKQKQKT(1)	NA	NA	EIEAHLRKQKQKT(56.26)
AAGAGRRGPGRsRKAPR	DRB11101	Phospho (STY)	2	0	1	17	900.982	1799.95	0.081325	49.466	13.755	1	AAGAGRRGPGRSRKAPR	_AAGAGRRGPGRpSRKAPR_	P83369	LSM11	U7 snRNA-associated Sm-like protein LSm11	AAGAGRRGPGRS(1)RKAPR	NA	NA	NA
LIELCKLQPGsLPQ	CD165_HLA-II	Phospho (STY)	2	0	1	14	809.917	1617.82	0.066582	60.518	18.183	1	LIELCKLQPGSLPQ	_LIELCKLQPGS(ph)LPQ_	Q09161	NCBP1	Nuclear cap-binding protein subunit 1	LIELCKLQPGS(1)LPQ	NA	NA	LIELCKLQPGS(60.52)LPQ
tLFKGKDyLDQLTQ	RA957_HLA-DR	2 Phospho (STY)	2	0	2	14	915.41	1828.8	0.1076	54.486	12.797	0.99997	TLFKGKDYLDQLTQ	_T(ph)LFKGKDY(ph)LDQLTQ_	O15264	MAPK13	Mitogen-activated protein kinase 13	T(1)LFKGKDY(1)LDQLTQ	NA	NA	T(45.53)LFKGKDY(45.05)LDQLT(-45.05)Q
GVEVLVsVLVGLAME	3947GA_HLA-DR	Oxidation (M),Phospho (STY)	3	1	1	15	537.609	1609.8	0.23667	41.644	21.537	1	GVEVLVSVLVGLAME	_GVEVLVS(ph)VLVGLAM(ox)E_	P03923	MT-ND6	NADH-ubiquinone oxidoreductase chain 6	GVEVLVS(1)VLVGLAME	GVEVLVSVLVGLAM(1)E	GVEVLVSVLVGLAM(41.64)E	GVEVLVS(41.64)VLVGLAME
SSVEAKDSGLEsKKLP	DRB10101	Phospho (STY)	2	0	1	16	877.932	1753.85	0.099698	51.092	16.56	0.98778	SSVEAKDSGLESKKLP	_SSVEAKDSGLEpSKKLP_	Q9NYV4	CDK12	Cyclin-dependent kinase 12	SSVEAKDS(0.012)GLES(0.988)KKLP	NA	NA	NA
KEGFFtVPPEHRL	RA957_HLA-II	Phospho (STY)	2	0	1	13	818.898	1635.78	0.10038	58.889	17.49	1	KEGFFTVPPEHRL	_KEGFFT(ph)VPPEHRL_	Q15131;Q15131-6;Q15131-5	CDK10	Cyclin-dependent kinase 10	KEGFFT(1)VPPEHRL	NA	NA	KEGFFT(58.89)VPPEHRL
GSsLKILSKGKRGGHSS	GD149_HLA-II, JY_HLA-DR, JY_HLA-II	Phospho (STY)	4	0	1	17	445.487	1777.92	0.0033896	87.352	63.871	0.9622	GSSLKILSKGKRGGHSS	_GSS(ph)LKILSKGKRGGHSS_	P61073;P61073-2	CXCR4	C-X-C chemokine receptor type 4	GS(0.038)S(0.962)LKILSKGKRGGHSS	NA	NA	GS(-14.06)S(14.06)LKILS(-50.43)KGKRGGHS(-70.76)S(-70.76)
ADLsAETLQARREWG	BP455_HLA-II	Phospho (STY)	2	0	1	15	891.912	1781.81	0.056611	58.592	25.646	0.77888	ADLSAETLQARREWG	_ADLS(ph)AETLQARREWG_	Q9UN81	L1RE1	LINE-1 retrotransposable element ORF1 protein	ADLS(0.779)AET(0.221)LQARREWG	NA	NA	ADLS(5.47)AET(-5.47)LQARREWG
DQGLFLLRKDsERRA	CD165_HLA-DR	Phospho (STY)	2	0	1	15	942.478	1882.94	0.71512	40.715	14.672	1	DQGLFLLRKDSERRA	_DQGLFLLRKDS(ph)ERRA_	Q6ZN16;Q6ZN16-2;Q6ZN16-3	MAP3K15	Mitogen-activated protein kinase kinase kinase 15	DQGLFLLRKDS(1)ERRA	NA	NA	DQGLFLLRKDS(40.71)ERRA
sGKTEYQTTKTNKARRST	3912BAM_HLA-DR	Phospho (STY)	4	0	1	18	535.015	2136.03	0.0028613	87.326	63.494	0.96103	SGKTEYQTTKTNKARRST	_S(ph)GKTEYQTTKTNKARRST_	Q9HCM4-4;Q9HCM4-3;Q9HCM4;Q9HCM4-2	EPB41L5	Band 4.1-like protein 5	S(0.961)GKT(0.039)EYQTTKTNKARRST	NA	NA	S(13.92)GKT(-13.92)EY(-54.02)QT(-66.43)T(-71.82)KT(-80.77)NKARRS(-80.77)T(-80.77)
INLSKAETQALTNYGsGE	GD149_HLA-II	Phospho (STY)	2	0	1	18	988.454	1974.89	0.0049699	82.59	34.373	0.99807	INLSKAETQALTNYGSGE	_INLSKAETQALTNYGS(ph)GE_	Q15154;Q15154-2	PCM1	Pericentriolar material 1 protein	INLSKAETQALTNY(0.002)GS(0.998)GE	NA	NA	INLS(-77.27)KAET(-67.56)QALT(-41.86)NY(-27.28)GS(27.28)GE
SESSGAPIDLLyELVKQK	DRB10405	2 Phospho (STY)	2	0	2	18	1069	2135.98	0.18883	51.979	12.799	0.99998	SESSGAPIDLLYELVKQK	_SEpSSGAPIDLLpYELVKQK_	O95785	WIZ	Protein Wiz	S(0.006)ES(0.565)S(0.429)GAPIDLLY(1)ELVKQK	NA	NA	NA
LCKFTALssESIEN	RA957_HLA-II	2 Phospho (STY)	2	0	2	14	851.346	1700.68	0.0054833	95.483	35.316	0.82774	LCKFTALSSESIEN	_LCKFTALS(ph)S(ph)ESIEN_	Q92538-3;Q92538-2;Q92538	GBF1	Golgi-specific brefeldin A-resistance guanine nucleotide exchange factor 1	LCKFTALS(0.828)S(0.828)ES(0.344)IEN	NA	NA	LCKFT(-43.72)ALS(5.8)S(5.8)ES(-5.8)IEN
FKKMVTPKKRVRRPs	3947GA_HLA-DR, 3947GA_HLA-II	Phospho (STY)	4	0	1	15	485.28	1937.09	0.0013865	115.57	66.662	0.98464	FKKMVTPKKRVRRPS	_FKKMVTPKKRVRRPS(ph)_	Q02952;Q02952-3;Q02952-2	AKAP12	A-kinase anchor protein 12	FKKMVT(0.015)PKKRVRRPS(0.985)	NA	NA	FKKMVT(-18.07)PKKRVRRPS(18.07)
WSITQAIEyNLKRTP	3830NJF_HLA-II	Phospho (STY)	3	0	1	15	633.984	1898.93	0.12889	49.31	10.973	0.98682	WSITQAIEYNLKRTP	_WSITQAIEY(ph)NLKRTP_	P08913	ADRA2A	Alpha-2A adrenergic receptor	WS(0.006)IT(0.006)QAIEY(0.987)NLKRT(0.001)P	NA	NA	WS(-22.16)IT(-22.16)QAIEY(22.16)NLKRT(-29.22)P
THYtKKPHVFQLRTA	RA957_HLA-II	Phospho (STY)	3	0	1	15	636.328	1905.96	0.1525	46.481	17.848	0.76845	THYTKKPHVFQLRTA	_THYT(ph)KKPHVFQLRTA_	Q8NDX1-2;Q8NDX1	PSD4	PH and SEC7 domain-containing protein 4	THY(0.009)T(0.768)KKPHVFQLRT(0.222)A	NA	NA	T(-43.95)HY(-19.15)T(5.39)KKPHVFQLRT(-5.39)A
MQFTAAVEFIKtI	PD42_HLA-II	Phospho (STY)	2	0	1	13	789.886	1577.76	0.27196	44.203	44.203	0.99994	MQFTAAVEFIKTI	_MQFTAAVEFIKT(ph)I_	Q14C86-4;Q14C86-2;Q14C86;Q14C86-3;Q14C86-5;Q14C86-6	GAPVD1	GTPase-activating protein and VPS9 domain-containing protein 1	MQFTAAVEFIKT(1)I	NA	NA	MQFT(-42.56)AAVEFIKT(42.56)I
DLELTDQLDKsVQ	3808HMC_HLA-DR, 3808HMC_HLA-II	Phospho (STY)	2	0	1	13	792.364	1582.71	0.0061863	101.65	15.022	0.99904	DLELTDQLDKSVQ	_DLELTDQLDKS(ph)VQ_	Q92823-3;Q92823-6;Q92823-2;Q92823;Q92823-5;Q92823-4	NRCAM	Neuronal cell adhesion molecule	DLELT(0.001)DQLDKS(0.999)VQ	NA	NA	DLELT(-30.2)DQLDKS(30.2)VQ
DKENERLAYVtYQD	3947GA_HLA-DR	Phospho (STY)	2	0	1	14	912.396	1822.78	0.24771	42.789	11.358	0.97509	DKENERLAYVTYQD	_DKENERLAYVT(ph)YQD_	O75461-2;O75461-3;O75461	E2F6	Transcription factor E2F6	DKENERLAY(0.012)VT(0.975)Y(0.012)QD	NA	NA	DKENERLAY(-18.94)VT(18.94)Y(-18.94)QD
YKEMLEsNNVITFN	CD165_HLA-DR	Phospho (STY)	3	0	1	14	594.599	1780.77	0.071926	59.185	18.633	0.98032	YKEMLESNNVITFN	_YKEMLES(ph)NNVITFN_	Q14563	SEMA3A	Semaphorin-3A	YKEMLES(0.98)NNVIT(0.02)FN	NA	NA	Y(-51.59)KEMLES(16.98)NNVIT(-16.98)FN
TPAESASFAAVVAtLE	CD165_HLA-II	Phospho (STY)	2	0	1	16	822.382	1642.75	0.09607	51.445	13.142	0.99993	TPAESASFAAVVATLE	_TPAESASFAAVVAT(ph)LE_	O94854	KIAA0754	Uncharacterized protein KIAA0754	TPAESASFAAVVAT(1)LE	NA	NA	T(-46.23)PAES(-46.23)AS(-46.23)FAAVVAT(46.23)LE
GPANtEQKLKSFPEDP	CM647_HLA-II	Phospho (STY)	2	0	1	16	919.422	1836.83	0.043757	59.426	17.031	0.98399	GPANTEQKLKSFPEDP	_GPANT(ph)EQKLKSFPEDP_	Q8TBC5-4;Q8TBC5-2;Q8TBC5;Q8TBC5-3	ZSCAN18	Zinc finger and SCAN domain-containing protein 18	GPANT(0.984)EQKLKS(0.016)FPEDP	NA	NA	GPANT(17.89)EQKLKS(-17.89)FPEDP
VGSMVADVHRtLV	CM647_HLA-II	Phospho (STY)	2	0	1	13	732.357	1462.7	0.14079	54.608	27.127	0.99999	VGSMVADVHRTLV	_VGSMVADVHRT(ph)LV_	O00757;P09467	FBP2;FBP1	Fructose-1,6-bisphosphatase isozyme 2;Fructose-1,6-bisphosphatase 1	VGSMVADVHRT(1)LV	NA	NA	VGS(-50.45)MVADVHRT(50.45)LV
RLDLLPLCVtFLLC	3869GA_HLA-DR, 3869GA_HLA-II, 4021_HLA-DR	Phospho (STY)	2	0	1	14	849.94	1697.87	0.035125	68.371	20.379	1	RLDLLPLCVTFLLC	_RLDLLPLCVT(ph)FLLC_	Q86WA9	SLC26A11	Sodium-independent sulfate anion transporter	RLDLLPLCVT(1)FLLC	NA	NA	RLDLLPLCVT(68.37)FLLC
AsMGGWtKSQPFSGE	4021_HLA-DR, 4021_HLA-II	Oxidation (M),2 Phospho (STY)	2	1	2	15	873.318	1744.62	0.12222	50.108	15.353	1	ASMGGWTKSQPFSGE	_AS(ph)M(ox)GGWT(ph)KSQPFSGE_	Q70EL1-7;Q70EL1;Q70EL1-6	USP54	Inactive ubiquitin carboxyl-terminal hydrolase 54	AS(0.991)MGGWT(0.991)KS(0.018)QPFSGE	ASM(1)GGWTKSQPFSGE	ASM(50.11)GGWTKSQPFSGE	AS(20.34)MGGWT(20.34)KS(-20.34)QPFS(-47.08)GE
TPKKKKKRFsFKKSFKLSGFS	CM647_HLA-II	Phospho (STY)	4	0	1	21	646.869	2583.45	0.056054	51.963	34.741	0.98704	TPKKKKKRFSFKKSFKLSGFS	_TPKKKKKRFS(ph)FKKSFKLSGFS_	P29966	MARCKS	Myristoylated alanine-rich C-kinase substrate	T(0.011)PKKKKKRFS(0.987)FKKS(0.001)FKLS(0.001)GFS	NA	NA	T(-19.53)PKKKKKRFS(19.53)FKKS(-31.23)FKLS(-30.51)GFS(-34.74)
VDDTIQtLQQRLRDAEDT	RA957_HLA-DR, RA957_HLA-II	Phospho (STY)	3	0	1	18	733.009	2196.01	0.009661	74.772	21.368	0.79234	VDDTIQTLQQRLRDAEDT	_VDDTIQT(ph)LQQRLRDAEDT_	Q9BXF9	TEKT3	Tektin-3	VDDT(0.001)IQT(0.792)LQQRLRDAEDT(0.207)	NA	NA	VDDT(-31.32)IQT(5.83)LQQRLRDAEDT(-5.83)
ILGsLPNQPLSPEMHI	DRB10101	Phospho (STY)	2	0	1	16	913.45	1824.88	0.15527	45.598	13.1	0.99928	ILGSLPNQPLSPEMHI	_ILGpSLPNQPLSPEMHI_	Q8N6Y0	USHBP1	Usher syndrome type-1C protein-binding protein 1	ILGS(0.999)LPNQPLS(0.001)PEMHI	NA	NA	NA
TGVsKPRVSDAVQP	3830NJF_HLA-II	Phospho (STY)	3	0	1	14	507.587	1519.74	0.13859	51.211	23.349	0.97991	TGVSKPRVSDAVQP	_TGVS(ph)KPRVSDAVQP_	Q99569;Q99569-2	PKP4	Plakophilin-4	T(0.003)GVS(0.98)KPRVS(0.017)DAVQP	NA	NA	T(-25.49)GVS(17.53)KPRVS(-17.53)DAVQP
KEMAKtHHQKVEKKK	3947GA_HLA-II	Phospho (STY)	4	0	1	15	483.258	1929	0.13394	48.704	24.146	1	KEMAKTHHQKVEKKK	_KEMAKT(ph)HHQKVEKKK_	Q9P2E9-2;Q9P2E9;Q9P2E9-3	RRBP1	Ribosome-binding protein 1	KEMAKT(1)HHQKVEKKK	NA	NA	KEMAKT(48.7)HHQKVEKKK
KGSLRSLNRDMQPTEs	CD165_HLA-II	Phospho (STY)	3	0	1	16	633.631	1897.87	0.0043348	88.551	35.273	0.99967	KGSLRSLNRDMQPTES	_KGSLRSLNRDMQPTES(ph)_	O00533-2;O00533	CHL1	Neural cell adhesion molecule L1-like protein;Processed neural cell adhesion molecule L1-like protein	KGSLRSLNRDMQPTES(1)	NA	NA	KGS(-80.46)LRS(-80.46)LNRDMQPT(-34.77)ES(34.77)
NAEEFLtKYKEVQSQQM	DRB10701	Phospho (STY)	3	0	1	17	718.326	2151.95	0.068284	51.771	12.775	0.86738	NAEEFLTKYKEVQSQQM	_NAEEFLpTKYKEVQSQQM_				NAEEFLT(0.867)KY(0.132)KEVQS(0.001)QQM	NA	NA	NA
PMAPRSQIPSRHVLCLPPRNVtL	DPA10103-DPB10601	Phospho (STY)	2	0	1	23	1331.7	2661.38	0.0052586	57.804	16.562	1	PMAPRSQIPSRHVLCLPPRNVTL	_PMAPRSQIPSRHVLCLPPRNVpTL_	Q96JG8	MAGED4	Melanoma-associated antigen D4	PMAPRSQIPSRHVLCLPPRNVT(1)L	NA	NA	NA
LKKKGIAWWtDKNVK	3865DM_HLA-II	Phospho (STY)	4	0	1	15	474.513	1894.02	0.13889	48.112	21.965	1	LKKKGIAWWTDKNVK	_LKKKGIAWWT(ph)DKNVK_	Q9NV96-2;Q9NV96-3;Q9NV96	TMEM30A	Cell cycle control protein 50A	LKKKGIAWWT(1)DKNVK	NA	NA	LKKKGIAWWT(48.11)DKNVK
FRVLLLRIsPQHL	TIL3_HLA-II	Phospho (STY)	2	0	1	13	836.477	1670.94	0.12019	56.432	18.71	1	FRVLLLRISPQHL	_FRVLLLRIS(ph)PQHL_	Q9Y3R5-2;Q9Y3R5	DOPEY2	Protein dopey-2	FRVLLLRIS(1)PQHL	NA	NA	FRVLLLRIS(56.43)PQHL
VVEsAYEVIKLKGYTNW	3971ORA_HLA-DR	Phospho (STY)	3	0	1	17	693.678	2078.01	0.17304	43.791	27.849	0.8752	VVESAYEVIKLKGYTNW	_VVES(ph)AYEVIKLKGYTNW_	P07195	LDHB	L-lactate dehydrogenase B chain	VVES(0.875)AY(0.125)EVIKLKGYTNW	NA	NA	VVES(8.46)AY(-8.46)EVIKLKGY(-43.79)T(-42.64)NW
TLDLMKPKsREVE	CM647_HLA-II	Oxidation (M),Phospho (STY)	3	1	1	13	547.935	1640.78	0.20797	48.659	18.678	1	TLDLMKPKSREVE	_TLDLM(ox)KPKS(ph)REVE_	Q8IZ07	ANKRD13A	Ankyrin repeat domain-containing protein 13A	TLDLMKPKS(1)REVE	TLDLM(1)KPKSREVE	TLDLM(48.66)KPKSREVE	T(-44.03)LDLMKPKS(44.03)REVE
DQDLKSRPESVECIRyN	TIL1_HLA-II	Phospho (STY)	3	0	1	17	711.321	2130.94	0.0074321	78.069	33.502	0.94883	DQDLKSRPESVECIRYN	_DQDLKSRPESVECIRY(ph)N_	P41180;P41180-2	CASR	Extracellular calcium-sensing receptor	DQDLKS(0.026)RPES(0.026)VECIRY(0.949)N	NA	NA	DQDLKS(-15.69)RPES(-15.69)VECIRY(15.69)N
AIHSTtGTRyDLAVPPD	JY_HLA-II	2 Phospho (STY)	2	0	2	17	987.424	1972.83	0.017895	67.93	10.145	0.98898	AIHSTTGTRYDLAVPPD	_AIHSTT(ph)GTRY(ph)DLAVPPD_	Q504T8	MIDN	Midnolin	AIHS(0.024)T(0.024)T(0.804)GT(0.159)RY(0.989)DLAVPPD	NA	NA	AIHS(-15.54)T(-15.54)T(7.29)GT(-7.29)RY(20.09)DLAVPPD
RMVFIPsGPVEAQVQRFLNP	DRB11101	Oxidation (M),Phospho (STY)	3	1	1	20	794.399	2380.18	0.11801	41.554	18.455	1	RMVFIPSGPVEAQVQRFLNP	_RM(ox)VFIPpSGPVEAQVQRFLNP_				RMVFIPS(1)GPVEAQVQRFLNP	RM(1)VFIPSGPVEAQVQRFLNP	NA	NA
SSDHAyNRKGFKIRYSA	BP455_HLA-II	Phospho (STY)	4	0	1	17	520.749	2078.97	0.078072	52.823	24.973	0.95618	SSDHAYNRKGFKIRYSA	_SSDHAY(ph)NRKGFKIRYSA_	Q7Z408;Q7Z408-4	CSMD2	CUB and sushi domain-containing protein 2	SSDHAY(0.956)NRKGFKIRY(0.021)S(0.023)A	NA	NA	S(-47.72)S(-47.72)DHAY(16.19)NRKGFKIRY(-16.63)S(-16.19)A
KVRsFGPLSKAGFYL	JY_HLA-II	Phospho (STY)	2	0	1	15	875.458	1748.9	0.14033	47.938	47.938	0.99848	KVRSFGPLSKAGFYL	_KVRS(ph)FGPLSKAGFYL_	P54753	EPHB3	Ephrin type-B receptor 3	KVRS(0.998)FGPLS(0.001)KAGFYL	NA	NA	KVRS(28.36)FGPLS(-28.36)KAGFY(-41.97)L
DSDVGEYRAVTELGRPDAEyWN	DRB50101	Phospho (STY)	3	0	1	22	874.71	2621.11	0.02386	49.973	26.579	0.99988	DSDVGEYRAVTELGRPDAEYWN	_DSDVGEYRAVTELGRPDAEpYWN_	Q30154	HLA-DRB5	HLA class II histocompatibility antigen, DR beta 5 chain	DSDVGEYRAVTELGRPDAEY(1)WN	NA	NA	NA
IGEVRVPMsSVDLGRPV	3912BAM_HLA-DR	Phospho (STY)	2	0	1	17	945.979	1889.94	0.033573	61.353	10.261	0.99026	IGEVRVPMSSVDLGRPV	_IGEVRVPMS(ph)SVDLGRPV_	O00445;O00445-2	SYT5	Synaptotagmin-5	IGEVRVPMS(0.99)S(0.01)VDLGRPV	NA	NA	IGEVRVPMS(20.07)S(-20.07)VDLGRPV
LWYQFALsLMAAGKS	TIL3_HLA-II	Phospho (STY)	2	0	1	15	883.423	1764.83	0.25318	40.727	13.246	0.94718	LWYQFALSLMAAGKS	_LWYQFALS(ph)LMAAGKS_	Q86TV6;Q86TV6-2	TTC7B	Tetratricopeptide repeat protein 7B	LWY(0.053)QFALS(0.947)LMAAGKS	NA	NA	LWY(-12.55)QFALS(12.55)LMAAGKS(-37.54)
SSsPLSKKRRVSGPDPKPGSN	DPA10103-DPB10601	Acetyl (Protein N-term),Phospho (STY)	4	0	1	21	576.543	2302.14	0.0038195	65.753	41.526	0.93048	SSSPLSKKRRVSGPDPKPGSN	_(ac)SSpSPLSKKRRVSGPDPKPGSN_	P22314	UBA1	Ubiquitin-like modifier-activating enzyme 1	S(0.027)S(0.042)S(0.93)PLSKKRRVSGPDPKPGSN	NA	NA	NA
EKLEQyVKQLQVVR	CD165_HLA-II	Phospho (STY)	3	0	1	14	613.996	1838.97	0.14472	50.562	12.534	1	EKLEQYVKQLQVVR	_EKLEQY(ph)VKQLQVVR_	Q8NCL4	GALNT6	Polypeptide N-acetylgalactosaminyltransferase 6	EKLEQY(1)VKQLQVVR	NA	NA	EKLEQY(50.56)VKQLQVVR
ISKAEMLEIVQAIyK	PD42_HLA-II	Phospho (STY)	2	0	1	15	908.47	1814.93	0.017894	73.499	16.952	1	ISKAEMLEIVQAIYK	_ISKAEMLEIVQAIY(ph)K_	P61601	NCALD	Neurocalcin-delta	ISKAEMLEIVQAIY(1)K	NA	NA	IS(-69.56)KAEMLEIVQAIY(69.56)K
DVTPVIYAGAtSKNKMV	3808HMC_HLA-DR	Oxidation (M),Phospho (STY)	3	1	1	17	630.641	1888.9	0.20773	41.967	17.031	1	DVTPVIYAGATSKNKMV	_DVTPVIYAGAT(ph)SKNKM(ox)V_	Q8IZF6-2;Q8IZF6-3;Q8IZF6	GPR112	Probable G-protein coupled receptor 112	DVT(0.002)PVIY(0.002)AGAT(0.995)S(0.001)KNKMV	DVTPVIYAGATSKNKM(1)V	DVTPVIYAGATSKNKM(41.97)V	DVT(-26.12)PVIY(-26.45)AGAT(26.12)S(-31.37)KNKMV
GELGEAsPPLNHIHG	3865DM_HLA-II	Phospho (STY)	2	0	1	15	804.364	1606.71	0.053919	59.426	15.117	1	GELGEASPPLNHIHG	_GELGEAS(ph)PPLNHIHG_	Q9BXP8	PAPPA2	Pappalysin-2	GELGEAS(1)PPLNHIHG	NA	NA	GELGEAS(59.43)PPLNHIHG
PSECPAQPKCTYENVtGGL	CD165_HLA-II	Phospho (STY)	2	0	1	19	1037.44	2072.86	0.029874	60.49	15.874	0.9981	PSECPAQPKCTYENVTGGL	_PSECPAQPKCTYENVT(ph)GGL_	O43559	FRS3	Fibroblast growth factor receptor substrate 3	PSECPAQPKCT(0.001)Y(0.001)ENVT(0.998)GGL	NA	NA	PS(-51.39)ECPAQPKCT(-28.61)Y(-32.83)ENVT(28.61)GGL
tPGGTRIIYDRKFLLDRRN	3912BAM_HLA-DR	Phospho (STY)	5	0	1	19	475.054	2370.23	0.12876	45.704	25.079	0.99701	TPGGTRIIYDRKFLLDRRN	_T(ph)PGGTRIIYDRKFLLDRRN_	Q13542	EIF4EBP2	Eukaryotic translation initiation factor 4E-binding protein 2	T(0.997)PGGT(0.003)RIIYDRKFLLDRRN	NA	NA	T(25.51)PGGT(-25.51)RIIY(-37.31)DRKFLLDRRN
TPKLPMDGLFLIQt	GD149_HLA-II	Phospho (STY)	3	0	1	14	551.949	1652.82	0.071946	62.162	13.695	1	TPKLPMDGLFLIQT	_TPKLPMDGLFLIQT(ph)_	Q12864	CDH17	Cadherin-17	TPKLPMDGLFLIQT(1)	NA	NA	T(-62.13)PKLPMDGLFLIQT(62.13)
LKtLCKLAVIQY	CD165_HLA-II	Phospho (STY)	2	0	1	12	736.901	1471.79	0.17052	55.567	24.88	1	LKTLCKLAVIQY	_LKT(ph)LCKLAVIQY_	Q9BQ90	KLHDC3	Kelch domain-containing protein 3	LKT(1)LCKLAVIQY	NA	NA	LKT(55.57)LCKLAVIQY(-55.57)
DYKNIHLEKKYVRRDsG	3808HMC_HLA-DR, 3808HMC_HLA-II, 3947GA_HLA-DR, 3947GA_HLA-II, 4001_HLA-DR	Phospho (STY)	4	0	1	17	551.027	2200.08	0.0042156	84.499	32.611	1	DYKNIHLEKKYVRRDSG	_DYKNIHLEKKYVRRDS(ph)G_	P07333	CSF1R	Macrophage colony-stimulating factor 1 receptor	DYKNIHLEKKYVRRDS(1)G	NA	NA	DY(-84.5)KNIHLEKKY(-59.33)VRRDS(59.33)G
QLQLLGAVCMLLAsKLRET	GD149_HLA-II, JY_HLA-DR	Oxidation (M),Phospho (STY)	4	1	1	19	546.539	2182.13	0.17884	43.208	22.84	1	QLQLLGAVCMLLASKLRET	_QLQLLGAVCM(ox)LLAS(ph)KLRET_	P30281;P30281-2	CCND3	G1/S-specific cyclin-D3	QLQLLGAVCMLLAS(0.98)KLRET(0.02)	QLQLLGAVCM(1)LLASKLRET	QLQLLGAVCM(43.21)LLASKLRET	QLQLLGAVCMLLAS(16.8)KLRET(-16.8)
NTARTVDLQPKKsNMVRLL	DRB11101	Phospho (STY)	4	0	1	19	566.804	2263.19	0.023264	56.407	22.46	0.99025	NTARTVDLQPKKSNMVRLL	_NTARTVDLQPKKpSNMVRLL_				NT(0.005)ART(0.004)VDLQPKKS(0.99)NMVRLL	NA	NA	NA
AKNQKAGLGPRFsQAP	3912BAM_HLA-DR	Phospho (STY)	3	0	1	16	583.965	1748.87	0.071748	54.598	15.593	1	AKNQKAGLGPRFSQAP	_AKNQKAGLGPRFS(ph)QAP_	Q71SY5-5	MED25	Mediator of RNA polymerase II transcription subunit 25	AKNQKAGLGPRFS(1)QAP	NA	NA	AKNQKAGLGPRFS(54.6)QAP
SKRVsLLQNPPTV	JY_HLA-DR	Phospho (STY)	2	0	1	13	759.906	1517.8	0.13114	55.461	25.023	0.96538	SKRVSLLQNPPTV	_SKRVS(ph)LLQNPPTV_	Q96IQ7-2;Q96IQ7	VSIG2	V-set and immunoglobulin domain-containing protein 2	S(0.035)KRVS(0.965)LLQNPPTV	NA	NA	S(-14.47)KRVS(14.47)LLQNPPT(-39.52)V
LELQKSKRLDyVNHAR	DPA10103-DPB10301	Phospho (STY)	4	0	1	16	513.27	2049.05	0.15798	45.434	12.128	0.98474	LELQKSKRLDYVNHAR	_LELQKSKRLDpYVNHAR_	O95149	SNUPN	Snurportin-1	LELQKS(0.015)KRLDY(0.985)VNHAR	NA	NA	NA
LEKTRSIMAEELVKLt	BP455_HLA-II, RA957_HLA-II, TIL1_HLA-II	Oxidation (M),Phospho (STY)	3	1	1	16	653.007	1956	0.080964	53.403	24.063	1	LEKTRSIMAEELVKLT	_LEKTRSIM(ox)AEELVKLT(ph)_	P82094-2;P82094	TMF1	TATA element modulatory factor	LEKT(0.025)RS(0.025)IMAEELVKLT(0.951)	LEKTRSIM(1)AEELVKLT	LEKTRSIM(53.4)AEELVKLT	LEKT(-15.85)RS(-15.85)IMAEELVKLT(15.85)
GPPsLEYIQAKDLFPPK	CM647_HLA-II, PD42_HLA-II	Phospho (STY)	3	0	1	17	660.667	1978.98	0.066329	65.784	45.133	0.97382	GPPSLEYIQAKDLFPPK	_GPPS(ph)LEYIQAKDLFPPK_	Q9NYA4	MTMR4	Myotubularin-related protein 4	GPPS(0.974)LEY(0.026)IQAKDLFPPK	NA	NA	GPPS(15.7)LEY(-15.7)IQAKDLFPPK
PTENPtAHSNLyILA	CM647_HLA-DR	2 Phospho (STY)	2	0	2	15	900.884	1799.75	0.10065	52.693	26.178	0.97139	PTENPTAHSNLYILA	_PTENPT(ph)AHSNLY(ph)ILA_	Q9Y4K4	MAP4K5	Mitogen-activated protein kinase kinase kinase kinase 5	PT(0.001)ENPT(0.934)AHS(0.094)NLY(0.971)ILA	NA	NA	PT(-30.48)ENPT(11.41)AHS(-11.41)NLY(15.01)ILA
ILDLMKEWIAHsEKLP	3865DM_HLA-II	Oxidation (M),Phospho (STY)	3	1	1	16	673.672	2017.99	0.18225	43.69	10.33	1	ILDLMKEWIAHSEKLP	_ILDLM(ox)KEWIAHS(ph)EKLP_	Q96E40;Q96E40-2	C9orf9	Uncharacterized protein C9orf9	ILDLMKEWIAHS(1)EKLP	ILDLM(1)KEWIAHSEKLP	ILDLM(43.69)KEWIAHSEKLP	ILDLMKEWIAHS(43.69)EKLP
PEGLLIIEAPQVPPy	3808HMC_HLA-II	Phospho (STY)	2	0	1	15	858.436	1714.86	0.15283	59.542	25.01	1	PEGLLIIEAPQVPPY	_PEGLLIIEAPQVPPY(ph)_	Q9UJY1	HSPB8	Heat shock protein beta-8	PEGLLIIEAPQVPPY(1)	NA	NA	PEGLLIIEAPQVPPY(59.54)
VyVREQLALRTELT	CD165_HLA-II	2 Phospho (STY)	2	0	2	14	925.944	1849.87	0.39733	49.3	14.527	0.99999	VYVREQLALRTELT	_VY(ph)VREQLALRT(ph)ELT_	Q15699	ALX1	ALX homeobox protein 1	VY(1)VREQLALRT(0.5)ELT(0.5)	NA	NA	VY(49.3)VREQLALRT(0)ELT(0)
KDsPVYPGPARPAS	RA957_HLA-II	Phospho (STY)	2	0	1	14	761.359	1520.7	0.031078	70.028	19.921	0.9983	KDSPVYPGPARPAS	_KDS(ph)PVYPGPARPAS_	P47902	CDX1	Homeobox protein CDX-1	KDS(0.998)PVY(0.002)PGPARPAS	NA	NA	KDS(27.69)PVY(-27.69)PGPARPAS(-65.85)
GLVFISNRCKEItV	DRB11101	Phospho (STY)	2	0	1	14	829.92	1657.83	0.2946	52.278	22.805	0.99681	GLVFISNRCKEITV	_GLVFISNRCKEIpTV_				GLVFIS(0.003)NRCKEIT(0.997)V	NA	NA	NA
AKAPsAARsLPsASTSK	RA957_HLA-DR	3 Phospho (STY)	2	0	3	17	935.399	1868.78	0.14182	45.433	10.019	0.99057	AKAPSAARSLPSASTSK	_AKAPS(ph)AARS(ph)LPS(ph)ASTSK_	Q9UQN3;Q9UQN3-2	CHMP2B	Charged multivesicular body protein 2b	AKAPS(0.991)AARS(0.991)LPS(0.991)AS(0.026)T(0.001)S(0.001)K	NA	NA	AKAPS(20.58)AARS(20.58)LPS(20.58)AS(-20.58)T(-38.66)S(-38.83)K
GTLIKIFQAsGKKM	3971ORA_HLA-DR	Phospho (STY)	3	0	1	14	534.621	1600.84	0.077466	57.802	57.802	1	GTLIKIFQASGKKM	_GTLIKIFQAS(ph)GKKM_	Q13797	ITGA9	Integrin alpha-9	GTLIKIFQAS(1)GKKM	NA	NA	GT(-54.2)LIKIFQAS(54.2)GKKM
GVSHsARPKSCFLQ	CM647_HLA-DR	Phospho (STY)	2	0	1	14	798.871	1595.73	0.066582	60.518	17.222	0.87551	GVSHSARPKSCFLQ	_GVSHS(ph)ARPKSCFLQ_	Q8N2A0	LINC00269	Putative uncharacterized protein encoded by LINC00269	GVS(0.104)HS(0.876)ARPKS(0.02)CFLQ	NA	NA	GVS(-9.25)HS(9.25)ARPKS(-16.32)CFLQ
ASRVAGtTARSKLQ	RA957_HLA-DR	Phospho (STY)	3	0	1	14	509.266	1524.78	0.10723	54.524	13.124	0.96446	ASRVAGTTARSKLQ	_ASRVAGT(ph)TARSKLQ_	Q15398-3	DLGAP5	Disks large-associated protein 5	AS(0.001)RVAGT(0.964)T(0.035)ARSKLQ	NA	NA	AS(-30.25)RVAGT(14.46)T(-14.46)ARS(-41.11)KLQ
YLSIEEIQEPKsAV	CM647_HLA-DR	Phospho (STY)	2	0	1	14	843.405	1684.8	0.024378	74.376	12.697	1	YLSIEEIQEPKSAV	_YLSIEEIQEPKS(ph)AV_	Q9BZV3	IMPG2	Interphotoreceptor matrix proteoglycan 2	YLSIEEIQEPKS(1)AV	NA	NA	Y(-74.38)LS(-58.44)IEEIQEPKS(58.44)AV
LEGALVQTTKKTPSLtKR	DPA10103-DPB10601	Phospho (STY)	4	0	1	18	513.537	2050.12	0.11952	42.647	12.881	0.94624	LEGALVQTTKKTPSLTKR	_LEGALVQTTKKTPSLpTKR_	Q96P09	BIRC8	Baculoviral IAP repeat-containing protein 8	LEGALVQT(0.015)T(0.013)KKT(0.013)PS(0.013)LT(0.946)KR	NA	NA	NA
KALPKQEMAsASSsQRGRR	DPA10103-DPB10401	2 Phospho (STY)	3	0	2	19	750.019	2247.03	0.13666	40.962	12.006	0.98524	KALPKQEMASASSSQRGRR	_KALPKQEMApSASSpSQRGRR_	Q32P51	HNRNPA1L2	Heterogeneous nuclear ribonucleoprotein A1-like 2	KALPKQEMAS(0.985)AS(0.038)S(0.038)S(0.938)QRGRR	NA	NA	NA
GNVFPMtsIEQVLN	CM647_HLA-II	2 Phospho (STY)	2	0	2	14	854.856	1707.7	0.14728	50.292	13.768	1	GNVFPMTSIEQVLN	_GNVFPMT(ph)S(ph)IEQVLN_	Q9UKJ8	ADAM21	Disintegrin and metalloproteinase domain-containing protein 21	GNVFPMT(1)S(1)IEQVLN	NA	NA	GNVFPMT(50.29)S(50.29)IEQVLN
PVLIPEPKIRAVsPH	3849BR_HLA-II, 4052BA_HLA-DR	Phospho (STY)	3	0	1	15	578.322	1731.94	0.013833	77.027	36.065	1	PVLIPEPKIRAVSPH	_PVLIPEPKIRAVS(ph)PH_	Q14008-2;Q14008;Q14008-3	CKAP5	Cytoskeleton-associated protein 5	PVLIPEPKIRAVS(1)PH	NA	NA	PVLIPEPKIRAVS(77.03)PH
DYKNIHLEKKYVRRDsGF	3947GA_HLA-DR, 3947GA_HLA-II	Phospho (STY)	4	0	1	18	587.794	2347.15	0.035146	59.943	12.375	0.99969	DYKNIHLEKKYVRRDSGF	_DYKNIHLEKKYVRRDS(ph)GF_	P07333	CSF1R	Macrophage colony-stimulating factor 1 receptor	DYKNIHLEKKYVRRDS(1)GF	NA	NA	DY(-51.34)KNIHLEKKY(-35.15)VRRDS(35.15)GF
ALLQKsFHVNIQDT	RA957_HLA-II	Phospho (STY)	2	0	1	14	847.419	1692.82	0.1145	53.756	10.449	0.99999	ALLQKSFHVNIQDT	_ALLQKS(ph)FHVNIQDT_	Q8NFQ5	BPIFB6	BPI fold-containing family B member 6	ALLQKS(1)FHVNIQDT	NA	NA	ALLQKS(50.79)FHVNIQDT(-50.79)
VFWRVTLNKtVVVLQKDGVNLVEEL	DRB11101	Phospho (STY)	4	0	1	25	745.408	2977.6	0.083214	43.176	23.421	0.93942	VFWRVTLNKTVVVLQKDGVNLVEEL	_VFWRVTLNKpTVVVLQKDGVNLVEEL_	Q8WXG9	GPR98	G-protein coupled receptor 98	VFWRVT(0.061)LNKT(0.939)VVVLQKDGVNLVEEL	NA	NA	NA
TLDELPtMLHKLK	RA957_HLA-DR	Phospho (STY)	2	0	1	13	809.917	1617.82	0.1187	56.563	14.168	0.99996	TLDELPTMLHKLK	_TLDELPT(ph)MLHKLK_	Q9BY66-2;Q9BY66;Q9BY66-3	KDM5D	Lysine-specific demethylase 5D	TLDELPT(1)MLHKLK	NA	NA	T(-44.2)LDELPT(44.2)MLHKLK
PSRSEKLILDVQPs	3830NJF_HLA-DR	Phospho (STY)	2	0	1	14	824.919	1647.82	0.046118	65.627	16.259	1	PSRSEKLILDVQPS	_PSRSEKLILDVQPS(ph)_	Q5T9S5;Q5T9S5-2	CCDC18	Coiled-coil domain-containing protein 18	PSRSEKLILDVQPS(1)	NA	NA	PS(-62.2)RS(-62.2)EKLILDVQPS(62.2)
EEDEILNRsPRNRKP	JY_HLA-DR, JY_HLA-II	Phospho (STY)	3	0	1	15	644.981	1931.92	0.01055	79.88	58.529	1	EEDEILNRSPRNRKP	_EEDEILNRS(ph)PRNRKP_	P27824;P27824-2;P27824-3	CANX	Calnexin	EEDEILNRS(1)PRNRKP	NA	NA	EEDEILNRS(79.88)PRNRKP
QLRYTGMLEtVRIRR	3865DM_HLA-II	Oxidation (M),Phospho (STY)	3	1	1	15	663.347	1987.02	0.20893	43.184	15.687	1	QLRYTGMLETVRIRR	_QLRYTGM(ox)LET(ph)VRIRR_	Q13459-2;Q13459	MYO9B	Unconventional myosin-IXb	QLRY(0.002)T(0.003)GMLET(0.995)VRIRR	QLRYTGM(1)LETVRIRR	QLRYTGM(43.18)LETVRIRR	QLRY(-26.24)T(-25.96)GMLET(25.96)VRIRR
QYWPARGtEtCGLI	JY_HLA-DR	2 Phospho (STY)	2	0	2	14	877.854	1753.69	0.042881	66.435	22.125	1	QYWPARGTETCGLI	_QYWPARGT(ph)ET(ph)CGLI_	P10586-2;P10586	PTPRF	Receptor-type tyrosine-protein phosphatase F	QYWPARGT(1)ET(1)CGLI	NA	NA	QY(-62.79)WPARGT(62.79)ET(66.43)CGLI
SFHDLKKQEtEEEL	CM647_HLA-DR	Phospho (STY)	3	0	1	14	604.94	1811.8	0.13859	51.211	16.391	0.99998	SFHDLKKQETEEEL	_SFHDLKKQET(ph)EEEL_	Q96M89-2;Q96M89	CCDC138	Coiled-coil domain-containing protein 138	SFHDLKKQET(1)EEEL	NA	NA	S(-47.61)FHDLKKQET(47.61)EEEL
PDSGVYEMKIGsIIF	DRB10101	Oxidation (M),Phospho (STY)	2	1	1	15	876.402	1750.79	0.0063112	99.815	33.973	1	PDSGVYEMKIGSIIF	_PDSGVYEM(ox)KIGpSIIF_	Q460N5	PARP14	Poly [ADP-ribose] polymerase 14	PDSGVY(0.069)EMKIGS(0.931)IIF	PDSGVYEM(1)KIGSIIF	NA	NA
ARKEEELsRVKERVVQ	DRB30101	Phospho (STY)	3	0	1	16	679.36	2035.06	0.19513	43.184	13.843	1	ARKEEELSRVKERVVQ	_ARKEEELpSRVKERVVQ_	O60437	PPL	Periplakin	ARKEEELS(1)RVKERVVQ	NA	NA	NA
yAEVNDRKNSSDLKY	JY_HLA-II	Phospho (STY)	2	0	1	15	941.423	1880.83	0.10437	52.247	12.093	0.84432	YAEVNDRKNSSDLKY	_Y(ph)AEVNDRKNSSDLKY_	P08922	ROS1	Proto-oncogene tyrosine-protein kinase ROS	Y(0.844)AEVNDRKNS(0.154)S(0.002)DLKY	NA	NA	Y(7.4)AEVNDRKNS(-7.4)S(-26.24)DLKY(-45.81)
EVYENKtDVILILEL	RA957_HLA-II	Phospho (STY)	2	0	1	15	935.976	1869.94	0.032525	66.056	16.705	0.99999	EVYENKTDVILILEL	_EVYENKT(ph)DVILILEL_	P53355-4;P53355;P53355-3	DAPK1	Death-associated protein kinase 1	EVYENKT(1)DVILILEL	NA	NA	EVY(-48.69)ENKT(48.69)DVILILEL
APsPMRTSGSRPAP	3830NJF_HLA-II	Oxidation (M),Phospho (STY)	2	1	1	14	754.34	1506.66	0.047238	65.347	27.044	1	APSPMRTSGSRPAP	_APS(ph)PM(ox)RTSGSRPAP_	Q99062-2	CSF3R	Granulocyte colony-stimulating factor receptor	APS(0.999)PMRT(0.001)SGSRPAP	APSPM(1)RTSGSRPAP	APSPM(65.35)RTSGSRPAP	APS(30.66)PMRT(-30.66)S(-35.66)GS(-35.66)RPAP
QDNSELKHRssK	3830NJF_HLA-II	2 Phospho (STY)	2	0	2	12	794.829	1587.64	0.10669	63.076	16.196	0.99982	QDNSELKHRSSK	_QDNSELKHRS(ph)S(ph)K_	Q6NXT6-2;Q6NXT6	TAPT1	Transmembrane anterior posterior transformation protein 1 homolog	QDNS(0.003)ELKHRS(1)S(0.997)K	NA	NA	QDNS(-25.52)ELKHRS(37.45)S(25.52)K
LAVQTPRNKLAHsW	DRB11303	Phospho (STY)	3	0	1	14	567.626	1699.86	0.32449	49.627	20.264	0.99998	LAVQTPRNKLAHSW	_LAVQTPRNKLAHpSW_	Q70CQ2	USP34	Ubiquitin carboxyl-terminal hydrolase 34	LAVQTPRNKLAHS(1)W	NA	NA	NA
VCYNSYVVSGEIQVKALAt	DRB10405	Phospho (STY)	4	0	1	19	531.758	2123	0.15317	40.085	12.234	0.99951	VCYNSYVVSGEIQVKALAT	_VCYNSYVVSGEIQVKALApT_				VCYNSYVVSGEIQVKALAT(1)	NA	NA	NA
KItFLLGSEISSTDPP	DRB11201, DRB50101	Phospho (STY)	2	0	1	16	892.94	1783.86	0.01308	75.509	10.779	0.99987	KITFLLGSEISSTDPP	_KIpTFLLGSEISSTDPP_	P40200	CD96	T-cell surface protein tactile	KIT(1)FLLGSEISSTDPP	NA	NA	NA
EPLTQAVGLsTQAEGTRTLK	DPA10103-DPB10301	Phospho (STY)	2	0	1	20	1090.55	2179.09	0.10208	42.809	18.089	0.90889	EPLTQAVGLSTQAEGTRTLK	_EPLTQAVGLpSTQAEGTRTLK_	Q5SRE5	NUP188	Nucleoporin NUP188 homolog	EPLT(0.004)QAVGLS(0.909)T(0.029)QAEGT(0.029)RT(0.029)LK	NA	NA	NA
LQVMLtMHRIVI	3912BAM_HLA-DR	Phospho (STY)	3	0	1	12	511.94	1532.8	0.14031	58.172	13.556	1	LQVMLTMHRIVI	_LQVMLT(ph)MHRIVI_	O95267-2;O95267;O95267-4;O95267-5;O95267-3	RASGRP1	RAS guanyl-releasing protein 1	LQVMLT(1)MHRIVI	NA	NA	LQVMLT(58.17)MHRIVI
TRSGLRGQLLALtI	RA957_HLA-II	2 Phospho (STY)	2	0	2	14	829.923	1657.83	0.21183	44.765	10.072	0.99998	TRSGLRGQLLALTI	_T(ph)RSGLRGQLLALT(ph)I_	Q8NCM8;Q8NCM8-2	DYNC2H1	Cytoplasmic dynein 2 heavy chain 1	T(0.5)RS(0.5)GLRGQLLALT(1)I	NA	NA	T(0)RS(0)GLRGQLLALT(43.4)I
SHRTAFSLGRGsIsAR	3830NJF_HLA-II	2 Phospho (STY)	3	0	2	16	621.619	1861.84	0.19588	42.947	12.463	0.99967	SHRTAFSLGRGSISAR	_SHRTAFSLGRGS(ph)IS(ph)AR_	Q96KW2	POM121L2	POM121-like protein 2	SHRTAFSLGRGS(1)IS(1)AR	NA	NA	S(-42.89)HRT(-42.83)AFS(-41.21)LGRGS(41.21)IS(41.21)AR
VTKHSRAsLQVLGtV	3865DM_HLA-II, 4021_HLA-II, CM647_HLA-II, JY_HLA-II	3 Phospho (STY)	2	0	3	15	918.415	1834.81	0.044108	62.466	16.587	1	VTKHSRASLQVLGTV	_VT(ph)KHSRAS(ph)LQVLGT(ph)V_	Q9NR19;Q9NR19-2	ACSS2	Acetyl-coenzyme A synthetase, cytoplasmic	VT(0.544)KHS(0.544)RAS(0.912)LQVLGT(1)V	NA	NA	VT(0)KHS(0)RAS(7.15)LQVLGT(56.62)V
ETLAttMIAILKQSADF	CD165_HLA-DR, CD165_HLA-II	2 Phospho (STY)	2	0	2	17	1006.96	2011.9	0.08541	51.841	11.264	0.9934	ETLATTMIAILKQSADF	_ETLAT(ph)T(ph)MIAILKQSADF_	Q5JSL3	DOCK11	Dedicator of cytokinesis protein 11	ET(0.011)LAT(0.993)T(0.993)MIAILKQS(0.002)ADF	NA	NA	ET(-22.54)LAT(22.54)T(22.54)MIAILKQS(-29.61)ADF
GsLRSLNRDMQPT	CD165_HLA-DR, CD165_HLA-II	Phospho (STY)	2	0	1	13	777.858	1553.7	0.023198	80.441	51.635	0.9984	GSLRSLNRDMQPT	_GS(ph)LRSLNRDMQPT_	O00533-2;O00533	CHL1	Neural cell adhesion molecule L1-like protein;Processed neural cell adhesion molecule L1-like protein	GS(0.998)LRS(0.002)LNRDMQPT	NA	NA	GS(27.96)LRS(-27.96)LNRDMQPT(-70.44)
EKHKVyACEVTHQGLSSPV	RA957_HLA-DR	Phospho (STY)	3	0	1	19	731.345	2191.01	0.11701	46.494	22.453	0.89796	EKHKVYACEVTHQGLSSPV	_EKHKVY(ph)ACEVTHQGLSSPV_	P01834	IGKC	Ig kappa chain C region	EKHKVY(0.898)ACEVT(0.083)HQGLS(0.016)S(0.004)PV	NA	NA	EKHKVY(10.37)ACEVT(-10.37)HQGLS(-17.62)S(-23.51)PV
KtFKPKKNIPEGSH	RA957_HLA-II	Phospho (STY)	3	0	1	14	564.294	1689.86	0.029969	70.748	50.738	1	KTFKPKKNIPEGSH	_KT(ph)FKPKKNIPEGSH_	Q9H8S9;Q7L9L4;Q7L9L4-2;Q9H8S9-2	MOB1A;MOB1B	MOB kinase activator 1A;MOB kinase activator 1B	KT(1)FKPKKNIPEGSH	NA	NA	KT(66.13)FKPKKNIPEGS(-66.13)H
LVLNsLQQELQKDKEAMALANSVQG	DRB11501	Oxidation (M),Phospho (STY)	3	1	1	25	941.803	2822.39	0.018862	52.03	25.826	1	LVLNSLQQELQKDKEAMALANSVQG	_LVLNpSLQQELQKDKEAM(ox)ALANSVQG_	Q9UK96	FBXO10	F-box only protein 10	LVLNS(1)LQQELQKDKEAMALANSVQG	LVLNSLQQELQKDKEAM(1)ALANSVQG	NA	NA
GTSDLsKLLIIQASE	BP455_HLA-II, CD165_HLA-DR, CD165_HLA-II, GD149_HLA-II, JY_HLA-DR, JY_HLA-II, RA957_HLA-II	Phospho (STY)	2	0	1	15	827.919	1653.82	0.078041	55.401	25.857	0.98986	GTSDLSKLLIIQASE	_GTSDLS(ph)KLLIIQASE_	Q5TAH2	SLC9C2	Sodium/hydrogen exchanger 11	GT(0.001)S(0.009)DLS(0.99)KLLIIQAS(0.001)E	NA	NA	GT(-31.11)S(-20.63)DLS(20.63)KLLIIQAS(-30.87)E
VFALLtAMMLLATLWI	3830NJF_HLA-DR	2 Oxidation (M),Phospho (STY)	2	2	1	16	959.995	1917.97	0.013542	73.499	36.172	1	VFALLTAMMLLATLWI	_VFALLT(ph)AM(ox)M(ox)LLATLWI_	Q7RTS6	OTOP2	Otopetrin-2	VFALLT(1)AMMLLATLWI	VFALLTAM(1)M(1)LLATLWI	VFALLTAM(73.5)M(73.5)LLATLWI	VFALLT(40.77)AMMLLAT(-40.77)LWI
DKTLTGVKyHRCVKPS	CD165_HLA-DR	Phospho (STY)	2	0	1	16	956.479	1910.94	0.0022758	99.343	11.188	0.9341	DKTLTGVKYHRCVKPS	_DKTLTGVKY(ph)HRCVKPS_	Q9BSK1	ZNF577	Zinc finger protein 577	DKTLT(0.004)GVKY(0.934)HRCVKPS(0.062)	NA	NA	DKT(-74.87)LT(-23.87)GVKY(11.78)HRCVKPS(-11.78)
VEyKIINPKAITMGQ	4021_HLA-II	Oxidation (M),Phospho (STY)	3	1	1	15	600.97	1799.89	0.16838	45.434	20.38	1	VEYKIINPKAITMGQ	_VEY(ph)KIINPKAITM(ox)GQ_	Q8TD57;Q8TD57-3	DNAH3	Dynein heavy chain 3, axonemal	VEY(1)KIINPKAITMGQ	VEYKIINPKAITM(1)GQ	VEYKIINPKAITM(45.43)GQ	VEY(45.42)KIINPKAIT(-45.42)MGQ
TAHLWDLGGGAGRRt	RA957_HLA-DR	Phospho (STY)	3	0	1	15	549.93	1646.77	0.13889	48.112	12.908	0.99996	TAHLWDLGGGAGRRT	_TAHLWDLGGGAGRRT(ph)_	Q8NBC4	C20orf203	Uncharacterized protein C20orf203	TAHLWDLGGGAGRRT(1)	NA	NA	T(-43.93)AHLWDLGGGAGRRT(43.93)
DGPIHQNGVGGAIsFGLGKPGKIL	DRB10801, DRB11303	Phospho (STY)	2	0	1	24	1206.63	2411.24	0.033412	48.704	19.728	1	DGPIHQNGVGGAISFGLGKPGKIL	_DGPIHQNGVGGAIpSFGLGKPGKIL_				DGPIHQNGVGGAIS(1)FGLGKPGKIL	NA	NA	NA
VTVTEVNMRHNWKLKHtVP	DRB30101	Phospho (STY)	3	0	1	19	790.403	2368.19	0.10212	43.454	15.715	0.99982	VTVTEVNMRHNWKLKHTVP	_VTVTEVNMRHNWKLKHpTVP_	Q9H7T0	CATSPERB	Cation channel sperm-associated protein subunit beta	VTVTEVNMRHNWKLKHT(1)VP	NA	NA	NA
QSTEILQELQsKL	DPA10103-DPB10201, DRB11104, DRB40103	Phospho (STY)	2	0	1	13	798.898	1595.78	0.18259	73.067	26.27	1	QSTEILQELQSKL	_QSTEILQELQpSKL_	Q99963	SH3GL3	Endophilin-A3	QSTEILQELQS(1)KL	NA	NA	NA
AsGHINAVCVVQLNDP	CM647_HLA-II	Phospho (STY)	2	0	1	16	858.892	1715.77	0.018045	68.893	22.074	1	ASGHINAVCVVQLNDP	_AS(ph)GHINAVCVVQLNDP_	Q9Y426-2;Q9Y426-3;Q9Y426	C2CD2	C2 domain-containing protein 2	AS(1)GHINAVCVVQLNDP	NA	NA	AS(68.89)GHINAVCVVQLNDP
FLRsLPALRGKLtIIT	GD149_HLA-II	2 Phospho (STY)	4	0	2	16	490.52	1958.05	0.21199	43.592	12.619	0.99788	FLRSLPALRGKLTIIT	_FLRS(ph)LPALRGKLT(ph)IIT_	Q8IV20	LACC1	Laccase domain-containing protein 1	FLRS(0.998)LPALRGKLT(0.995)IIT(0.007)	NA	NA	FLRS(26.71)LPALRGKLT(22.75)IIT(-22.75)
LLKGISAQIVSAADKVDAGLPt	GD149_HLA-II	Phospho (STY)	4	0	1	22	562.555	2246.19	0.27427	48.616	26.813	0.99967	LLKGISAQIVSAADKVDAGLPT	_LLKGISAQIVSAADKVDAGLPT(ph)_	Q8N3P4-2;Q8N3P4-3;Q8N3P4	VPS8	Vacuolar protein sorting-associated protein 8 homolog	LLKGISAQIVSAADKVDAGLPT(1)	NA	NA	LLKGIS(-45.15)AQIVS(-35.3)AADKVDAGLPT(35.3)
sLSKILLDISFPGLDED	CD165_HLA-II	Phospho (STY)	3	0	1	17	647.987	1940.94	0.12666	46.319	13.018	0.9029	SLSKILLDISFPGLDED	_S(ph)LSKILLDISFPGLDED_	Q08050-2;Q08050;Q08050-3	FOXM1	Forkhead box protein M1	S(0.903)LS(0.049)KILLDIS(0.049)FPGLDED	NA	NA	S(12.69)LS(-12.69)KILLDIS(-12.69)FPGLDED
GtHKRFHRTLEDSRA	DRB11101	Phospho (STY)	2	0	1	15	945.958	1889.9	0.24814	45.359	19.973	0.99929	GTHKRFHRTLEDSRA	_GpTHKRFHRTLEDSRA_				GT(0.999)HKRFHRT(0.001)LEDSRA	NA	NA	NA
ssKHQHKKLVNR	4021_HLA-II	2 Phospho (STY)	4	0	2	12	406.199	1620.77	0.13092	59.542	29.735	1	SSKHQHKKLVNR	_S(ph)S(ph)KHQHKKLVNR_	P35968;P35968-2;P35968-3	KDR	Vascular endothelial growth factor receptor 2	S(1)S(1)KHQHKKLVNR	NA	NA	S(59.54)S(59.54)KHQHKKLVNR
RKGNLQLQGtRLSDGQG	3830NJF_HLA-DR, 3869GA_HLA-DR	Phospho (STY)	2	0	1	17	954.476	1906.94	0.0060385	79.659	22.456	1	RKGNLQLQGTRLSDGQG	_RKGNLQLQGT(ph)RLSDGQG_	Q6UVK1	CSPG4	Chondroitin sulfate proteoglycan 4	RKGNLQLQGT(1)RLSDGQG	NA	NA	RKGNLQLQGT(61.03)RLS(-61.03)DGQG
DGtQFVRFDSDAASPR	RA957_HLA-II, TIL1_HLA-II	Phospho (STY)	4	0	1	16	462.953	1847.78	0.0049971	86.548	53.814	0.99994	DGTQFVRFDSDAASPR	_DGT(ph)QFVRFDSDAASPR_	P30466	HLA-B	HLA class I histocompatibility antigen, B-18 alpha chain	DGT(1)QFVRFDSDAASPR	NA	NA	DGT(42.25)QFVRFDS(-42.25)DAAS(-67.61)PR
tAFAVSVLDSLMsA	BP455_HLA-II	2 Phospho (STY)	2	0	2	14	786.327	1570.64	0.15555	49.418	11.722	0.99983	TAFAVSVLDSLMSA	_T(ph)AFAVSVLDSLMS(ph)A_	Q12791-4;Q12791-7;Q12791-5;Q12791-2;Q12791;Q12791-3	KCNMA1	Calcium-activated potassium channel subunit alpha-1	T(0.84)AFAVS(0.159)VLDS(0.002)LMS(1)A	NA	NA	T(7.23)AFAVS(-7.23)VLDS(-27.51)LMS(39.11)A
IRPCVtLPADKIVA	CM647_HLA-DR	Phospho (STY)	2	0	1	14	788.42	1574.83	0.12365	52.79	10.789	1	IRPCVTLPADKIVA	_IRPCVT(ph)LPADKIVA_	Q8NH49	OR4X1	Olfactory receptor 4X1	IRPCVT(1)LPADKIVA	NA	NA	IRPCVT(52.79)LPADKIVA
PKRKVsSAEGAAKEEPKR	4021_HLA-II	Phospho (STY)	5	0	1	18	410.419	2047.06	0.0042996	82.267	71.123	0.77853	PKRKVSSAEGAAKEEPKR	_PKRKVS(ph)SAEGAAKEEPKR_	P05114	HMGN1	Non-histone chromosomal protein HMG-14	PKRKVS(0.779)S(0.221)AEGAAKEEPKR	NA	NA	PKRKVS(5.46)S(-5.46)AEGAAKEEPKR
EVDDDQLIVDKKLVKVAyLD	DPA10103-DPB10601	Phospho (STY)	4	0	1	20	600.309	2397.21	0.051392	47.09	15.629	1	EVDDDQLIVDKKLVKVAYLD	_EVDDDQLIVDKKLVKVApYLD_				EVDDDQLIVDKKLVKVAY(1)LD	NA	NA	NA
DIKDLGGRVEEFLsKDI	DRB10301	Phospho (STY)	2	0	1	17	1007.5	2012.98	0.096618	47.037	10.509	1	DIKDLGGRVEEFLSKDI	_DIKDLGGRVEEFLpSKDI_	Q9UBU7	DBF4	Protein DBF4 homolog A	DIKDLGGRVEEFLS(1)KDI	NA	NA	NA
RNKVsLQNLSMVLR	CD165_HLA-II	Oxidation (M),Phospho (STY)	2	1	1	14	877.461	1752.91	0.21586	44.543	10.164	1	RNKVSLQNLSMVLR	_RNKVS(ph)LQNLSM(ox)VLR_	Q8N0Z6	TTC5	Tetratricopeptide repeat protein 5	RNKVS(0.997)LQNLS(0.003)MVLR	RNKVSLQNLSM(1)VLR	RNKVSLQNLSM(44.54)VLR	RNKVS(24.88)LQNLS(-24.88)MVLR
LSSHItMSSSAFP	3947GA_HLA-II	2 Phospho (STY)	3	0	2	13	508.866	1523.58	0.27754	43.897	10.624	0.76502	LSSHITMSSSAFP	_LSSHIT(ph)MS(ph)SSAFP_	Q9UBF9	MYOT	Myotilin	LS(0.001)S(0.147)HIT(0.765)MS(0.493)S(0.493)S(0.101)AFP	NA	NA	LS(-27.37)S(-7.58)HIT(6.75)MS(0)S(0)S(-7.58)AFP
ISPEAIVtDLPEDV	TIL1_HLA-II	Phospho (STY)	2	0	1	14	789.371	1576.73	0.058412	62.558	16.096	0.99947	ISPEAIVTDLPEDV	_ISPEAIVT(ph)DLPEDV_	Q6FHJ7	SFRP4	Secreted frizzled-related protein 4	IS(0.001)PEAIVT(0.999)DLPEDV	NA	NA	IS(-32.78)PEAIVT(32.78)DLPEDV
DSDQsNKPVVMRHLEASK	DRB11101	Phospho (STY)	3	0	1	18	707.665	2119.97	0.10652	43.791	17.645	0.97618	DSDQSNKPVVMRHLEASK	_DSDQpSNKPVVMRHLEASK_				DS(0.001)DQS(0.976)NKPVVMRHLEAS(0.023)K	NA	NA	NA
PPSCGLSPLLVLVVt	3830NJF_HLA-DR, 3830NJF_HLA-II	Phospho (STY)	2	0	1	15	787.917	1573.82	0.099835	52.79	16.846	0.99999	PPSCGLSPLLVLVVT	_PPSCGLSPLLVLVVT(ph)_	P56159-2;P56159	GFRA1	GDNF family receptor alpha-1	PPSCGLSPLLVLVVT(1)	NA	NA	PPS(-52.79)CGLS(-52.79)PLLVLVVT(52.79)
PKRKVsSAEGAAKEEPKRRS	4021_HLA-II	Phospho (STY)	5	0	1	20	459.045	2290.19	0.006271	74.819	59.398	0.93455	PKRKVSSAEGAAKEEPKRRS	_PKRKVS(ph)SAEGAAKEEPKRRS_	P05114	HMGN1	Non-histone chromosomal protein HMG-14	PKRKVS(0.935)S(0.065)AEGAAKEEPKRRS	NA	NA	PKRKVS(11.55)S(-11.55)AEGAAKEEPKRRS(-71.77)
DNTVALLPNGKLILs	CM647_HLA-DR	Phospho (STY)	2	0	1	15	824.439	1646.86	0.030783	66.595	22.392	0.99994	DNTVALLPNGKLILS	_DNTVALLPNGKLILS(ph)_	O75818	RPP40	Ribonuclease P protein subunit p40	DNTVALLPNGKLILS(1)	NA	NA	DNT(-42.17)VALLPNGKLILS(42.17)
EsPKQIKKKKKARR	JY_HLA-DR	Phospho (STY)	4	0	1	14	452.021	1804.06	0.046374	65.563	54.301	1	ESPKQIKKKKKARR	_ES(ph)PKQIKKKKKARR_	Q86UE4	MTDH	Protein LYRIC	ES(1)PKQIKKKKKARR	NA	NA	ES(65.56)PKQIKKKKKARR
PSAQLPRsPRRQG	TIL1_HLA-II	Phospho (STY)	2	0	1	13	765.388	1528.76	0.078432	63.076	11.962	1	PSAQLPRSPRRQG	_PSAQLPRS(ph)PRRQG_	P51993;P51993-2	FUT6	Alpha-(1,3)-fucosyltransferase 6	PSAQLPRS(1)PRRQG	NA	NA	PS(-55.7)AQLPRS(55.7)PRRQG
QKQyWKAKQAKQG	DPA10103-DPB10401, DRB10301, DRB11104	Phospho (STY)	2	0	1	13	836.422	1670.83	0.20605	71.223	43.481	1	QKQYWKAKQAKQG	_QKQpYWKAKQAKQG_	Q14571	ITPR2	Inositol 1,4,5-trisphosphate receptor type 2	QKQY(1)WKAKQAKQG	NA	NA	NA
VKELTVsAGDNLIITLPD	3869GA_HLA-DR, 3869GA_HLA-II	Phospho (STY)	2	0	1	18	989.511	1977.01	0.013141	70.728	18.173	0.76116	VKELTVSAGDNLIITLPD	_VKELTVS(ph)AGDNLIITLPD_	Q5VV43-4;Q5VV43-3;Q5VV43-2;Q5VV43	KIAA0319	Dyslexia-associated protein KIAA0319	VKELT(0.239)VS(0.761)AGDNLIITLPD	NA	NA	VKELT(-5.03)VS(5.03)AGDNLIIT(-54.16)LPD
QSQKEHyKKLAEEQQKQyKV	RA957_HLA-II	2 Phospho (STY)	4	0	2	20	670.819	2679.25	0.10304	46.131	18.392	0.99983	QSQKEHYKKLAEEQQKQYKV	_QSQKEHY(ph)KKLAEEQQKQY(ph)KV_	P17480-2;P17480	UBTF	Nucleolar transcription factor 1	QS(0.009)QKEHY(0.991)KKLAEEQQKQY(1)KV	NA	NA	QS(-20.31)QKEHY(20.31)KKLAEEQQKQY(37.69)KV
EREDyEDFEYIRRQKQPRPPPS	3911ME_HLA-II	Phospho (STY)	5	0	1	22	583.875	2914.34	0.13954	42.309	22.554	0.98359	EREDYEDFEYIRRQKQPRPPPS	_EREDY(ph)EDFEYIRRQKQPRPPPS_	Q8IUX7	AEBP1	Adipocyte enhancer-binding protein 1	EREDY(0.984)EDFEY(0.007)IRRQKQPRPPPS(0.009)	NA	NA	EREDY(20.43)EDFEY(-21.18)IRRQKQPRPPPS(-20.43)
yRLNLEQGRYLNPLQt	3912BAM_HLA-DR	2 Phospho (STY)	2	0	2	16	1069.5	2136.98	0.020284	68.069	25.973	1	YRLNLEQGRYLNPLQT	_Y(ph)RLNLEQGRYLNPLQT(ph)_	Q9BSC4-2;Q9BSC4-4;Q9BSC4;Q9BSC4-3	NOL10	Nucleolar protein 10	Y(0.999)RLNLEQGRY(0.001)LNPLQT(1)	NA	NA	Y(28.8)RLNLEQGRY(-28.8)LNPLQT(53.51)
TDQGVVPLSSFIEIyI	RA957_HLA-II	2 Phospho (STY)	3	0	2	16	647.628	1939.86	0.011686	75.462	33.125	0.99879	TDQGVVPLSSFIEIYI	_TDQGVVPLS(ph)SFIEIY(ph)I_	Q14517	FAT1	Protocadherin Fat 1;Protocadherin Fat 1, nuclear form	TDQGVVPLS(0.501)S(0.501)FIEIY(0.999)I	NA	NA	T(-53.24)DQGVVPLS(0)S(0)FIEIY(26.16)I
HLKRTALLSHMAGsVQFRQLQLF	DPA10103-DPB10301, DRB10404, DRB11101	Oxidation (M),Phospho (STY)	3	1	1	23	926.486	2776.44	0.088713	41.257	12.492	1	HLKRTALLSHMAGSVQFRQLQLF	_HLKRTALLSHM(ox)AGpSVQFRQLQLF_	Q96RT7	TUBGCP6	Gamma-tubulin complex component 6	HLKRT(0.01)ALLS(0.01)HMAGS(0.98)VQFRQLQLF	HLKRTALLSHM(1)AGSVQFRQLQLF	NA	NA
PGPPRSLEMGLLtFR	DRB10301, DRB11101, DRB11201	Oxidation (M),Phospho (STY)	2	1	1	15	883.937	1765.86	0.04447	70.028	17.45	1	PGPPRSLEMGLLTFR	_PGPPRSLEM(ox)GLLpTFR_	O75437	ZNF254	Zinc finger protein 254	PGPPRSLEMGLLT(1)FR	PGPPRSLEM(1)GLLTFR	NA	NA
YLPTENGDFLssKR	RA957_HLA-DR, RA957_HLA-II	2 Phospho (STY)	2	0	2	14	893.876	1785.74	0.053371	63.816	13.463	0.99972	YLPTENGDFLSSKR	_YLPTENGDFLS(ph)S(ph)KR_	A0JNW5	UHRF1BP1L	UHRF1-binding protein 1-like	YLPT(0.001)ENGDFLS(1)S(1)KR	NA	NA	Y(-63.41)LPT(-34.07)ENGDFLS(34.07)S(35.61)KR
CISSKIPLLTtIRHN	4052BA_HLA-DR	Phospho (STY)	2	0	1	15	888.466	1774.92	0.14947	46.844	16.36	0.99263	CISSKIPLLTTIRHN	_CISSKIPLLTT(ph)IRHN_	Q9H967	WDR76	WD repeat-containing protein 76	CISSKIPLLT(0.007)T(0.993)IRHN	NA	NA	CIS(-41.63)S(-41.79)KIPLLT(-21.37)T(21.37)IRHN
LtFLGGQALLyGFRV	CD165_HLA-II, RA957_HLA-II	2 Phospho (STY)	3	0	2	15	605.626	1813.86	0.22001	42.568	14.479	1	LTFLGGQALLYGFRV	_LT(ph)FLGGQALLY(ph)GFRV_	Q8N144;Q8N144-2	GJD3	Gap junction delta-3 protein	LT(1)FLGGQALLY(1)GFRV	NA	NA	LT(42.57)FLGGQALLY(42.57)GFRV
ASLLPDAFALtAF	DRB10701, DRB11001, DRB11101, DRB11501	Phospho (STY)	2	0	1	13	708.844	1415.67	0.2222	69.954	22.666	1	ASLLPDAFALTAF	_ASLLPDAFALpTAF_	Q6NV75	GPR153	Probable G-protein coupled receptor 153	ASLLPDAFALT(1)AF	NA	NA	NA
LGRIQEsLDLMQLQ	3947GA_HLA-DR	Oxidation (M),Phospho (STY)	3	1	1	14	580.618	1738.83	0.28519	40.725	19.988	1	LGRIQESLDLMQLQ	_LGRIQES(ph)LDLM(ox)QLQ_	Q5VYP0	SPATA31A3	Spermatogenesis-associated protein 31A3	LGRIQES(1)LDLMQLQ	LGRIQESLDLM(1)QLQ	LGRIQESLDLM(40.72)QLQ	LGRIQES(40.72)LDLMQLQ
QEARQQNLTIGLtIFA	DRB11101	Phospho (STY)	2	0	1	16	941.975	1881.93	0.18971	43.512	11.504	0.99996	QEARQQNLTIGLTIFA	_QEARQQNLTIGLpTIFA_	U3KPV4	A3GALT2		QEARQQNLTIGLT(1)IFA	NA	NA	NA
EQVKIERDsREHEE	3808HMC_HLA-II, 4052BA_HLA-DR	Phospho (STY)	3	0	1	14	621.946	1862.82	0.2559	42.338	17.744	1	EQVKIERDSREHEE	_EQVKIERDS(ph)REHEE_	P24593	IGFBP5	Insulin-like growth factor-binding protein 5	EQVKIERDS(1)REHEE	NA	NA	EQVKIERDS(42.34)REHEE
QNKLGSGPFsEIVLsAPEG	PD42_HLA-II	2 Phospho (STY)	2	0	2	19	1045.47	2088.92	0.079849	51.567	11.91	0.998	QNKLGSGPFSEIVLSAPEG	_QNKLGSGPFS(ph)EIVLS(ph)APEG_	Q9P2J2-2;Q9P2J2	IGSF9	Protein turtle homolog A	QNKLGS(0.007)GPFS(0.995)EIVLS(0.998)APEG	NA	NA	QNKLGS(-23.19)GPFS(23.19)EIVLS(26.97)APEG
DKtALKMRIPVAG	3830NJF_HLA-II	Oxidation (M),Phospho (STY)	2	1	1	13	748.389	1494.76	0.036017	74.376	11.553	1	DKTALKMRIPVAG	_DKT(ph)ALKM(ox)RIPVAG_	O60563	CCNT1	Cyclin-T1	DKT(1)ALKMRIPVAG	DKTALKM(1)RIPVAG	DKTALKM(74.38)RIPVAG	DKT(74.38)ALKMRIPVAG
IAIRKsAKVIFALDETELK	3830NJF_HLA-II	Phospho (STY)	4	0	1	19	557.063	2224.22	0.15512	44.391	11.533	0.99974	IAIRKSAKVIFALDETELK	_IAIRKS(ph)AKVIFALDETELK_	A4FU69-3;A4FU69;A4FU69-2;A4FU69-4;A4FU69-5	EFCAB5	EF-hand calcium-binding domain-containing protein 5	IAIRKS(1)AKVIFALDETELK	NA	NA	IAIRKS(35.9)AKVIFALDET(-35.9)ELK
sHEDMLVVDPKSKEEDK	3912BAM_HLA-DR	Phospho (STY)	4	0	1	17	517.234	2064.91	0.010714	74.324	52.104	1	SHEDMLVVDPKSKEEDK	_S(ph)HEDMLVVDPKSKEEDK_	P10451-4;P10451-5;P10451-2;P10451;P10451-3	SPP1	Osteopontin	S(1)HEDMLVVDPKSKEEDK	NA	NA	S(63.43)HEDMLVVDPKS(-63.43)KEEDK
LSIKQAFyGKLSKLQ	CM647_HLA-II	Phospho (STY)	3	0	1	15	601.997	1802.97	0.016409	74.789	19.065	0.9548	LSIKQAFYGKLSKLQ	_LSIKQAFY(ph)GKLSKLQ_	Q8IXJ9	ASXL1	Putative Polycomb group protein ASXL1	LS(0.044)IKQAFY(0.955)GKLS(0.001)KLQ	NA	NA	LS(-13.38)IKQAFY(13.38)GKLS(-28.47)KLQ
PNPQQWRIDNNyLPFQRNSQ	DPA10103-DPB10401	Phospho (STY)	4	0	1	20	649.553	2594.18	0.047784	47.68	10.59	0.99995	PNPQQWRIDNNYLPFQRNSQ	_PNPQQWRIDNNpYLPFQRNSQ_				PNPQQWRIDNNY(1)LPFQRNSQ	NA	NA	NA
EEKAKDRMsGKGLIsM	DRB10301	2 Phospho (STY)	2	0	2	16	970.425	1938.83	0.22272	41.54	10.99	1	EEKAKDRMSGKGLISM	_EEKAKDRMpSGKGLIpSM_				EEKAKDRMS(1)GKGLIS(1)M	NA	NA	NA
LAAGVAIQVGsLLGA	3830NJF_HLA-II	Phospho (STY)	2	0	1	15	710.384	1418.75	0.0036168	98.048	36.398	1	LAAGVAIQVGSLLGA	_LAAGVAIQVGS(ph)LLGA_	Q9HAB3;Q9NWF4	SLC52A2;SLC52A1	Solute carrier family 52, riboflavin transporter, member 2;Solute carrier family 52, riboflavin transporter, member 1	LAAGVAIQVGS(1)LLGA	NA	NA	LAAGVAIQVGS(98.05)LLGA
tKFIAIKNKYASSKLLKISMIPQ	DPA10103-DPB10301	Phospho (STY)	4	0	1	23	676.382	2701.5	0.079755	41.711	13.972	0.99284	TKFIAIKNKYASSKLLKISMIPQ	_pTKFIAIKNKYASSKLLKISMIPQ_	O95067	CCNB2	G2/mitotic-specific cyclin-B2	T(0.993)KFIAIKNKY(0.002)AS(0.002)S(0.002)KLLKIS(0.002)MIPQ	NA	NA	NA
EGKTQIMyKWIEPK	GD149_HLA-II	Phospho (STY)	3	0	1	14	610.967	1829.88	0.055076	65.043	14.237	0.99599	EGKTQIMYKWIEPK	_EGKTQIMY(ph)KWIEPK_	A8MWY0;A8MWY0-2;A8MWY0-3	KIAA1324L	UPF0577 protein KIAA1324-like	EGKT(0.004)QIMY(0.996)KWIEPK	NA	NA	EGKT(-23.95)QIMY(23.95)KWIEPK
ERYLGALREAKNDsEQFAA	DPA10103-DPB10401	Phospho (STY)	3	0	1	19	750.018	2247.03	0.16714	50.787	11.584	0.99994	ERYLGALREAKNDSEQFAA	_ERYLGALREAKNDpSEQFAA_	Q9UBB6	NCDN	Neurochondrin	ERYLGALREAKNDS(1)EQFAA	NA	NA	NA
GPHsAPPTAPSPFLFSETTAMK	CM647_HLA-DR	Phospho (STY)	3	0	1	22	784.364	2350.07	0.0023475	75.404	53.282	0.93658	GPHSAPPTAPSPFLFSETTAMK	_GPHS(ph)APPTAPSPFLFSETTAMK_	P21580	TNFAIP3	Tumor necrosis factor alpha-induced protein 3;A20p50;A20p37	GPHS(0.937)APPT(0.063)APSPFLFSETTAMK	GPHSAPPTAPSPFLFSETTAM(1)K	GPHSAPPTAPSPFLFSETTAM(57.67)K	GPHS(11.7)APPT(-11.7)APS(-38.12)PFLFS(-64.57)ET(-71.59)T(-73.66)AMK
GPSGQVVsRstPI	4021_HLA-DR	3 Phospho (STY)	2	0	3	13	762.798	1523.58	0.0089214	96.034	23.79	1	GPSGQVVSRSTPI	_GPSGQVVS(ph)RS(ph)T(ph)PI_	Q86VY4	TSPYL5	Testis-specific Y-encoded-like protein 5	GPSGQVVS(1)RS(1)T(1)PI	NA	NA	GPS(-63.71)GQVVS(63.71)RS(63.71)T(74.17)PI
PPPAPVQDRSPsPRHPDVS	DRB11101	Phospho (STY)	3	0	1	19	706.004	2114.99	0.0061065	72.145	42.305	0.82241	PPPAPVQDRSPSPRHPDVS	_PPPAPVQDRSPpSPRHPDVS_	P46821	MAP1B	Microtubule-associated protein 1B;MAP1B heavy chain;MAP1 light chain LC1	PPPAPVQDRS(0.176)PS(0.822)PRHPDVS(0.001)	NA	NA	NA
FHWtAPAALQVtV	3947GA_HLA-II	2 Phospho (STY)	2	0	2	13	800.852	1599.69	0.28203	43.651	12.017	1	FHWTAPAALQVTV	_FHWT(ph)APAALQVT(ph)V_	P11177-3;P11177	PDHB	Pyruvate dehydrogenase E1 component subunit beta, mitochondrial	FHWT(1)APAALQVT(1)V	NA	NA	FHWT(43.65)APAALQVT(43.65)V
IPNTAIVLSTYELIVyL	CM647_HLA-DR	Phospho (STY)	2	0	1	17	1001.53	2001.05	0.11942	47.288	16.102	0.98658	IPNTAIVLSTYELIVYL	_IPNTAIVLSTYELIVY(ph)L_	Q9BSK2	SLC25A33	Solute carrier family 25 member 33	IPNT(0.003)AIVLS(0.003)T(0.003)Y(0.003)ELIVY(0.987)L	NA	NA	IPNT(-24.57)AIVLS(-24.57)T(-24.57)Y(-25.06)ELIVY(24.57)L
ITGtLRKDKTLLRDEKK	3912BAM_HLA-DR	Phospho (STY)	4	0	1	17	524.546	2094.16	0.012978	71.742	37.396	0.95768	ITGTLRKDKTLLRDEKK	_ITGT(ph)LRKDKTLLRDEKK_	Q9Y490	TLN1	Talin-1	IT(0.001)GT(0.958)LRKDKT(0.041)LLRDEKK	NA	NA	IT(-29.1)GT(13.67)LRKDKT(-13.67)LLRDEKK
PGVVGEFPIISPGRVy	JY_HLA-II	Phospho (STY)	3	0	1	16	589.634	1765.88	0.11122	49.482	30.751	0.84947	PGVVGEFPIISPGRVY	_PGVVGEFPIISPGRVY(ph)_	Q9UK99;Q9UK99-3;Q9UK99-2	FBXO3	F-box only protein 3	PGVVGEFPIIS(0.151)PGRVY(0.849)	NA	NA	PGVVGEFPIIS(-7.52)PGRVY(7.52)
tGNPRLDLQEINNWV	RA957_HLA-II	Phospho (STY)	2	0	1	15	924.936	1847.86	0.061791	57.347	21.063	1	TGNPRLDLQEINNWV	_T(ph)GNPRLDLQEINNWV_	P36955	SERPINF1	Pigment epithelium-derived factor	T(1)GNPRLDLQEINNWV	NA	NA	T(57.35)GNPRLDLQEINNWV
PQNLKDAILKyNVAY	3911ME_HLA-II	Phospho (STY)	2	0	1	15	915.463	1828.91	0.25567	40.589	12.675	0.99797	PQNLKDAILKYNVAY	_PQNLKDAILKY(ph)NVAY_	Q86W56-5;Q86W56-4;Q86W56-3;Q86W56-2;Q86W56	PARG	Poly(ADP-ribose) glycohydrolase	PQNLKDAILKY(0.998)NVAY(0.002)	NA	NA	PQNLKDAILKY(26.93)NVAY(-26.93)
VLKSEFKPCKPsQ	TIL1_HLA-II	Phospho (STY)	3	0	1	13	524.261	1569.76	0.12252	56.225	16.112	0.88674	VLKSEFKPCKPSQ	_VLKSEFKPCKPS(ph)Q_	Q96SE7;Q96SE7-2	ZNF347	Zinc finger protein 347	VLKS(0.113)EFKPCKPS(0.887)Q	NA	NA	VLKS(-8.94)EFKPCKPS(8.94)Q
SAAAAGAAPALyPAL	CD165_HLA-DR	Phospho (STY)	2	0	1	15	697.839	1393.66	0.1041	52.278	12.43	0.99956	SAAAAGAAPALYPAL	_SAAAAGAAPALY(ph)PAL_	P06401-2;P06401-5;P06401	PGR	Progesterone receptor	SAAAAGAAPALY(1)PAL	NA	NA	S(-33.55)AAAAGAAPALY(33.55)PAL
tEAGATVtVKDDQVFP	CD165_HLA-DR	2 Phospho (STY)	3	0	2	16	613.26	1836.76	0.071748	54.598	26.018	0.99999	TEAGATVTVKDDQVFP	_T(ph)EAGATVT(ph)VKDDQVFP_	P12882	MYH1	Myosin-1	T(1)EAGAT(0.106)VT(0.894)VKDDQVFP	NA	NA	T(49.06)EAGAT(-9.27)VT(9.27)VKDDQVFP
LsKtWELSLYELQ	CD165_HLA-II	2 Phospho (STY)	3	0	2	13	590.598	1768.77	0.24075	45.915	20.386	0.99981	LSKTWELSLYELQ	_LS(ph)KT(ph)WELSLYELQ_	Q99496;Q99496-2	RNF2	E3 ubiquitin-protein ligase RING2	LS(1)KT(0.999)WELS(0.001)LYELQ	NA	NA	LS(38.71)KT(32.51)WELS(-32.51)LY(-43.28)ELQ
RPSGILVNDtKLDGPIL	DRB10301	Phospho (STY)	2	0	1	17	944.501	1886.99	0.0036678	85.672	17.015	1	RPSGILVNDTKLDGPIL	_RPSGILVNDpTKLDGPIL_	Q6NZY4	ZCCHC8	Zinc finger CCHC domain-containing protein 8	RPSGILVNDT(1)KLDGPIL	NA	NA	NA
IIRVRPFAYAVSHVGMEAMLLsLLF	DRB11001	Oxidation (M),2 Phospho (STY)	3	1	2	25	1003.83	3008.48	0.080491	43.497	16.442	0.98997	IIRVRPFAYAVSHVGMEAMLLSLLF	_IIRVRPFAYAVpSHVGM(ox)EAMLLpSLLF_				IIRVRPFAY(0.488)AVS(0.522)HVGMEAMLLS(0.99)LLF	IIRVRPFAYAVSHVGM(0.5)EAM(0.5)LLSLLF	NA	NA
RGYLMRRQTHFStRLHT	DRB11001, DRB30202	Phospho (STY)	2	0	1	17	1120.55	2239.09	0.10106	46.706	17.378	0.94177	RGYLMRRQTHFSTRLHT	_RGYLMRRQTHFSpTRLHT_	Q96JM4	LRRIQ1	Leucine-rich repeat and IQ domain-containing protein 1	RGYLMRRQTHFS(0.029)T(0.942)RLHT(0.029)	NA	NA	NA
LEEMETDVKsLIQRA	JY_HLA-II	Oxidation (M),Phospho (STY)	4	1	1	15	465.222	1856.86	0.063556	57.136	24.86	1	LEEMETDVKSLIQRA	_LEEM(ox)ETDVKS(ph)LIQRA_	Q14999;Q14999-2	CUL7	Cullin-7	LEEMET(0.017)DVKS(0.983)LIQRA	LEEM(1)ETDVKSLIQRA	LEEM(57.14)ETDVKSLIQRA	LEEMET(-17.63)DVKS(17.63)LIQRA
APAPTFQPERPARKGsTK	PD42_HLA-II	Phospho (STY)	4	0	1	18	505.51	2018.01	0.068178	54.008	29.46	0.76081	APAPTFQPERPARKGSTK	_APAPTFQPERPARKGS(ph)TK_	A6NCL7	ANKRD33B	Ankyrin repeat domain-containing protein 33B	APAPT(0.001)FQPERPARKGS(0.761)T(0.238)K	NA	NA	APAPT(-29.73)FQPERPARKGS(5.04)T(-5.04)K
SPYSRLARstLLL	3808HMC_HLA-DR	2 Phospho (STY)	2	0	2	13	818.897	1635.78	0.034862	74.92	10.19	0.99962	SPYSRLARSTLLL	_SPYSRLARS(ph)T(ph)LLL_	P32241-3;P32241-4;P32241-5;P32241;P32241-2	VIPR1	Vasoactive intestinal polypeptide receptor 1	SPYS(0.001)RLARS(1)T(1)LLL	NA	NA	S(-72.35)PY(-58.78)S(-34.2)RLARS(34.2)T(34.2)LLL
KPKAEEDEILNRsPRNRKP	JY_HLA-DR, JY_HLA-II	Phospho (STY)	4	0	1	19	590.058	2356.2	0.00011756	118.51	90.949	1	KPKAEEDEILNRSPRNRKP	_KPKAEEDEILNRS(ph)PRNRKP_	P27824;P27824-2;P27824-3	CANX	Calnexin	KPKAEEDEILNRS(1)PRNRKP	NA	NA	KPKAEEDEILNRS(118.51)PRNRKP
LKMVKGsIDRMFDK	CD165_HLA-DR, CD165_HLA-II	2 Oxidation (M),Phospho (STY)	3	2	1	14	593.956	1778.85	0.17111	47.774	15.892	1	LKMVKGSIDRMFDK	_LKM(ox)VKGS(ph)IDRM(ox)FDK_	O14617-4;O14617;O14617-5;O14617-3;O14617-2	AP3D1	AP-3 complex subunit delta-1	LKMVKGS(1)IDRMFDK	LKM(1)VKGSIDRM(1)FDK	LKM(47.77)VKGSIDRM(47.77)FDK	LKMVKGS(47.77)IDRMFDK
PKRKVsSAEGAAKEEPKRR	4021_HLA-II	Phospho (STY)	5	0	1	19	441.639	2203.16	0.0003404	103.03	82.595	0.78723	PKRKVSSAEGAAKEEPKRR	_PKRKVS(ph)SAEGAAKEEPKRR_	P05114	HMGN1	Non-histone chromosomal protein HMG-14	PKRKVS(0.787)S(0.213)AEGAAKEEPKRR	NA	NA	PKRKVS(5.68)S(-5.68)AEGAAKEEPKRR
LPVNLGDPsPFsNLL	3830NJF_HLA-DR	2 Phospho (STY)	2	0	2	15	871.894	1741.77	0.0046673	91.584	15.52	1	LPVNLGDPSPFSNLL	_LPVNLGDPS(ph)PFS(ph)NLL_	Q53TQ3-2	INO80D	INO80 complex subunit D	LPVNLGDPS(1)PFS(1)NLL	NA	NA	LPVNLGDPS(91.58)PFS(91.58)NLL
KTSLsFLNRPDLPNL	CM647_HLA-II	Phospho (STY)	3	0	1	15	598.977	1793.91	0.11021	51.546	26.611	0.98624	KTSLSFLNRPDLPNL	_KTSLS(ph)FLNRPDLPNL_	Q9NUJ1-3;Q9NUJ1	ABHD10	Mycophenolic acid acyl-glucuronide esterase, mitochondrial	KT(0.007)S(0.007)LS(0.986)FLNRPDLPNL	NA	NA	KT(-21.57)S(-21.57)LS(21.57)FLNRPDLPNL
LIVtWFMLLYAQGLL	CD165_HLA-II	Phospho (STY)	3	0	1	15	620.996	1859.97	0.24662	41.092	11.359	0.99409	LIVTWFMLLYAQGLL	_LIVT(ph)WFMLLYAQGLL_	O60779	SLC19A2	Thiamine transporter 1	LIVT(0.994)WFMLLY(0.006)AQGLL	NA	NA	LIVT(22.26)WFMLLY(-22.26)AQGLL
FDVQDFGKVIYTLsAL	3947GA_HLA-II	Phospho (STY)	2	0	1	16	948.463	1894.91	0.032942	63.408	12.141	0.99732	FDVQDFGKVIYTLSAL	_FDVQDFGKVIYTLS(ph)AL_	P15498-2;P15498	VAV1	Proto-oncogene vav	FDVQDFGKVIYT(0.003)LS(0.997)AL	NA	NA	FDVQDFGKVIY(-48.02)T(-25.73)LS(25.73)AL
KHKVyACEVTHQGLSSPV	RA957_HLA-DR	Phospho (STY)	3	0	1	18	688.331	2061.97	0.024788	64.507	42.667	0.95453	KHKVYACEVTHQGLSSPV	_KHKVY(ph)ACEVTHQGLSSPV_	P01834	IGKC	Ig kappa chain C region	KHKVY(0.955)ACEVT(0.045)HQGLSSPV	NA	NA	KHKVY(13.24)ACEVT(-13.24)HQGLS(-37.01)S(-43.86)PV
PTVtTNVQNSQDKsI	RA957_HLA-II	2 Phospho (STY)	2	0	2	15	896.382	1790.75	0.040371	63.624	10.057	0.97389	PTVTTNVQNSQDKSI	_PTVT(ph)TNVQNSQDKS(ph)I_	Q96B01-3;Q96B01-2;Q96B01	RAD51AP1	RAD51-associated protein 1	PT(0.003)VT(0.974)T(0.023)NVQNS(0.037)QDKS(0.963)I	NA	NA	PT(-25.66)VT(16.32)T(-16.32)NVQNS(-14.27)QDKS(14.27)I
SRRFGAIFFKQGy	DRB11101	Phospho (STY)	2	0	1	13	828.906	1655.8	0.25806	67.563	29.542	1	SRRFGAIFFKQGY	_SRRFGAIFFKQGpY_				SRRFGAIFFKQGY(1)	NA	NA	NA
LSANWAyVKDACRMQK	3830NJF_HLA-II	Oxidation (M),Phospho (STY)	3	1	1	16	660.634	1978.88	0.071748	54.598	20.504	1	LSANWAYVKDACRMQK	_LSANWAY(ph)VKDACRM(ox)QK_	P51674-3;P51674-2;P51674	GPM6A	Neuronal membrane glycoprotein M6-a	LSANWAY(1)VKDACRMQK	LSANWAYVKDACRM(1)QK	LSANWAYVKDACRM(54.6)QK	LS(-49.17)ANWAY(49.17)VKDACRMQK
KVQWKVDNALQsGNsQ	BP455_HLA-II	2 Phospho (STY)	4	0	2	16	491.218	1960.84	0.062282	64.675	45.365	1	KVQWKVDNALQSGNSQ	_KVQWKVDNALQS(ph)GNS(ph)Q_	P01834	IGKC	Ig kappa chain C region	KVQWKVDNALQS(1)GNS(1)Q	NA	NA	KVQWKVDNALQS(64.67)GNS(64.67)Q
KMKHCsKIQVIDISMI	CM647_HLA-II	Oxidation (M),Phospho (STY)	3	1	1	16	657.327	1968.96	0.2448	40.278	12.112	0.99973	KMKHCSKIQVIDISMI	_KMKHCS(ph)KIQVIDISM(ox)I_	P60891-2;P60891	PRPS1	Ribose-phosphate pyrophosphokinase 1	KMKHCS(1)KIQVIDISMI	KMKHCSKIQVIDISM(1)I	KM(-38.31)KHCSKIQVIDISM(38.31)I	KMKHCS(38.31)KIQVIDIS(-38.31)MI
PGsLPIKNGTIIHSK	DRB10101	Phospho (STY)	2	0	1	15	821.44	1640.87	0.17265	51.436	10.82	0.99979	PGSLPIKNGTIIHSK	_PGpSLPIKNGTIIHSK_				PGS(1)LPIKNGTIIHSK	NA	NA	NA
MMRMFsENLAHHLE	TIL3_HLA-II	Phospho (STY)	4	0	1	14	457.195	1824.75	0.23693	43.382	10.179	1	MMRMFSENLAHHLE	_MMRMFS(ph)ENLAHHLE_	Q9C019	TRIM15	Tripartite motif-containing protein 15	MMRMFS(1)ENLAHHLE	NA	NA	MMRMFS(43.38)ENLAHHLE
ELEtPMEAAELDEQ	PD42_HLA-II	Phospho (STY)	2	0	1	14	842.837	1683.66	0.17666	47.187	17.714	1	ELETPMEAAELDEQ	_ELET(ph)PMEAAELDEQ_	Q6ZNJ1-2;Q6ZNJ1-3;Q6ZNJ1	NBEAL2	Neurobeachin-like protein 2	ELET(1)PMEAAELDEQ	NA	NA	ELET(47.19)PMEAAELDEQ
MLELGFsKVFRVEN	TIL3_HLA-II	Oxidation (M),Phospho (STY)	2	1	1	14	882.923	1763.83	0.23457	43.512	11.504	1	MLELGFSKVFRVEN	_M(ox)LELGFS(ph)KVFRVEN_	P31350-2;P31350	RRM2	Ribonucleoside-diphosphate reductase subunit M2	MLELGFS(1)KVFRVEN	M(1)LELGFSKVFRVEN	M(43.51)LELGFSKVFRVEN	MLELGFS(43.51)KVFRVEN
TPTEIHLTVAVVTyHTR	RA957_HLA-II	2 Phospho (STY)	3	0	2	17	699.997	2096.97	0.078072	52.823	18.325	0.81902	TPTEIHLTVAVVTYHTR	_TPTEIHLT(ph)VAVVTY(ph)HTR_	P35228-2;P35228	NOS2	Nitric oxide synthase, inducible	TPT(0.015)EIHLT(0.522)VAVVT(0.522)Y(0.819)HT(0.122)R	NA	NA	T(-47.72)PT(-16.19)EIHLT(0)VAVVT(0)Y(8.02)HT(-8.53)R
sPQAPRARAWAPSQASQAA	TIL3_HLA-II	Phospho (STY)	3	0	1	19	677.657	2029.95	0.025576	62.589	41.299	0.88508	SPQAPRARAWAPSQASQAA	_S(ph)PQAPRARAWAPSQASQAA_	Q6DKI7	PVRIG	Transmembrane protein PVRIG	S(0.885)PQAPRARAWAPS(0.115)QASQAA	NA	NA	S(8.87)PQAPRARAWAPS(-8.87)QAS(-37.44)QAA
YFVVsLCyKFLSYFR	TIL3_HLA-II	2 Phospho (STY)	4	0	2	15	524.485	2093.91	0.26584	40.025	13.216	0.88271	YFVVSLCYKFLSYFR	_YFVVS(ph)LCY(ph)KFLSYFR_	Q8WVX9	FAR1	Fatty acyl-CoA reductase 1	Y(0.003)FVVS(0.883)LCY(0.879)KFLS(0.12)Y(0.116)FR	NA	NA	Y(-28.97)FVVS(10.53)LCY(10.53)KFLS(-10.53)Y(-10.53)FR
EEDEILNRsPRNRKPR	JY_HLA-DR	Phospho (STY)	4	0	1	16	523.013	2088.02	0.016326	70.555	43.962	1	EEDEILNRSPRNRKPR	_EEDEILNRS(ph)PRNRKPR_	P27824;P27824-2;P27824-3	CANX	Calnexin	EEDEILNRS(1)PRNRKPR	NA	NA	EEDEILNRS(70.56)PRNRKPR
SQIKsLCNLEESITSA	CM647_HLA-DR	Phospho (STY)	2	0	1	16	901.916	1801.82	0.065926	55.353	12.045	0.98257	SQIKSLCNLEESITSA	_SQIKS(ph)LCNLEESITSA_	Q52LJ0;Q52LJ0-2	FAM98B	Protein FAM98B	SQIKS(0.983)LCNLEES(0.006)IT(0.006)S(0.006)A	NA	NA	S(-42.56)QIKS(22.3)LCNLEES(-22.3)IT(-22.3)S(-22.3)A
sNIGLALEVEKYLMIF	DRB10301	Oxidation (M),Phospho (STY)	2	1	1	16	968.481	1934.95	0.11931	48.44	14.755	1	SNIGLALEVEKYLMIF	_pSNIGLALEVEKYLM(ox)IF_				S(1)NIGLALEVEKYLMIF	SNIGLALEVEKYLM(1)IF	NA	NA
LFFIKAtIVLSIM	3865DM_HLA-II	Oxidation (M),Phospho (STY)	2	1	1	13	796.432	1590.85	0.048756	68.735	15.945	1	LFFIKATIVLSIM	_LFFIKAT(ph)IVLSIM(ox)_	Q9UBU6	FAM8A1	Protein FAM8A1	LFFIKAT(1)IVLSIM	LFFIKATIVLSIM(1)	LFFIKATIVLSIM(68.73)	LFFIKAT(50.42)IVLS(-50.42)IM
GSGVRWIsGGGGGASP	RA957_HLA-II	Phospho (STY)	3	0	1	16	494.556	1480.65	0.1244	47.774	15.207	0.99703	GSGVRWISGGGGGASP	_GSGVRWIS(ph)GGGGGASP_	Q70EK9	USP51	Ubiquitin carboxyl-terminal hydrolase 51	GS(0.003)GVRWIS(0.997)GGGGGASP	NA	NA	GS(-25.68)GVRWIS(25.68)GGGGGAS(-35.57)P
TQNVITYMRTKHFVsKKFG	DRB11101	Oxidation (M),Phospho (STY)	3	1	1	19	794.399	2380.18	0.15317	40.085	11.336	1	TQNVITYMRTKHFVSKKFG	_TQNVITYM(ox)RTKHFVpSKKFG_	Q8TC21	ZNF596	Zinc finger protein 596	TQNVIT(0.002)Y(0.002)MRT(0.002)KHFVS(0.993)KKFG	TQNVITYM(1)RTKHFVSKKFG	NA	NA
sRFAQVIRSSGIV	TIL1_HLA-II	Phospho (STY)	2	0	1	13	750.39	1498.77	0.25073	45.368	13.048	0.99975	SRFAQVIRSSGIV	_S(ph)RFAQVIRSSGIV_	P12111;P12111-2;P12111-4	COL6A3	Collagen alpha-3(VI) chain	S(1)RFAQVIRSSGIV	NA	NA	S(38.98)RFAQVIRS(-38.98)S(-38.98)GIV
tINEKLTIGKISKYWSGFVN	RA957_HLA-II	Phospho (STY)	3	0	1	20	793.41	2377.21	0.092743	62.203	21.358	0.89739	TINEKLTIGKISKYWSGFVN	_T(ph)INEKLTIGKISKYWSGFVN_	A0PG75-2;A0PG75	PLSCR5	Phospholipid scramblase family member 5	T(0.897)INEKLT(0.103)IGKISKYWSGFVN	NA	NA	T(9.42)INEKLT(-9.42)IGKIS(-49.54)KY(-60.93)WS(-60.9)GFVN
EsLDEDLDRDLSYI	CD165_HLA-II	Phospho (STY)	2	0	1	14	881.875	1761.73	0.13637	51.445	22.487	0.99997	ESLDEDLDRDLSYI	_ES(ph)LDEDLDRDLSYI_	Q16877-2;Q16877;Q16877-3	PFKFB4	6-phosphofructo-2-kinase/fructose-2,6-bisphosphatase 4;6-phosphofructo-2-kinase;Fructose-2,6-bisphosphatase	ES(1)LDEDLDRDLSYI	NA	NA	ES(45.73)LDEDLDRDLS(-45.73)Y(-51.45)I
EQRNLVtEVLGALE	DRB11101	Phospho (STY)	2	0	1	14	825.909	1649.8	0.076007	73.985	19.569	1	EQRNLVTEVLGALE	_EQRNLVpTEVLGALE_	Q96HR9	REEP6	Receptor expression-enhancing protein 6	EQRNLVT(1)EVLGALE	NA	NA	NA
VTKHSRASLQVLGtV	CM647_HLA-II	3 Phospho (STY)	2	0	3	15	918.415	1834.81	0.070039	56.359	22.473	1	VTKHSRASLQVLGTV	_VT(ph)KHS(ph)RASLQVLGT(ph)V_	Q9NR19;Q9NR19-2	ACSS2	Acetyl-coenzyme A synthetase, cytoplasmic	VT(0.667)KHS(0.667)RAS(0.667)LQVLGT(1)V	NA	NA	VT(0)KHS(0)RAS(0)LQVLGT(50.51)V
GVFVsPNKPRTTE	CD165_HLA-II	Phospho (STY)	2	0	1	13	756.366	1510.72	0.10384	58.23	15.045	0.98691	GVFVSPNKPRTTE	_GVFVS(ph)PNKPRTTE_	Q6T4R5-4;Q6T4R5-3;Q6T4R5-2;Q6T4R5	NHS	Nance-Horan syndrome protein	GVFVS(0.987)PNKPRT(0.007)T(0.007)E	NA	NA	GVFVS(21.78)PNKPRT(-21.78)T(-21.78)E
SVGKtsILEQLLyGN	3830NJF_HLA-DR	3 Phospho (STY)	2	0	3	15	931.393	1860.77	0.00657	87.568	37.46	1	SVGKTSILEQLLYGN	_SVGKT(ph)S(ph)ILEQLLY(ph)GN_	Q9NYR9-4;Q9NYR9-3;Q9NYR9-2;Q9NYR9	NKIRAS2	NF-kappa-B inhibitor-interacting Ras-like protein 2	S(0.002)VGKT(0.999)S(0.999)ILEQLLY(1)GN	NA	NA	S(-31.21)VGKT(31.21)S(31.21)ILEQLLY(81.75)GN
GMTVLQRLMIsD	3971ORA_HLA-DR	2 Oxidation (M),Phospho (STY)	2	2	1	12	738.335	1474.66	0.063761	69.825	19.784	1	GMTVLQRLMISD	_GM(ox)TVLQRLM(ox)IS(ph)D_	P40197	GP5	Platelet glycoprotein V	GMTVLQRLMIS(1)D	GM(1)TVLQRLM(1)ISD	GM(69.82)TVLQRLM(69.82)ISD	GMT(-57.19)VLQRLMIS(57.19)D
AMVFTVLCsLGIVLC	PD42_HLA-II	Phospho (STY)	2	0	1	15	824.899	1647.78	0.047557	61.398	23.676	0.94967	AMVFTVLCSLGIVLC	_AMVFTVLCS(ph)LGIVLC_	Q09428;Q09428-2	ABCC8	ATP-binding cassette sub-family C member 8	AMVFT(0.05)VLCS(0.95)LGIVLC	NA	NA	AMVFT(-12.76)VLCS(12.76)LGIVLC
RTKSLLEEKLVLKs	3947GA_HLA-DR	Phospho (STY)	2	0	1	14	862.49	1722.96	0.039278	67.334	24.249	1	RTKSLLEEKLVLKS	_RTKSLLEEKLVLKS(ph)_	Q8NFC6	BOD1L1	Biorientation of chromosomes in cell division protein 1-like 1	RTKSLLEEKLVLKS(1)	NA	NA	RT(-67.33)KS(-67.33)LLEEKLVLKS(67.33)
MLVFtLVAILLHGMKTS	3912BAM_HLA-DR	2 Phospho (STY)	3	0	2	17	678.67	2032.99	0.15372	44.807	11.499	0.99998	MLVFTLVAILLHGMKTS	_MLVFT(ph)LVAILLHGMKT(ph)S_	Q9GZM5	YIPF3	Protein YIPF3;Protein YIPF3, 36 kDa form III	MLVFT(1)LVAILLHGMKT(0.5)S(0.5)	NA	NA	MLVFT(44.76)LVAILLHGMKT(0)S(0)
VHNNHFHIRCFt	RA957_HLA-II	Phospho (STY)	3	0	1	12	535.57	1603.69	0.13092	59.542	13.626	1	VHNNHFHIRCFT	_VHNNHFHIRCFT(ph)_	O94929-3;O94929;O94929-2	ABLIM3	Actin-binding LIM protein 3	VHNNHFHIRCFT(1)	NA	NA	VHNNHFHIRCFT(59.54)
VVIWKQKPRyEIRWRVIES	DRB11201	Phospho (STY)	4	0	1	19	642.102	2564.38	0.091175	44.391	13.804	0.99994	VVIWKQKPRYEIRWRVIES	_VVIWKQKPRpYEIRWRVIES_	P16234	PDGFRA	Platelet-derived growth factor receptor alpha	VVIWKQKPRY(1)EIRWRVIES	NA	NA	NA
tFPFHFMFDKDMT	3947GA_HLA-DR	Phospho (STY)	2	0	1	13	872.351	1742.69	0.28455	43.512	16.998	0.99992	TFPFHFMFDKDMT	_T(ph)FPFHFMFDKDMT_	Q02108-2;Q02108	GUCY1A3	Guanylate cyclase soluble subunit alpha-3	T(1)FPFHFMFDKDMT	NA	NA	T(40.8)FPFHFMFDKDMT(-40.8)
ISIKVTELKGLAtHI	PD42_HLA-II	Phospho (STY)	4	0	1	15	426.493	1701.94	0.13394	48.704	24.174	0.89256	ISIKVTELKGLATHI	_ISIKVTELKGLAT(ph)HI_	Q9Y4F9;Q9Y4F9-2	FAM65B	Protein FAM65B	ISIKVT(0.107)ELKGLAT(0.893)HI	NA	NA	IS(-48.7)IKVT(-9.2)ELKGLAT(9.2)HI
tHNRLQtLPPALG	CM647_HLA-DR	2 Phospho (STY)	2	0	2	13	789.365	1576.72	0.25073	45.368	10.676	1	THNRLQTLPPALG	_T(ph)HNRLQT(ph)LPPALG_	Q9HB75-3;Q9HB75-2;Q9HB75	PIDD1	p53-induced death domain-containing protein 1	T(1)HNRLQT(1)LPPALG	NA	NA	T(45.37)HNRLQT(45.37)LPPALG
VVsLYYPAGLSH	CD165_HLA-II	2 Phospho (STY)	2	0	2	12	733.312	1464.61	0.2794	47.198	11.974	0.94971	VVSLYYPAGLSH	_VVS(ph)LY(ph)YPAGLSH_	Q13349	ITGAD	Integrin alpha-D	VVS(0.95)LY(0.519)Y(0.519)PAGLS(0.013)H	NA	NA	VVS(10.01)LY(0)Y(0)PAGLS(-16.94)H
PsISRLTSRSSQESQR	TIL1_HLA-II	2 Phospho (STY)	2	0	2	16	989.941	1977.87	0.012159	74.962	19.155	0.75261	PSISRLTSRSSQESQR	_PS(ph)IS(ph)RLTSRSSQESQR_	Q9Y6M7-8;Q9Y6M7-7;Q9Y6M7-12;Q9Y6M7;Q9Y6M7-10	SLC4A7	Sodium bicarbonate cotransporter 3	PS(0.753)IS(0.311)RLT(0.311)S(0.311)RS(0.311)S(0.002)QESQR	NA	NA	PS(6.61)IS(0)RLT(0)S(0)RS(0)S(-21.88)QES(-55.32)QR
FTLFLALDtQLL	BP455_HLA-II	Phospho (STY)	2	0	1	12	737.883	1473.75	0.091402	65.305	12.139	0.99999	FTLFLALDTQLL	_FTLFLALDT(ph)QLL_	Q9BWQ8-2;Q9BWQ8	FAIM2	Protein lifeguard 2	FTLFLALDT(1)QLL	NA	NA	FT(-52.1)LFLALDT(52.1)QLL
LPIDLNNKsAKQQ	3869GA_HLA-II	Phospho (STY)	3	0	1	13	516.931	1547.77	0.13975	54.7	10.084	1	LPIDLNNKSAKQQ	_LPIDLNNKS(ph)AKQQ_	Q13137;Q13137-3;Q13137-4;Q13137-5;Q13137-2	CALCOCO2	Calcium-binding and coiled-coil domain-containing protein 2	LPIDLNNKS(1)AKQQ	NA	NA	LPIDLNNKS(54.7)AKQQ
VVLPMPILVLPPIVMs	RA957_HLA-II	2 Oxidation (M),Phospho (STY)	2	2	1	16	915.5	1828.98	0.18973	43.282	17.239	1	VVLPMPILVLPPIVMS	_VVLPM(ox)PILVLPPIVM(ox)S(ph)_	Q8TD22	SFXN5	Sideroflexin-5	VVLPMPILVLPPIVMS(1)	VVLPM(1)PILVLPPIVM(1)S	VVLPM(43.28)PILVLPPIVM(43.28)S	VVLPMPILVLPPIVMS(43.28)
IAHRLNTIIDsDKI	CD165_HLA-II	Phospho (STY)	2	0	1	14	844.94	1687.87	0.14808	50.207	29.43	0.99972	IAHRLNTIIDSDKI	_IAHRLNTIIDS(ph)DKI_	O15439;O15439-2	ABCC4	Multidrug resistance-associated protein 4	IAHRLNTIIDS(1)DKI	NA	NA	IAHRLNT(-35.52)IIDS(35.52)DKI
TQNSELIKtQRM	TIL1_HLA-II	Phospho (STY)	4	0	1	12	382.935	1527.71	0.27822	47.288	15.013	0.90635	TQNSELIKTQRM	_TQNSELIKT(ph)QRM_	Q6ZN57	ZFP2	Zinc finger protein 2 homolog	TQNS(0.094)ELIKT(0.906)QRM	NA	NA	T(-39.74)QNS(-9.86)ELIKT(9.86)QRM
VNVKKGtLLPSELS	3808HMC_HLA-II	Phospho (STY)	3	0	1	14	522.283	1563.83	0.18334	46.481	13.173	0.99746	VNVKKGTLLPSELS	_VNVKKGT(ph)LLPSELS_	P50222	MEOX2	Homeobox protein MOX-2	VNVKKGT(0.997)LLPS(0.002)ELS	NA	NA	VNVKKGT(26.88)LLPS(-26.88)ELS(-33.07)
TQTLRIADHsLyA	3830NJF_HLA-II	2 Phospho (STY)	2	0	2	13	824.86	1647.71	0.17651	51.445	14.86	0.99796	TQTLRIADHSLYA	_TQTLRIADHS(ph)LY(ph)A_	Q9Y4Z2	NEUROG3	Neurogenin-3	TQT(0.006)LRIADHS(0.995)LY(0.998)A	NA	NA	T(-39.39)QT(-23.48)LRIADHS(23.48)LY(27.03)A
ALRsLNLAPPTVAAPAPSLFP	DPA10103-DPB10601	Phospho (STY)	3	0	1	21	728.392	2182.16	0.0053559	62.203	13.915	0.84719	ALRSLNLAPPTVAAPAPSLFP	_ALRpSLNLAPPTVAAPAPSLFP_	Q5T653	MRPL2	39S ribosomal protein L2, mitochondrial	ALRS(0.847)LNLAPPT(0.153)VAAPAPSLFP	NA	NA	NA
TVGSIVtVRFHFLESGKIS	DRB11101	Phospho (STY)	4	0	1	19	540.033	2156.1	0.0085741	66.826	20.206	0.78006	TVGSIVTVRFHFLESGKIS	_TVGSIVpTVRFHFLESGKIS_				TVGSIVT(0.78)VRFHFLES(0.128)GKIS(0.092)	NA	NA	NA
ICAHsKELITAWyI	3830NJF_HLA-II, JY_HLA-II	2 Phospho (STY)	2	0	2	14	904.398	1806.78	0.047405	65.305	11.554	0.99997	ICAHSKELITAWYI	_ICAHS(ph)KELITAWY(ph)I_	O43525-2;O43525	KCNQ3	Potassium voltage-gated channel subfamily KQT member 3	ICAHS(1)KELITAWY(1)I	NA	NA	ICAHS(44.88)KELIT(-37.29)AWY(37.29)I
LyVALLVYFISNLTLMI	DRB11303	Oxidation (M),Phospho (STY)	3	1	1	17	694.705	2081.09	0.12927	44.601	12.509	1	LYVALLVYFISNLTLMI	_LpYVALLVYFISNLTLM(ox)I_				LY(1)VALLVYFISNLTLMI	LYVALLVYFISNLTLM(1)I	NA	NA
sIQEVLGDYRACHGTLIKW	DRB11001	Phospho (STY)	3	0	1	19	757.033	2268.08	0.048976	49.224	16.427	0.99991	SIQEVLGDYRACHGTLIKW	_pSIQEVLGDYRACHGTLIKW_	Q9UPN3	MACF1	Microtubule-actin cross-linking factor 1, isoforms 1/2/3/5	S(1)IQEVLGDYRACHGTLIKW	NA	NA	NA
LDHIIQKAIAtHQKR	CD165_HLA-II	Phospho (STY)	4	0	1	15	463.754	1850.99	0.048156	61.212	20.411	1	LDHIIQKAIATHQKR	_LDHIIQKAIAT(ph)HQKR_	Q6R327;Q6R327-3	RICTOR	Rapamycin-insensitive companion of mTOR	LDHIIQKAIAT(1)HQKR	NA	NA	LDHIIQKAIAT(61.21)HQKR
SVLEAAKMIKPQtL	CD165_HLA-II, RA957_HLA-II	Oxidation (M),Phospho (STY)	2	1	1	14	812.923	1623.83	0.21003	44.863	44.863	1	SVLEAAKMIKPQTL	_SVLEAAKM(ox)IKPQT(ph)L_	Q9BRX8-2;Q9BRX8	FAM213A	Redox-regulatory protein FAM213A	SVLEAAKMIKPQT(1)L	SVLEAAKM(1)IKPQTL	SVLEAAKM(44.86)IKPQTL	S(-44.73)VLEAAKMIKPQT(44.73)L
VASGYLRGMAKKsLVs	CM647_HLA-DR, CM647_HLA-II	2 Phospho (STY)	2	0	2	16	913.935	1825.86	0.0024455	98.048	24.815	1	VASGYLRGMAKKSLVS	_VASGYLRGMAKKS(ph)LVS(ph)_	P56715	RP1	Oxygen-regulated protein 1	VASGYLRGMAKKS(1)LVS(1)	NA	NA	VAS(-95.23)GY(-78.39)LRGMAKKS(78.39)LVS(78.39)
KSYREQVKIERDsREH	3808HMC_HLA-II	Phospho (STY)	4	0	1	16	535.763	2139.02	0.015204	71.742	14.842	1	KSYREQVKIERDSREH	_KSYREQVKIERDS(ph)REH_	P24593	IGFBP5	Insulin-like growth factor-binding protein 5	KSYREQVKIERDS(1)REH	NA	NA	KS(-57.13)Y(-61.68)REQVKIERDS(57.13)REH
PDsLRPSDTLREVT	DRB10101, DRB40103	Phospho (STY)	2	0	1	14	833.396	1664.78	0.1676	63.283	22.192	0.99097	PDSLRPSDTLREVT	_PDpSLRPSDTLREVT_	P49863	GZMK	Granzyme K	PDS(0.991)LRPS(0.009)DTLREVT	NA	NA	NA
ESSFEEsNIEDP	3912BAM_HLA-DR	Phospho (STY)	2	0	1	12	731.767	1461.52	0.036862	79.059	36.95	0.99996	ESSFEESNIEDP	_ESSFEES(ph)NIEDP_	Q96GX5-2;Q96GX5-3;Q96GX5	MASTL	Serine/threonine-protein kinase greatwall	ESSFEES(1)NIEDP	NA	NA	ES(-46.8)S(-46.8)FEES(46.8)NIEDP
LPtKETIEQEKRSEIS	DRB11101	Phospho (STY)	2	0	1	16	984.488	1966.96	0.031647	80.245	42.819	0.99957	LPTKETIEQEKRSEIS	_LPpTKETIEQEKRSEIS_	P63313	TMSB10	Thymosin beta-10	LPT(1)KETIEQEKRSEIS	NA	NA	NA
LRDYGIRNRDEVsFIKKL	DRB10101	Phospho (STY)	2	0	1	18	1151.61	2301.2	0.13645	54.7	12.49	1	LRDYGIRNRDEVSFIKKL	_LRDYGIRNRDEVpSFIKKL_	Q9BV90	SNRNP25	U11/U12 small nuclear ribonucleoprotein 25 kDa protein	LRDYGIRNRDEVS(1)FIKKL	NA	NA	NA
SQLIGtIFtCVGIT	3912BAM_HLA-DR	2 Phospho (STY)	2	0	2	14	806.858	1611.7	0.073872	58.699	10.415	0.9992	SQLIGTIFTCVGIT	_SQLIGT(ph)IFT(ph)CVGIT_	Q9UHI7;Q9UHI7-2	SLC23A1	Solute carrier family 23 member 1	SQLIGT(0.999)IFT(0.999)CVGIT(0.002)	NA	NA	S(-37.92)QLIGT(31.22)IFT(31.22)CVGIT(-31.22)
GGHRTSKIMRFVDKItK	DRB10801	Phospho (STY)	4	0	1	17	514.274	2053.07	0.1923	40.237	11.657	0.96984	GGHRTSKIMRFVDKITK	_GGHRTSKIMRFVDKIpTK_	Q8IWB9	TEX2	Testis-expressed sequence 2 protein	GGHRT(0.015)S(0.015)KIMRFVDKIT(0.97)K	NA	NA	NA
ItHISFHPKRPMH	DRB10102, DRB11101	Oxidation (M),Phospho (STY)	2	1	1	13	848.911	1695.81	0.14812	76.827	18.128	1	ITHISFHPKRPMH	_IpTHISFHPKRPM(ox)H_	Q969X6	CIRH1A	Cirhin	IT(1)HISFHPKRPMH	ITHISFHPKRPM(1)H	NA	NA
VTGKADADtMKAMRRPRCGVPD	3830NJF_HLA-DR	2 Oxidation (M),Phospho (STY)	3	2	1	22	829.715	2486.12	0.0060656	67.251	39.926	1	VTGKADADTMKAMRRPRCGVPD	_VTGKADADT(ph)M(ox)KAM(ox)RRPRCGVPD_	P50281	MMP14	Matrix metalloproteinase-14	VTGKADADT(1)MKAMRRPRCGVPD	VTGKADADTM(1)KAM(1)RRPRCGVPD	VTGKADADTM(67.25)KAM(67.25)RRPRCGVPD	VT(-62.7)GKADADT(62.7)MKAMRRPRCGVPD
IsTVSLTTAMTSPPPVS	JY_HLA-DR	2 Phospho (STY)	2	0	2	17	924.909	1847.8	0.097044	50.284	15.905	0.8974	ISTVSLTTAMTSPPPVS	_IS(ph)TVSLT(ph)TAMTSPPPVS_	Q02505-2;Q02505-3;Q02505-4;Q02505-5;Q02505	MUC3A	Mucin-3A	IS(0.897)T(0.083)VS(0.027)LT(0.207)T(0.207)AMT(0.207)S(0.207)PPPVS(0.163)	NA	NA	IS(10.37)T(-10.37)VS(-10.37)LT(0)T(0)AMT(0)S(0)PPPVS(-1.54)
LEMLsEARARLANTQGKKA	DRB11101	Phospho (STY)	4	0	1	19	542.532	2166.1	0.15317	40.085	12.936	0.99973	LEMLSEARARLANTQGKKA	_LEMLpSEARARLANTQGKKA_	Q99459	CDC5L	Cell division cycle 5-like protein	LEMLS(1)EARARLANTQGKKA	NA	NA	NA
QyHAVEKASTGLGIR	TIL1_HLA-II, TIL3_HLA-II	Phospho (STY)	3	0	1	15	570.617	1708.83	0.24933	40.941	11.965	0.82768	QYHAVEKASTGLGIR	_QY(ph)HAVEKASTGLGIR_	Q9H6Q4-2;Q9H6Q4-3;Q9H6Q4	NARFL	Cytosolic Fe-S cluster assembly factor NARFL	QY(0.828)HAVEKAS(0.143)T(0.03)GLGIR	NA	NA	QY(7.63)HAVEKAS(-7.63)T(-14.47)GLGIR
LDSVLMDCRVAVDLLy	RA957_HLA-II	Oxidation (M),Phospho (STY)	3	1	1	16	640.966	1919.88	0.11722	48.704	48.704	1	LDSVLMDCRVAVDLLY	_LDSVLM(ox)DCRVAVDLLY(ph)_	Q8N9S9-2;Q8N9S9	SNX31	Sorting nexin-31	LDS(0.001)VLMDCRVAVDLLY(0.999)	LDSVLM(1)DCRVAVDLLY	LDSVLM(48.7)DCRVAVDLLY	LDS(-29.92)VLMDCRVAVDLLY(29.92)
GVRKCILsTNIAET	BP455_HLA-II	Phospho (STY)	2	0	1	14	792.894	1583.77	0.12365	52.79	20.184	0.98542	GVRKCILSTNIAET	_GVRKCILS(ph)TNIAET_	Q14147	DHX34	Probable ATP-dependent RNA helicase DHX34	GVRKCILS(0.985)T(0.014)NIAET(0.001)	NA	NA	GVRKCILS(18.61)T(-18.61)NIAET(-29.9)
EIRDLRRPGRyFLK	CM647_HLA-DR, JY_HLA-DR	Phospho (STY)	4	0	1	14	475.508	1898	0.20247	45.28	14.191	1	EIRDLRRPGRYFLK	_EIRDLRRPGRY(ph)FLK_	Q7Z401;Q7Z401-2	DENND4A	C-myc promoter-binding protein	EIRDLRRPGRY(1)FLK	NA	NA	EIRDLRRPGRY(45.28)FLK
VRGYWLTNKVPIKRPs	3947GA_HLA-DR	Phospho (STY)	3	0	1	16	665.363	1993.07	0.1804	43.791	11.61	0.99953	VRGYWLTNKVPIKRPS	_VRGYWLTNKVPIKRPS(ph)_	Q92187	ST8SIA4	CMP-N-acetylneuraminate-poly-alpha-2,8-sialyltransferase	VRGYWLTNKVPIKRPS(1)	NA	NA	VRGY(-43.79)WLT(-33.69)NKVPIKRPS(33.69)
LVKEIAtLKKIDHFTFEK	CM647_HLA-II	Phospho (STY)	5	0	1	18	448.848	2239.2	0.21406	41.871	12.427	0.84523	LVKEIATLKKIDHFTFEK	_LVKEIAT(ph)LKKIDHFTFEK_	Q86UQ4;Q86UQ4-4;Q86UQ4-3	ABCA13	ATP-binding cassette sub-family A member 13	LVKEIAT(0.845)LKKIDHFT(0.155)FEK	NA	NA	LVKEIAT(7.37)LKKIDHFT(-7.37)FEK
QENIsLKELQSRGVC	RA957_HLA-II	Phospho (STY)	3	0	1	15	595.285	1782.83	0.10694	51.939	25.13	0.99998	QENISLKELQSRGVC	_QENIS(ph)LKELQSRGVC_	P38935	IGHMBP2	DNA-binding protein SMUBP-2	QENIS(1)LKELQSRGVC	NA	NA	QENIS(47.54)LKELQS(-47.54)RGVC
PALTHyWPLIRFL	3808HMC_HLA-DR	Phospho (STY)	2	0	1	13	853.945	1705.87	0.23279	46.462	11.575	0.98343	PALTHYWPLIRFL	_PALTHY(ph)WPLIRFL_	Q9HCJ1	ANKH	Progressive ankylosis protein homolog	PALT(0.017)HY(0.983)WPLIRFL	NA	NA	PALT(-17.74)HY(17.74)WPLIRFL
VPLEQVsHLLGWLL	4052BA_HLA-DR	Phospho (STY)	2	0	1	14	842.447	1682.88	0.23828	43.308	10.219	1	VPLEQVSHLLGWLL	_VPLEQVS(ph)HLLGWLL_	A6NKX4	SLC22A31	Putative solute carrier family 22 member 31	VPLEQVS(1)HLLGWLL	NA	NA	VPLEQVS(43.31)HLLGWLL
ARGAEsIMLNLAGQLIM	3849BR_HLA-II, JY_HLA-DR, JY_HLA-II, PD42_HLA-II	Oxidation (M),Phospho (STY)	2	1	1	17	942.46	1882.9	0.036191	60.255	18.551	1	ARGAESIMLNLAGQLIM	_ARGAES(ph)IMLNLAGQLIM(ox)_	Q4ADV7-2;Q4ADV7-3;Q4ADV7	RIC1	RAB6A-GEF complex partner protein 1	ARGAES(1)IMLNLAGQLIM	ARGAESIMLNLAGQLIM(1)	ARGAESIM(-60.26)LNLAGQLIM(60.26)	ARGAES(60.26)IMLNLAGQLIM
VyVDGIPVAGKtHRY	CM647_HLA-II	2 Phospho (STY)	3	0	2	15	612.281	1833.82	0.056951	58.487	13.371	0.99999	VYVDGIPVAGKTHRY	_VY(ph)VDGIPVAGKT(ph)HRY_	Q86UL8-2;Q86UL8	MAGI2	Membrane-associated guanylate kinase, WW and PDZ domain-containing protein 2	VY(1)VDGIPVAGKT(1)HRY	NA	NA	VY(52.58)VDGIPVAGKT(52.71)HRY(-52.58)
SYREQVKIERDsREHEEPT	3808HMC_HLA-DR, 3808HMC_HLA-II, 4052BA_HLA-DR, 4052BA_HLA-II	Phospho (STY)	4	0	1	19	617.785	2467.11	0.018797	65.901	40.88	0.99939	SYREQVKIERDSREHEEPT	_SYREQVKIERDS(ph)REHEEPT_	P24593	IGFBP5	Insulin-like growth factor-binding protein 5	SYREQVKIERDS(0.999)REHEEPT(0.001)	NA	NA	S(-39.9)Y(-61.87)REQVKIERDS(32.95)REHEEPT(-32.95)
PEQIRYIKCSHtLQLCR	DRB10801	Phospho (STY)	3	0	1	17	723.355	2167.04	0.13339	44.294	12.874	0.75393	PEQIRYIKCSHTLQLCR	_PEQIRYIKCSHpTLQLCR_				PEQIRY(0.117)IKCS(0.129)HT(0.754)LQLCR	NA	NA	NA
VNsFIEKENYHyVt	3849BR_HLA-II	3 Phospho (STY)	2	0	3	14	991.872	1981.73	0.20156	45.33	18.001	0.99889	VNSFIEKENYHYVT	_VNS(ph)FIEKENYHY(ph)VT(ph)_	Q9NV35	NUDT15	Probable 8-oxo-dGTP diphosphatase NUDT15	VNS(0.999)FIEKENY(0.028)HY(0.976)VT(0.998)	NA	NA	VNS(29.44)FIEKENY(-15.99)HY(15.99)VT(26.92)
KsELRAAIDRYVQEKIVLAAQAISR	CD165_HLA-II	Phospho (STY)	4	0	1	25	727.9	2907.57	0.061842	48.597	29.194	0.78917	KSELRAAIDRYVQEKIVLAAQAISR	_KS(ph)ELRAAIDRYVQEKIVLAAQAISR_	Q9UI10-3;Q9UI10;Q9UI10-2	EIF2B4	Translation initiation factor eIF-2B subunit delta	KS(0.789)ELRAAIDRY(0.211)VQEKIVLAAQAISR	NA	NA	KS(5.73)ELRAAIDRY(-5.73)VQEKIVLAAQAIS(-39.22)R
APTLGSAWKAsAPLP	DPA10103-DPB10401	Phospho (STY)	2	0	1	15	773.887	1545.76	0.26744	44.318	16.908	0.96594	APTLGSAWKASAPLP	_APTLGSAWKApSAPLP_				APTLGS(0.034)AWKAS(0.966)APLP	NA	NA	NA
KPMPTVsWKKDGtLL	JY_HLA-II	2 Phospho (STY)	4	0	2	15	465.974	1859.87	0.11608	50.843	10.042	0.99991	KPMPTVSWKKDGTLL	_KPMPTVS(ph)WKKDGT(ph)LL_	Q8WZ42-2;Q8WZ42;Q8WZ42-8;Q8WZ42-13;Q8WZ42-12;Q8WZ42-11;Q8WZ42-4;Q8WZ42-7;Q8WZ42-5;Q8WZ42-3;Q8WZ42-10;Q8WZ42-9	TTN	Titin	KPMPTVS(1)WKKDGT(1)LL	NA	NA	KPMPT(-39.32)VS(39.32)WKKDGT(40.36)LL
LLVGEILSAVLsQ	JY_HLA-DR	Phospho (STY)	2	0	1	13	711.386	1420.76	0.087033	61.435	31.962	0.99946	LLVGEILSAVLSQ	_LLVGEILSAVLS(ph)Q_	P01031	C5	Complement C5;Complement C5 beta chain;Complement C5 alpha chain;C5a anaphylatoxin;Complement C5 alpha chain	LLVGEILS(0.001)AVLS(0.999)Q	NA	NA	LLVGEILS(-32.67)AVLS(32.67)Q
EENVQEDPKtLN	3869GA_HLA-DR	Phospho (STY)	2	0	1	12	748.319	1494.62	0.067124	68.846	31.29	1	EENVQEDPKTLN	_EENVQEDPKT(ph)LN_	O60293-2;O60293;O60293-4	ZFC3H1	Zinc finger C3H1 domain-containing protein	EENVQEDPKT(1)LN	NA	NA	EENVQEDPKT(68.85)LN
QLQSEINQLHsKLLE	DRB50101	Phospho (STY)	2	0	1	15	930.467	1858.92	0.28237	43.512	11.669	0.99961	QLQSEINQLHSKLLE	_QLQSEINQLHpSKLLE_	Q15075	EEA1	Early endosome antigen 1	QLQSEINQLHS(1)KLLE	NA	NA	NA
DKTLtGVKYHRCVKPS	CD165_HLA-DR	Phospho (STY)	2	0	1	16	956.479	1910.94	0.0016238	104.82	20.316	0.75197	DKTLTGVKYHRCVKPS	_DKTLT(ph)GVKYHRCVKPS_	Q9BSK1	ZNF577	Zinc finger protein 577	DKTLT(0.752)GVKY(0.234)HRCVKPS(0.014)	NA	NA	DKT(-71.68)LT(5.07)GVKY(-5.07)HRCVKPS(-17.26)
FNRIDLPVLsVAAQ	BP455_HLA-II	Phospho (STY)	2	0	1	14	811.919	1621.82	0.064006	61.161	27.286	1	FNRIDLPVLSVAAQ	_FNRIDLPVLS(ph)VAAQ_	Q8TE73	DNAH5	Dynein heavy chain 5, axonemal	FNRIDLPVLS(1)VAAQ	NA	NA	FNRIDLPVLS(61.16)VAAQ
SPLRVLLGtSLTIPC	DRB11101	Phospho (STY)	2	0	1	15	825.438	1648.86	0.26956	44.203	14.875	0.89157	SPLRVLLGTSLTIPC	_SPLRVLLGpTSLTIPC_	P16112	ACAN	Aggrecan core protein;Aggrecan core protein 2	S(0.014)PLRVLLGT(0.892)S(0.081)LT(0.014)IPC	NA	NA	NA
RtGPLQRGsLSPGA	TIL1_HLA-II	2 Phospho (STY)	2	0	2	14	778.853	1555.69	0.027049	72.643	19.853	0.99999	RTGPLQRGSLSPGA	_RT(ph)GPLQRGS(ph)LSPGA_	Q9NYQ7;Q9NYQ7-2	CELSR3	Cadherin EGF LAG seven-pass G-type receptor 3	RT(1)GPLQRGS(0.985)LS(0.015)PGA	NA	NA	RT(52.34)GPLQRGS(18.23)LS(-18.23)PGA
AGNVIFRKsARNFNLPM	3865DM_HLA-II	Phospho (STY)	2	0	1	17	1008.01	2014	0.0041694	84.658	13.681	1	AGNVIFRKSARNFNLPM	_AGNVIFRKS(ph)ARNFNLPM_	P55809	OXCT1	Succinyl-CoA:3-ketoacid coenzyme A transferase 1, mitochondrial	AGNVIFRKS(1)ARNFNLPM	NA	NA	AGNVIFRKS(84.66)ARNFNLPM
KLEHEIsHLKKKLE	GD149_HLA-II	Phospho (STY)	3	0	1	14	604.664	1810.97	0.12993	53.754	12.11	1	KLEHEISHLKKKLE	_KLEHEIS(ph)HLKKKLE_	P12270	TPR	Nucleoprotein TPR	KLEHEIS(1)HLKKKLE	NA	NA	KLEHEIS(53.75)HLKKKLE
REMRIsEsAASGAR	RA957_HLA-DR, RA957_HLA-II	2 Phospho (STY)	2	0	2	14	840.85	1679.69	0.15772	49.189	20.481	0.99918	REMRISESAASGAR	_REMRIS(ph)ES(ph)AASGAR_	Q9Y5F6;Q9Y5F6-2	PCDHGC5	Protocadherin gamma-C5	REMRIS(0.999)ES(0.999)AAS(0.002)GAR	NA	NA	REMRIS(30.85)ES(30.85)AAS(-30.85)GAR
MVKKNSAKsMGLKKKAFVWARNIG	DRB11001	Oxidation (M),Phospho (STY)	4	1	1	24	697.877	2787.48	0.074035	43.291	15.552	0.99689	MVKKNSAKSMGLKKKAFVWARNIG	_MVKKNSAKpSM(ox)GLKKKAFVWARNIG_	Q5FVE4	ACSBG2	Long-chain-fatty-acid--CoA ligase ACSBG2	MVKKNS(0.052)AKS(0.948)MGLKKKAFVWARNIG	M(0.003)VKKNSAKSM(0.997)GLKKKAFVWARNIG	NA	NA
yENIIALQENELKKK	4037DC_HLA-II	Phospho (STY)	3	0	1	15	638.331	1911.97	0.055664	58.885	36.789	1	YENIIALQENELKKK	_Y(ph)ENIIALQENELKKK_	P80303-2;P80303	NUCB2	Nucleobindin-2;Nesfatin-1	Y(1)ENIIALQENELKKK	NA	NA	Y(58.89)ENIIALQENELKKK
GtLRKDKTLLRDEKK	4052BA_HLA-DR	Phospho (STY)	4	0	1	15	471.013	1880.02	0.046748	61.648	35.174	0.99887	GTLRKDKTLLRDEKK	_GT(ph)LRKDKTLLRDEKK_	Q9Y490	TLN1	Talin-1	GT(0.999)LRKDKT(0.001)LLRDEKK	NA	NA	GT(29.47)LRKDKT(-29.47)LLRDEKK
TVsVKKDLYGTLSP	3971ORA_HLA-DR	Phospho (STY)	3	0	1	14	529.939	1586.8	0.26521	41.825	17.599	0.96819	TVSVKKDLYGTLSP	_TVS(ph)VKKDLYGTLSP_	Q8IZF6-2;Q8IZF6-3;Q8IZF6	GPR112	Probable G-protein coupled receptor 112	T(0.031)VS(0.968)VKKDLYGTLSP	NA	NA	T(-14.88)VS(14.88)VKKDLY(-39.26)GT(-39.17)LS(-39.17)P
KRCsKKGLGRsIMRR	RA957_HLA-II	Oxidation (M),2 Phospho (STY)	4	1	2	15	488.745	1950.95	0.19759	43.813	13.27	1	KRCSKKGLGRSIMRR	_KRCS(ph)KKGLGRS(ph)IM(ox)RR_	Q5T848	GPR158	Probable G-protein coupled receptor 158	KRCS(1)KKGLGRS(1)IMRR	KRCSKKGLGRSIM(1)RR	KRCSKKGLGRSIM(43.81)RR	KRCS(43.81)KKGLGRS(43.81)IMRR
ENEKETAVsTEDDSHH	4021_HLA-II	Phospho (STY)	3	0	1	16	636.581	1906.72	0.20734	42.321	17.386	0.8151	ENEKETAVSTEDDSHH	_ENEKETAVS(ph)TEDDSHH_	Q14515	SPARCL1	SPARC-like protein 1	ENEKET(0.007)AVS(0.815)T(0.174)EDDS(0.003)HH	NA	NA	ENEKET(-20.38)AVS(6.7)T(-6.7)EDDS(-24.34)HH
AGGRGELLAAtLKGKVLGFR	CM647_HLA-II	Phospho (STY)	3	0	1	20	698.724	2093.15	0.16905	42.904	19.575	1	AGGRGELLAATLKGKVLGFR	_AGGRGELLAAT(ph)LKGKVLGFR_	Q9Y664	KPTN	Kaptin	AGGRGELLAAT(1)LKGKVLGFR	NA	NA	AGGRGELLAAT(42.9)LKGKVLGFR
GNEWPWIYFVtL	TIL1_HLA-II	Phospho (STY)	2	0	1	12	802.863	1603.71	0.15756	56.563	56.563	0.99985	GNEWPWIYFVTL	_GNEWPWIYFVT(ph)L_	Q13698	CACNA1S	Voltage-dependent L-type calcium channel subunit alpha-1S	GNEWPWIYFVT(1)L	NA	NA	GNEWPWIY(-38.25)FVT(38.25)L
DPQLLKMALtPYPKLKT	DPA10103-DPB10301	Oxidation (M),Phospho (STY)	4	1	1	17	514.026	2052.07	0.18054	40.952	12.74	1	DPQLLKMALTPYPKLKT	_DPQLLKM(ox)ALpTPYPKLKT_	Q96JI7	SPG11	Spatacsin	DPQLLKMALT(0.971)PY(0.002)PKLKT(0.027)	DPQLLKM(1)ALTPYPKLKT	NA	NA
EGSLGVGDtLyLVNGL	3849BR_HLA-II	2 Phospho (STY)	4	0	2	16	442.447	1765.76	0.2352	40.801	19.708	0.999	EGSLGVGDTLYLVNGL	_EGSLGVGDT(ph)LY(ph)LVNGL_	Q96T60-2;Q96T60	PNKP	Bifunctional polynucleotide phosphatase/kinase;Polynucleotide 3-phosphatase;Polynucleotide 5-hydroxyl-kinase	EGS(0.002)LGVGDT(0.999)LY(0.999)LVNGL	NA	NA	EGS(-29.76)LGVGDT(29.99)LY(29.76)LVNGL
GVPPPPsKKWLVK	BP455_HLA-II	Phospho (STY)	2	0	1	13	756.921	1511.83	0.10579	57.859	18.236	1	GVPPPPSKKWLVK	_GVPPPPS(ph)KKWLVK_	Q3KNT9-3			GVPPPPS(1)KKWLVK	NA	NA	GVPPPPS(57.86)KKWLVK
ItIFVCLGNLVIVVtL	3808HMC_HLA-II	2 Phospho (STY)	3	0	2	16	626.327	1875.96	0.22463	41.378	14.244	1	ITIFVCLGNLVIVVTL	_IT(ph)IFVCLGNLVIVVT(ph)L_	Q8N6U8-2;Q8N6U8;Q8N6U8-6	GPR161	G-protein coupled receptor 161	IT(1)IFVCLGNLVIVVT(1)L	NA	NA	IT(41.38)IFVCLGNLVIVVT(41.38)L
TPIVVTStPAVTPG	3849BR_HLA-II	2 Phospho (STY)	3	0	2	14	500.565	1498.67	0.16359	48.568	18.363	0.90863	TPIVVTSTPAVTPG	_TPIVVT(ph)ST(ph)PAVTPG_	P15408-3;P15408-2;P15408	FOSL2	Fos-related antigen 2	T(0.103)PIVVT(0.494)S(0.494)T(0.909)PAVT(0.001)PG	NA	NA	T(-7.33)PIVVT(0)S(0)T(8.09)PAVT(-33.41)PG
ELLLsVLFDVSIMA	CM647_HLA-II, JY_HLA-DR	Oxidation (M),Phospho (STY)	2	1	1	14	823.412	1644.81	0.17273	47.603	11.178	1	ELLLSVLFDVSIMA	_ELLLS(ph)VLFDVSIM(ox)A_	Q9BV38	WDR18	WD repeat-containing protein 18	ELLLS(0.999)VLFDVS(0.001)IMA	ELLLSVLFDVSIM(1)A	ELLLSVLFDVSIM(47.6)A	ELLLS(31.46)VLFDVS(-31.46)IMA
GSsLKILSKGKRG	3830NJF_HLA-II, 3849BR_HLA-II, 3865DM_HLA-II, 3912BAM_HLA-II, CD165_HLA-DR, CD165_HLA-II, CM647_HLA-II, GD149_HLA-II, JY_HLA-DR, JY_HLA-II, PD42_HLA-II, RA957_HLA-DR, RA957_HLA-II, TIL1_HLA-II, TIL3_HLA-II	Phospho (STY)	3	0	1	13	470.932	1409.78	0.00069807	144.73	119.77	0.97599	GSSLKILSKGKRG	_GSS(ph)LKILSKGKRG_	P61073;P61073-2	CXCR4	C-X-C chemokine receptor type 4	GS(0.024)S(0.976)LKILSKGKRG	NA	NA	GS(-16.09)S(16.09)LKILS(-93.66)KGKRG
KTFPYPLLLARsLAEP	RA957_HLA-II	Phospho (STY)	3	0	1	16	632.673	1895	0.024852	66.387	17.982	1	KTFPYPLLLARSLAEP	_KTFPYPLLLARS(ph)LAEP_	Q02080-2			KTFPYPLLLARS(1)LAEP	NA	NA	KT(-62.42)FPY(-62.61)PLLLARS(62.42)LAEP
NLPVPsLQtGGLWW	RA957_HLA-II	2 Phospho (STY)	3	0	2	14	576.591	1726.75	0.19321	45.79	14.792	1	NLPVPSLQTGGLWW	_NLPVPS(ph)LQT(ph)GGLWW_	Q15070-2;Q15070	OXA1L	Mitochondrial inner membrane protein OXA1L	NLPVPS(1)LQT(1)GGLWW	NA	NA	NLPVPS(45.79)LQT(45.79)GGLWW
PKEGtHIRQHAILNSRY	DRB30101	Phospho (STY)	2	0	1	17	1050.53	2099.04	0.0094583	72.958	16.006	1	PKEGTHIRQHAILNSRY	_PKEGpTHIRQHAILNSRY_				PKEGT(1)HIRQHAILNSRY	NA	NA	NA
EVsPVCPRPRVRLGSEIR	3808HMC_HLA-II	Phospho (STY)	4	0	1	18	533.28	2129.09	0.20483	42.338	14.487	0.99762	EVSPVCPRPRVRLGSEIR	_EVS(ph)PVCPRPRVRLGSEIR_	Q9NPR2	SEMA4B	Semaphorin-4B	EVS(0.998)PVCPRPRVRLGS(0.002)EIR	NA	NA	EVS(26.22)PVCPRPRVRLGS(-26.22)EIR
NPITGTMLAGFRLHtGPL	CM647_HLA-II	Phospho (STY)	3	0	1	18	659.332	1974.98	0.099318	49.993	23.104	0.99925	NPITGTMLAGFRLHTGPL	_NPITGTMLAGFRLHT(ph)GPL_	A0JLT2-2;A0JLT2	MED19	Mediator of RNA polymerase II transcription subunit 19	NPITGTMLAGFRLHT(0.999)GPL	NA	NA	NPIT(-34.23)GT(-34.23)MLAGFRLHT(34.23)GPL
ALAMVyMGAKGNTAAQ	4021_HLA-II	Phospho (STY)	2	0	1	16	838.88	1675.75	0.017162	69.672	12.14	0.9934	ALAMVYMGAKGNTAAQ	_ALAMVY(ph)MGAKGNTAAQ_	P35237	SERPINB6	Serpin B6	ALAMVY(0.993)MGAKGNT(0.007)AAQ	NA	NA	ALAMVY(21.78)MGAKGNT(-21.78)AAQ
VFHRLGLVPVsEA	BP455_HLA-II	Phospho (STY)	2	0	1	13	752.39	1502.76	0.59786	45.829	12.451	1	VFHRLGLVPVSEA	_VFHRLGLVPVS(ph)EA_	O96007	MOCS2	Molybdopterin synthase catalytic subunit	VFHRLGLVPVS(1)EA	NA	NA	VFHRLGLVPVS(45.83)EA
AHLPVQGPsGPCtVADA	GD149_HLA-II	2 Phospho (STY)	2	0	2	17	890.362	1778.71	0.25871	40.715	13.386	1	AHLPVQGPSGPCTVADA	_AHLPVQGPS(ph)GPCT(ph)VADA_	Q7L5Y9-5;Q7L5Y9-4	MAEA	Macrophage erythroblast attacher	AHLPVQGPS(1)GPCT(1)VADA	NA	NA	AHLPVQGPS(40.71)GPCT(40.71)VADA
GLLKVPCFAsGTPIF	DRB30101	Phospho (STY)	2	0	1	15	815.409	1628.8	0.084509	61.161	11.038	0.97974	GLLKVPCFASGTPIF	_GLLKVPCFApSGTPIF_				GLLKVPCFAS(0.98)GT(0.02)PIF	NA	NA	NA
YASVCAQtRRARASFPD	GD149_HLA-II	Phospho (STY)	3	0	1	17	660.303	1977.89	0.2051	43.598	16.449	0.76734	YASVCAQTRRARASFPD	_YASVCAQT(ph)RRARASFPD_	Q9Y3P8	SIT1	Signaling threshold-regulating transmembrane adapter 1	YAS(0.191)VCAQT(0.767)RRARAS(0.042)FPD	NA	NA	Y(-39.94)AS(-6.05)VCAQT(6.05)RRARAS(-12.63)FPD
EVtKGKENQLQLSCF	TIL3_HLA-II	Phospho (STY)	2	0	1	15	902.421	1802.83	0.30799	50.108	10.19	0.99994	EVTKGKENQLQLSCF	_EVT(ph)KGKENQLQLSCF_	P54578-3;P54578;P54578-2	USP14	Ubiquitin carboxyl-terminal hydrolase 14	EVT(1)KGKENQLQLSCF	NA	NA	EVT(41.93)KGKENQLQLS(-41.93)CF
QKADRYFVLyKPPPKDN	DRB11001, DRB11101, DRB40103	Phospho (STY)	3	0	1	17	720.361	2158.06	0.11423	45.723	16.037	0.9604	QKADRYFVLYKPPPKDN	_QKADRYFVLpYKPPPKDN_	Q9H1I8	ASCC2	Activating signal cointegrator 1 complex subunit 2	QKADRY(0.04)FVLY(0.96)KPPPKDN	NA	NA	NA
AsFLKLPISGTHCI	JY_HLA-II	Phospho (STY)	2	0	1	14	783.891	1565.77	0.05735	62.823	15.595	0.99809	ASFLKLPISGTHCI	_AS(ph)FLKLPISGTHCI_	Q8WUM9	SLC20A1	Sodium-dependent phosphate transporter 1	AS(0.998)FLKLPIS(0.002)GTHCI	NA	NA	AS(27.31)FLKLPIS(-27.31)GT(-42.4)HCI
LLFsPFALEsEAARPPHQVLGK	DPA10103-DPB10401	2 Phospho (STY)	3	0	2	22	856.42	2566.24	0.35685	45.704	17.985	1	LLFSPFALESEAARPPHQVLGK	_LLFpSPFALEpSEAARPPHQVLGK_				LLFS(1)PFALES(1)EAARPPHQVLGK	NA	NA	NA
sPSPIRVHTVVDRPQQP	GD149_HLA-II	Phospho (STY)	3	0	1	17	665.005	1991.99	0.00051685	99.407	84.988	0.95881	SPSPIRVHTVVDRPQQP	_S(ph)PSPIRVHTVVDRPQQP_	O95817	BAG3	BAG family molecular chaperone regulator 3	S(0.959)PS(0.041)PIRVHTVVDRPQQP	NA	NA	S(13.67)PS(-13.67)PIRVHT(-56.5)VVDRPQQP
PTRAPKAsRPPKMRNRPTPRVT	DRB11001	Oxidation (M),2 Phospho (STY)	3	1	2	22	897.458	2689.35	0.10109	40.952	14.965	1	PTRAPKASRPPKMRNRPTPRVT	_PTRAPKApSRPPKM(ox)RNRPpTPRVT_	Q9H156	SLITRK2	SLIT and NTRK-like protein 2	PT(0.229)RAPKAS(0.771)RPPKMRNRPT(0.5)PRVT(0.5)	PTRAPKASRPPKM(1)RNRPTPRVT	NA	NA
APPQKAKRsVPPAs	3808HMC_HLA-DR, 3912BAM_HLA-DR	2 Phospho (STY)	2	0	2	14	797.381	1592.75	0.12365	52.79	11.39	1	APPQKAKRSVPPAS	_APPQKAKRS(ph)VPPAS(ph)_	Q96GP6-2;Q96GP6	SCARF2	Scavenger receptor class F member 2	APPQKAKRS(1)VPPAS(1)	NA	NA	APPQKAKRS(52.79)VPPAS(52.79)
DPPVTKEtLLCELLY	DPA10103-DPB10401	Phospho (STY)	2	0	1	15	907.438	1812.86	0.21423	47.189	13.228	0.99421	DPPVTKETLLCELLY	_DPPVTKEpTLLCELLY_				DPPVT(0.006)KET(0.994)LLCELLY	NA	NA	NA
VLQARKNytSTELIIEP	3869GA_HLA-II	2 Phospho (STY)	2	0	2	17	1068.01	2134.01	0.056179	55.754	12.966	0.86069	VLQARKNYTSTELIIEP	_VLQARKNY(ph)T(ph)STELIIEP_	O60309	LRRC37A3	Leucine-rich repeat-containing protein 37A3	VLQARKNY(0.817)T(0.861)S(0.293)T(0.029)ELIIEP	NA	NA	VLQARKNY(6.29)T(7.57)S(-6.29)T(-18.15)ELIIEP
EVKLEVEtVIKtGRHI	RA957_HLA-II	2 Phospho (STY)	4	0	2	16	503.506	2010	0.17196	44.252	11.55	1	EVKLEVETVIKTGRHI	_EVKLEVET(ph)VIKT(ph)GRHI_	P46939;P46939-2	UTRN	Utrophin	EVKLEVET(1)VIKT(1)GRHI	NA	NA	EVKLEVET(44.25)VIKT(44.25)GRHI
LPLLLLLHtCVP	3808HMC_HLA-DR, 3830NJF_HLA-DR	Phospho (STY)	2	0	1	12	706.393	1410.77	0.027127	85.212	19.906	1	LPLLLLLHTCVP	_LPLLLLLHT(ph)CVP_	Q03405-2;Q03405-3;Q03405	PLAUR	Urokinase plasminogen activator surface receptor	LPLLLLLHT(1)CVP	NA	NA	LPLLLLLHT(85.21)CVP
SLQYLFLQyNLIR	3947GA_HLA-II	Phospho (STY)	2	0	1	13	875.95	1749.89	0.14972	66.435	14.508	0.99992	SLQYLFLQYNLIR	_SLQYLFLQY(ph)NLIR_	O94991;O94991-2	SLITRK5	SLIT and NTRK-like protein 5	SLQYLFLQY(1)NLIR	NA	NA	S(-59.71)LQY(-41.22)LFLQY(41.22)NLIR
LNETRESEtKLKELPG	DRB10701	Phospho (STY)	2	0	1	16	962.475	1922.93	0.011798	79.311	12.357	0.9996	LNETRESETKLKELPG	_LNETRESEpTKLKELPG_	P10909	CLU	Clusterin;Clusterin beta chain;Clusterin alpha chain	LNETRESET(1)KLKELPG	NA	NA	NA
RPPIRAEGRNFPLPLPNKPRPPsP	4021_HLA-II	Phospho (STY)	4	0	1	24	696.63	2782.49	0.05183	49.888	25.493	1	RPPIRAEGRNFPLPLPNKPRPPSP	_RPPIRAEGRNFPLPLPNKPRPPS(ph)P_	Q13094	LCP2	Lymphocyte cytosolic protein 2	RPPIRAEGRNFPLPLPNKPRPPS(1)P	NA	NA	RPPIRAEGRNFPLPLPNKPRPPS(49.89)P
SRESIRRHsREFSR	DRB10405, DRB11303	2 Phospho (STY)	2	0	2	14	981.944	1961.87	0.066182	76.143	16.717	0.88939	SRESIRRHSREFSR	_pSRESIRRHpSREFSR_				S(0.555)RES(0.555)IRRHS(0.889)REFSR	NA	NA	NA
KTLIEFQNWDtLLFC	DRB10801	Phospho (STY)	2	0	1	15	975.957	1949.9	0.11031	57.348	20.204	1	KTLIEFQNWDTLLFC	_KTLIEFQNWDpTLLFC_	Q9UHC1	MLH3	DNA mismatch repair protein Mlh3	KTLIEFQNWDT(1)LLFC	NA	NA	NA
PREKtNVGEAVGsEPR	4021_HLA-II	2 Phospho (STY)	2	0	2	16	943.414	1884.81	0.044375	59.198	19.618	1	PREKTNVGEAVGSEPR	_PREKT(ph)NVGEAVGS(ph)EPR_	Q7Z6J4;Q7Z6J4-5	FGD2	FYVE, RhoGEF and PH domain-containing protein 2	PREKT(1)NVGEAVGS(1)EPR	NA	NA	PREKT(59.2)NVGEAVGS(59.2)EPR
DVAVIPMDsDSPV	JY_HLA-II	Phospho (STY)	2	0	1	13	712.804	1423.59	0.092271	60.436	12.834	0.99993	DVAVIPMDSDSPV	_DVAVIPMDS(ph)DSPV_	Q8NDY8-2;Q8NDY8	TMEM52	Transmembrane protein 52	DVAVIPMDS(1)DSPV	NA	NA	DVAVIPMDS(41.66)DS(-41.66)PV
DSRSLAQKIVAtyRL	CD165_HLA-DR	2 Phospho (STY)	2	0	2	15	940.955	1879.9	0.034316	65.5	18.795	0.99999	DSRSLAQKIVATYRL	_DSRSLAQKIVAT(ph)Y(ph)RL_	Q8TD57;Q8TD57-3	DNAH3	Dynein heavy chain 3, axonemal	DSRSLAQKIVAT(1)Y(1)RL	NA	NA	DS(-54.84)RS(-54.24)LAQKIVAT(54.24)Y(55.58)RL
SPPQQSPLREDRAPPsAL	DRB10101	Phospho (STY)	2	0	1	18	1013.49	2024.97	0.31886	47.288	12.084	0.90335	SPPQQSPLREDRAPPSAL	_SPPQQSPLREDRAPPpSAL_				S(0.001)PPQQS(0.096)PLREDRAPPS(0.903)AL	NA	NA	NA
AILDDQIIKtQt	3830NJF_HLA-II, CM647_HLA-II, TIL1_HLA-II	2 Phospho (STY)	3	0	2	12	506.9	1517.68	0.20083	53.237	14.363	1	AILDDQIIKTQT	_AILDDQIIKT(ph)QT(ph)_	Q6ZR08	DNAH12	Dynein heavy chain 12, axonemal	AILDDQIIKT(1)QT(1)	NA	NA	AILDDQIIKT(53.24)QT(53.24)
sAAIEPLTLTAPTTLRNRARTL	DRB10101, DRB50101	2 Phospho (STY)	2	0	2	22	1263.65	2525.28	0.014812	52.576	12.298	0.97308	SAAIEPLTLTAPTTLRNRARTL	_pSAAIEPLTLTAPpTTLRNRARTL_				S(0.973)AAIEPLT(0.027)LT(0.011)APT(0.33)T(0.33)LRNRART(0.33)L	NA	NA	NA
RLAARAGKKPLAHYSsLV	DPA10103-DPB10601	Phospho (STY)	4	0	1	18	505.282	2017.1	0.004426	77.871	60.94	0.85609	RLAARAGKKPLAHYSSLV	_RLAARAGKKPLAHYSpSLV_	Q14596	NBR1	Next to BRCA1 gene 1 protein	RLAARAGKKPLAHY(0.001)S(0.143)S(0.856)LV	NA	NA	NA
GTKLVSSLAECGAQGVtGLLQ	TIL1_HLA-II	Phospho (STY)	3	0	1	21	704.685	2111.03	0.085599	47.016	12.295	0.99498	GTKLVSSLAECGAQGVTGLLQ	_GTKLVSSLAECGAQGVT(ph)GLLQ_	Q69YN4;Q69YN4-4;Q69YN4-2;Q69YN4-3	KIAA1429	Protein virilizer homolog	GTKLVS(0.003)S(0.002)LAECGAQGVT(0.995)GLLQ	NA	NA	GT(-46.29)KLVS(-25.82)S(-26.2)LAECGAQGVT(25.82)GLLQ
FsEEQLRQGQNVIG	TIL1_HLA-II	Phospho (STY)	2	0	1	14	842.888	1683.76	0.12365	52.79	10.789	1	FSEEQLRQGQNVIG	_FS(ph)EEQLRQGQNVIG_	Q9UI15	TAGLN3	Transgelin-3	FS(1)EEQLRQGQNVIG	NA	NA	FS(52.79)EEQLRQGQNVIG
IPFGIFSRAKVLsKLN	CM647_HLA-DR	Phospho (STY)	3	0	1	16	624.017	1869.03	0.11267	58.32	21.072	0.84944	IPFGIFSRAKVLSKLN	_IPFGIFSRAKVLS(ph)KLN_	Q9UQ13-2;Q9UQ13	SHOC2	Leucine-rich repeat protein SHOC-2	IPFGIFS(0.151)RAKVLS(0.849)KLN	NA	NA	IPFGIFS(-7.51)RAKVLS(7.51)KLN
MHRyQPRFHVVYVDPR	RA957_HLA-DR, RA957_HLA-II	Oxidation (M),Phospho (STY)	3	1	1	16	732.682	2195.02	0.16178	44.807	11.991	1	MHRYQPRFHVVYVDPR	_M(ox)HRY(ph)QPRFHVVYVDPR_	O43435-3;O43435-2;O43435	TBX1	T-box transcription factor TBX1	MHRY(0.975)QPRFHVVY(0.025)VDPR	M(1)HRYQPRFHVVYVDPR	M(44.81)HRYQPRFHVVYVDPR	MHRY(15.85)QPRFHVVY(-15.85)VDPR
TTARDPIyPPDP	3865DM_HLA-II	Phospho (STY)	3	0	1	12	474.882	1421.62	0.14961	57.175	13.495	0.99982	TTARDPIYPPDP	_TTARDPIY(ph)PPDP_	Q8WZ42-2;Q8WZ42;Q8WZ42-8;Q8WZ42-13;Q8WZ42-12;Q8WZ42-11;Q8WZ42-4;Q8WZ42-7;Q8WZ42-5;Q8WZ42-3;Q8WZ42-10;Q8WZ42-9	TTN	Titin	TTARDPIY(1)PPDP	NA	NA	T(-40.4)T(-40.4)ARDPIY(40.4)PPDP
VVVGHsMGGKTAMLLALQR	RA957_HLA-DR, RA957_HLA-II	Oxidation (M),Phospho (STY)	3	1	1	19	688.688	2063.04	0.21468	41.422	12.324	0.99981	VVVGHSMGGKTAMLLALQR	_VVVGHS(ph)M(ox)GGKTAMLLALQR_	Q8NFV4-6;Q8NFV4;Q8NFV4-4	ABHD11	Alpha/beta hydrolase domain-containing protein 11	VVVGHS(0.972)MGGKT(0.028)AMLLALQR	VVVGHSM(1)GGKTAMLLALQR	VVVGHSM(40.03)GGKTAM(-40.03)LLALQR	VVVGHS(15.35)MGGKT(-15.35)AMLLALQR
YTGILyAGIMLT	CD165_HLA-II	Phospho (STY)	2	0	1	12	698.335	1394.66	0.01669	101.43	12.383	0.99973	YTGILYAGIMLT	_YTGILY(ph)AGIMLT_	P22102;P22102-2	GART	Trifunctional purine biosynthetic protein adenosine-3;Phosphoribosylamine--glycine ligase;Phosphoribosylformylglycinamidine cyclo-ligase;Phosphoribosylglycinamide formyltransferase	YTGILY(1)AGIMLT	NA	NA	Y(-39.85)T(-37.76)GILY(37.76)AGIMLT(-79.98)
sFILQLILPRRTVIGSGRP	DRB11101	Phospho (STY)	4	0	1	19	551.567	2202.24	0.11517	42.338	18.538	0.97339	SFILQLILPRRTVIGSGRP	_pSFILQLILPRRTVIGSGRP_				S(0.973)FILQLILPRRT(0.025)VIGS(0.001)GRP	NA	NA	NA
KIEKIyIMKADTVIV	PD42_HLA-II	Phospho (STY)	3	0	1	15	615.338	1842.99	0.10333	52.372	27.834	0.999	KIEKIYIMKADTVIV	_KIEKIY(ph)IMKADTVIV_	P28908;P28908-3;P28908-2	TNFRSF8	Tumor necrosis factor receptor superfamily member 8	KIEKIY(0.999)IMKADT(0.001)VIV	NA	NA	KIEKIY(30.01)IMKADT(-30.01)VIV
SVPEDIPEGHSILQLKAt	DRB11303	Phospho (STY)	2	0	1	18	1007.5	2012.98	0.036036	54.471	13.882	0.81594	SVPEDIPEGHSILQLKAT	_SVPEDIPEGHSILQLKApT_	Q9H251	CDH23	Cadherin-23	SVPEDIPEGHS(0.184)ILQLKAT(0.816)	NA	NA	NA
SDQLLGFPLHKsRAGD	3830NJF_HLA-DR	Phospho (STY)	2	0	1	16	910.938	1819.86	0.0069288	80.706	16.052	1	SDQLLGFPLHKSRAGD	_SDQLLGFPLHKS(ph)RAGD_	Q5QGS0	KIAA2022	Protein KIAA2022	SDQLLGFPLHKS(1)RAGD	NA	NA	S(-78.47)DQLLGFPLHKS(78.47)RAGD
VQPAPKPsLSRGLMVKGGs	3830NJF_HLA-DR, 3869GA_HLA-DR, 3869GA_HLA-II, 3912BAM_HLA-DR	2 Phospho (STY)	2	0	2	19	1035	2067.99	0.054405	55.04	10.741	0.98943	VQPAPKPSLSRGLMVKGGS	_VQPAPKPS(ph)LSRGLMVKGGS(ph)_	A4UGR9-4;A4UGR9-6;A4UGR9-7;A4UGR9-5	XIRP2	Xin actin-binding repeat-containing protein 2	VQPAPKPS(0.989)LS(0.054)RGLMVKGGS(0.956)	NA	NA	VQPAPKPS(19.52)LS(-13.36)RGLMVKGGS(13.36)
sNHLTKLETEAS	CD165_HLA-II	Phospho (STY)	2	0	1	12	705.319	1408.62	0.091402	65.305	19.304	0.99873	SNHLTKLETEAS	_S(ph)NHLTKLETEAS_	P25054;P25054-2	APC	Adenomatous polyposis coli protein	S(0.999)NHLT(0.001)KLETEAS	NA	NA	S(28.97)NHLT(-28.97)KLET(-56.26)EAS(-56.02)
LTQtLEMRENFQ	TIL3_HLA-II	Phospho (STY)	2	0	1	12	795.355	1588.7	0.16153	56.258	10.89	0.98023	LTQTLEMRENFQ	_LTQT(ph)LEMRENFQ_	Q92547	TOPBP1	DNA topoisomerase 2-binding protein 1	LT(0.02)QT(0.98)LEMRENFQ	NA	NA	LT(-16.95)QT(16.95)LEMRENFQ
IGQVMNQLGQQLVsQLLH	DPA10103-DPB10601	Phospho (STY)	3	0	1	18	696.022	2085.04	0.10491	56.599	11.459	1	IGQVMNQLGQQLVSQLLH	_IGQVMNQLGQQLVpSQLLH_	Q9Y5L0	TNPO3	Transportin-3	IGQVMNQLGQQLVS(1)QLLH	NA	NA	NA
QLsLIsAMIKNLKEQ	CM647_HLA-II, JY_HLA-II	Oxidation (M),2 Phospho (STY)	2	1	2	15	946.454	1890.89	0.012152	78.488	11.103	1	QLSLISAMIKNLKEQ	_QLS(ph)LIS(ph)AM(ox)IKNLKEQ_	Q92783;Q92783-2	STAM	Signal transducing adapter molecule 1	QLS(1)LIS(1)AMIKNLKEQ	QLSLISAM(1)IKNLKEQ	QLSLISAM(78.49)IKNLKEQ	QLS(78.49)LIS(78.49)AMIKNLKEQ
ALPRILGAGARAPsRWL	JY_HLA-II	Phospho (STY)	2	0	1	17	943.02	1884.02	0.028675	63.408	27.885	1	ALPRILGAGARAPSRWL	_ALPRILGAGARAPS(ph)RWL_	Q9Y399	MRPS2	28S ribosomal protein S2, mitochondrial	ALPRILGAGARAPS(1)RWL	NA	NA	ALPRILGAGARAPS(63.41)RWL
VERtsRAVEEKFRAL	DRB11303	2 Phospho (STY)	2	0	2	15	975.964	1949.91	0.25266	45.115	11.245	1	VERTSRAVEEKFRAL	_VERpTpSRAVEEKFRAL_	O15020	SPTBN2	Spectrin beta chain, non-erythrocytic 2	VERT(1)S(1)RAVEEKFRAL	NA	NA	NA
IERDsREHEEPT	3808HMC_HLA-DR, 3808HMC_HLA-II, 4052BA_HLA-DR	Phospho (STY)	3	0	1	12	526.558	1576.65	0.10633	63.128	31.253	0.99999	IERDSREHEEPT	_IERDS(ph)REHEEPT_	P24593	IGFBP5	Insulin-like growth factor-binding protein 5	IERDS(1)REHEEPT	NA	NA	IERDS(49.16)REHEEPT(-49.16)
NKSDNIDGKAsLQ	3849BR_HLA-II	Phospho (STY)	2	0	1	13	735.335	1468.66	0.1805	51.092	51.092	0.99996	NKSDNIDGKASLQ	_NKSDNIDGKAS(ph)LQ_	Q2M2Z5-5;Q2M2Z5-2;Q2M2Z5-3;Q2M2Z5-4;Q2M2Z5	KIZ	Centrosomal protein kizuna	NKSDNIDGKAS(1)LQ	NA	NA	NKS(-44.42)DNIDGKAS(44.42)LQ
DLSRSLSPsPLGSSAAS	3865DM_HLA-II	Phospho (STY)	2	0	1	17	856.399	1710.78	0.0024247	90.685	26.958	0.83081	DLSRSLSPSPLGSSAAS	_DLSRSLSPS(ph)PLGSSAAS_	O14526-3;O14526-2;O14526	FCHO1	F-BAR domain only protein 1	DLSRS(0.085)LS(0.085)PS(0.831)PLGSSAAS	NA	NA	DLS(-50.9)RS(-9.92)LS(-9.92)PS(9.92)PLGS(-60.35)S(-60.35)AAS(-60.35)
ELNVQKRKRsFKA	3869GA_HLA-DR	Phospho (STY)	2	0	1	13	842.456	1682.9	0.085907	61.65	16.489	1	ELNVQKRKRSFKA	_ELNVQKRKRS(ph)FKA_	Q14831-5;Q14831-3;Q14831-4;Q14831;Q14831-2	GRM7	Metabotropic glutamate receptor 7	ELNVQKRKRS(1)FKA	NA	NA	ELNVQKRKRS(61.65)FKA
tEERRKVGNNLQ	JY_HLA-II	Phospho (STY)	2	0	1	12	762.37	1522.73	0.02051	90.64	10.475	1	TEERRKVGNNLQ	_T(ph)EERRKVGNNLQ_	O14777	NDC80	Kinetochore protein NDC80 homolog	T(1)EERRKVGNNLQ	NA	NA	T(90.64)EERRKVGNNLQ
EDISLtLNMNEE	RA957_HLA-II	Oxidation (M),Phospho (STY)	3	1	1	12	501.869	1502.58	0.18834	54.198	16.87	1	EDISLTLNMNEE	_EDISLT(ph)LNM(ox)NEE_	Q08945	SSRP1	FACT complex subunit SSRP1	EDIS(0.035)LT(0.965)LNMNEE	EDISLTLNM(1)NEE	EDISLTLNM(54.2)NEE	EDIS(-14.41)LT(14.41)LNMNEE
LTTPVVIVVyLSKQRW	TIL3_HLA-II	2 Phospho (STY)	4	0	2	16	516.269	2061.05	0.1163	48.823	19.866	0.89613	LTTPVVIVVYLSKQRW	_LTT(ph)PVVIVVY(ph)LSKQRW_	P43115-3;P43115-4;P43115-2;P43115;P43115-7;P43115-8;P43115-9;P43115-5;P43115-11;P43115-6;P43115-10	PTGER3	Prostaglandin E2 receptor EP3 subtype	LT(0.009)T(0.582)PVVIVVY(0.896)LS(0.513)KQRW	NA	NA	LT(-20.73)T(0.65)PVVIVVY(6.86)LS(-0.65)KQRW
DIEKKRLLIQFAMQSLFtLKDKE	DRB10801, DRB11101	Phospho (STY)	4	0	1	23	719.385	2873.51	0.088713	41.257	21.282	0.94242	DIEKKRLLIQFAMQSLFTLKDKE	_DIEKKRLLIQFAMQSLFpTLKDKE_				DIEKKRLLIQFAMQS(0.058)LFT(0.942)LKDKE	NA	NA	NA
AMVMAGsGNLKVLQLC	TIL1_HLA-II	Phospho (STY)	2	0	1	16	857.908	1713.8	0.23909	40.589	10.384	1	AMVMAGSGNLKVLQLC	_AMVMAGS(ph)GNLKVLQLC_	Q9H1A4	ANAPC1	Anaphase-promoting complex subunit 1	AMVMAGS(1)GNLKVLQLC	NA	NA	AMVMAGS(40.59)GNLKVLQLC
APPLLPsAsALFPV	DRB11303	2 Phospho (STY)	2	0	2	14	770.367	1538.72	0.12914	67.563	12.581	1	APPLLPSASALFPV	_APPLLPpSApSALFPV_				APPLLPS(1)AS(1)ALFPV	NA	NA	NA
LHEKGKMKHsQAKRY	GD149_HLA-II	Oxidation (M),Phospho (STY)	4	1	1	15	484.995	1935.95	0.14465	61.212	18.644	1	LHEKGKMKHSQAKRY	_LHEKGKM(ox)KHS(ph)QAKRY_	Q9ULI1	NWD2	NACHT and WD repeat domain-containing protein 2	LHEKGKMKHS(0.976)QAKRY(0.024)	LHEKGKM(1)KHSQAKRY	LHEKGKM(61.21)KHSQAKRY	LHEKGKMKHS(16.1)QAKRY(-16.1)
IQPNPSHCLVyKV	CM647_HLA-DR	Phospho (STY)	2	0	1	13	789.381	1576.75	0.25494	45.137	12.137	0.99994	IQPNPSHCLVYKV	_IQPNPSHCLVY(ph)KV_	O75161;O75161-2	NPHP4	Nephrocystin-4	IQPNPSHCLVY(1)KV	NA	NA	IQPNPS(-42.57)HCLVY(42.57)KV
IKAARAsRDIASDY	JY_HLA-DR	Phospho (STY)	2	0	1	14	808.893	1615.77	0.12593	52.549	13.982	0.99998	IKAARASRDIASDY	_IKAARAS(ph)RDIASDY_	P20929-3;P20929-2;P20929-4;P20929	NEB	Nebulin	IKAARAS(1)RDIASDY	NA	NA	IKAARAS(48.79)RDIAS(-48.79)DY(-52.55)
LtQEQLADLKEDLDR	TIL1_HLA-II	Phospho (STY)	3	0	1	15	622.966	1865.88	0.24933	40.941	18.954	1	LTQEQLADLKEDLDR	_LT(ph)QEQLADLKEDLDR_	P10070-4;P10070-2	GLI2	Zinc finger protein GLI2	LT(1)QEQLADLKEDLDR	NA	NA	LT(40.94)QEQLADLKEDLDR
VNLTIPASLDLsPLL	3971ORA_HLA-DR	Phospho (STY)	2	0	1	15	823.444	1644.87	0.17374	45.137	17.395	0.97926	VNLTIPASLDLSPLL	_VNLTIPASLDLS(ph)PLL_	Q9UM63-2;Q9UM63	PLAGL1	Zinc finger protein PLAGL1	VNLT(0.01)IPAS(0.01)LDLS(0.979)PLL	NA	NA	VNLT(-19.75)IPAS(-19.75)LDLS(19.75)PLL
TAPKNVNLIEVsLsDLKP	3830NJF_HLA-II	2 Phospho (STY)	3	0	2	18	700.013	2097.02	0.22955	41.088	10.119	0.99983	TAPKNVNLIEVSLSDLKP	_TAPKNVNLIEVS(ph)LS(ph)DLKP_	Q08AD1-2;Q08AD1-3;Q08AD1	CAMSAP2	Calmodulin-regulated spectrin-associated protein 2	T(0.001)APKNVNLIEVS(0.999)LS(1)DLKP	NA	NA	T(-31.72)APKNVNLIEVS(31.72)LS(37.65)DLKP
LsDVLALVVALVAER	4052BA_HLA-DR	Phospho (STY)	3	0	1	15	549.974	1646.9	0.14373	47.532	10.519	1	LSDVLALVVALVAER	_LS(ph)DVLALVVALVAER_	Q9Y6M5	SLC30A1	Zinc transporter 1	LS(1)DVLALVVALVAER	NA	NA	LS(47.53)DVLALVVALVAER
AELKstRMILNLTQ	RA957_HLA-DR	2 Phospho (STY)	2	0	2	14	889.42	1776.82	0.017785	78.655	10.93	1	AELKSTRMILNLTQ	_AELKS(ph)T(ph)RMILNLTQ_	Q7Z6Z7-2;Q7Z6Z7-3;Q7Z6Z7	HUWE1	E3 ubiquitin-protein ligase HUWE1	AELKS(1)T(1)RMILNLTQ	NA	NA	AELKS(53.8)T(53.8)RMILNLT(-53.8)Q
QDELGGKITVHKIsPQ	RA957_HLA-DR	Phospho (STY)	2	0	1	16	915.461	1828.91	0.11926	48.44	15.917	0.8386	QDELGGKITVHKISPQ	_QDELGGKITVHKIS(ph)PQ_	Q96LZ7	RMDN2	Regulator of microtubule dynamics protein 2	QDELGGKIT(0.161)VHKIS(0.839)PQ	NA	NA	QDELGGKIT(-7.16)VHKIS(7.16)PQ
RIsERLHLQVYQL	TIL3_HLA-II	Phospho (STY)	2	0	1	13	867.956	1733.9	0.097569	59.426	21.123	0.99999	RISERLHLQVYQL	_RIS(ph)ERLHLQVYQL_	Q9H9D4	ZNF408	Zinc finger protein 408	RIS(1)ERLHLQVYQL	NA	NA	RIS(49.42)ERLHLQVY(-49.42)QL
PEKRtLILtHFP	PD42_HLA-II	2 Phospho (STY)	3	0	2	12	537.928	1610.76	0.26891	48.004	11.72	1	PEKRTLILTHFP	_PEKRT(ph)LILT(ph)HFP_	Q92830	KAT2A	Histone acetyltransferase KAT2A	PEKRT(1)LILT(1)HFP	NA	NA	PEKRT(48)LILT(48)HFP
NIIVLVILttSQYKL	CM647_HLA-DR	2 Phospho (STY)	4	0	2	15	470.25	1876.97	0.25768	40.477	11.154	0.97814	NIIVLVILTTSQYKL	_NIIVLVILT(ph)T(ph)SQYKL_	P23945-2;P23945-3;P23945;P23945-4	FSHR	Follicle-stimulating hormone receptor	NIIVLVILT(0.978)T(0.978)S(0.042)QY(0.001)KL	NA	NA	NIIVLVILT(16.6)T(16.6)S(-16.6)QY(-33.25)KL
LALQDPAsDKLLG	JY_HLA-II	Phospho (STY)	2	0	1	13	710.858	1419.7	0.007947	98.033	10.726	1	LALQDPASDKLLG	_LALQDPAS(ph)DKLLG_	O95359;O95359-3	TACC2	Transforming acidic coiled-coil-containing protein 2	LALQDPAS(1)DKLLG	NA	NA	LALQDPAS(98.03)DKLLG
TPERLHFEMtHKE	CM647_HLA-DR	Oxidation (M),Phospho (STY)	3	1	1	13	584.259	1749.75	0.050299	68.44	13.127	1	TPERLHFEMTHKE	_TPERLHFEM(ox)T(ph)HKE_	O75969	AKAP3	A-kinase anchor protein 3	TPERLHFEMT(1)HKE	TPERLHFEM(1)THKE	TPERLHFEM(68.44)THKE	T(-65.29)PERLHFEMT(65.29)HKE
GsEGLKtLRILYEEV	PD42_HLA-II	2 Phospho (STY)	2	0	2	15	933.936	1865.86	0.016704	74.533	23.247	1	GSEGLKTLRILYEEV	_GS(ph)EGLKT(ph)LRILYEEV_	Q86TI2-4;Q86TI2;Q86TI2-2	DPP9	Dipeptidyl peptidase 9	GS(1)EGLKT(1)LRILYEEV	NA	NA	GS(69.32)EGLKT(69.32)LRILY(-69.32)EEV
ERyKKLEDLLEKsFsLVK	DRB10301	3 Phospho (STY)	2	0	3	18	1233.08	2464.15	0.037837	63.408	13.985	1	ERYKKLEDLLEKSFSLVK	_ERpYKKLEDLLEKpSFpSLVK_	Q8WX92	NELFB	Negative elongation factor B	ERY(1)KKLEDLLEKS(1)FS(1)LVK	NA	NA	NA
QPQPPRLQLLNQsPR	DRB11101	Phospho (STY)	3	0	1	15	617.991	1850.95	0.26487	44.457	11.156	1	QPQPPRLQLLNQSPR	_QPQPPRLQLLNQpSPR_				QPQPPRLQLLNQS(1)PR	NA	NA	NA
NGDTEVHGLAAARDsQH	RA957_HLA-DR	Phospho (STY)	2	0	1	17	929.397	1856.78	0.026218	64.439	18.559	1	NGDTEVHGLAAARDSQH	_NGDTEVHGLAAARDS(ph)QH_	P29475-5			NGDTEVHGLAAARDS(1)QH	NA	NA	NGDT(-58.9)EVHGLAAARDS(58.9)QH
GFAASLtALLLtP	DRB10101, DRB11101	2 Phospho (STY)	2	0	2	13	717.838	1433.66	0.22895	69.423	21.14	0.9999	GFAASLTALLLTP	_GFAASLpTALLLpTP_				GFAASLT(1)ALLLT(1)P	NA	NA	NA
ALQsFDYEQFRDLELR	DPA10103-DPB10201	Phospho (STY)	2	0	1	16	1055.49	2108.96	0.030757	76.588	34.252	0.94254	ALQSFDYEQFRDLELR	_ALQpSFDYEQFRDLELR_	Q9Y5H2	PCDHGA11	Protocadherin gamma-A11	ALQS(0.943)FDY(0.057)EQFRDLELR	NA	NA	NA
ItLATTLSNAFVIAT	JY_HLA-II	2 Phospho (STY)	2	0	2	15	848.404	1694.79	0.044636	62.303	10.376	0.9998	ITLATTLSNAFVIAT	_IT(ph)LATT(ph)LSNAFVIAT_	P28222	HTR1B	5-hydroxytryptamine receptor 1B	IT(1)LATT(0.377)LS(0.377)NAFVIAT(0.245)	NA	NA	IT(37.45)LAT(-37.45)T(0)LS(0)NAFVIAT(-1.87)
KPYNCKECGKsFSSLGN	4021_HLA-II	Phospho (STY)	3	0	1	17	647.946	1940.82	0.18762	43.024	15.817	0.88393	KPYNCKECGKSFSSLGN	_KPYNCKECGKS(ph)FSSLGN_	Q96GE5;Q96GE5-2	ZNF799	Zinc finger protein 799	KPY(0.013)NCKECGKS(0.884)FS(0.101)S(0.002)LGN	NA	NA	KPY(-18.49)NCKECGKS(9.4)FS(-9.4)S(-26.34)LGN
EGVKLVVNKVLssH	PD42_HLA-II	2 Phospho (STY)	2	0	2	14	834.91	1667.8	0.16628	48.284	12.773	1	EGVKLVVNKVLSSH	_EGVKLVVNKVLS(ph)S(ph)H_	Q969M1-2;Q969M1	TOMM40L	Mitochondrial import receptor subunit TOM40B	EGVKLVVNKVLS(1)S(1)H	NA	NA	EGVKLVVNKVLS(48.28)S(48.28)H
KKRALsPQQVTRLP	3911ME_HLA-II	Phospho (STY)	4	0	1	14	426.244	1700.95	0.11453	53.754	21.13	0.9997	KKRALSPQQVTRLP	_KKRALS(ph)PQQVTRLP_	P80370	DLK1	Protein delta homolog 1;Fetal antigen 1	KKRALS(1)PQQVTRLP	NA	NA	KKRALS(35.3)PQQVT(-35.3)RLP
CKIMLNtPEDVQ	3808HMC_HLA-DR	Phospho (STY)	2	0	1	12	735.822	1469.63	0.09587	64.654	13.541	1	CKIMLNTPEDVQ	_CKIMLNT(ph)PEDVQ_	O00231;O00231-2	PSMD11	26S proteasome non-ATPase regulatory subunit 11	CKIMLNT(1)PEDVQ	NA	NA	CKIMLNT(64.65)PEDVQ
tQVAAVEtGGITQH	CM647_HLA-II	2 Phospho (STY)	2	0	2	14	786.329	1570.64	0.040163	67.113	14.623	1	TQVAAVETGGITQH	_T(ph)QVAAVET(ph)GGITQH_	P46199	MTIF2	Translation initiation factor IF-2, mitochondrial	T(1)QVAAVET(1)GGITQH	NA	NA	T(67.11)QVAAVET(63.56)GGIT(-63.56)QH
QELQKMKsCLLDLPPTPVG	DRB11001	Phospho (STY)	3	0	1	19	726.363	2176.07	0.028764	54.368	23.953	0.99123	QELQKMKSCLLDLPPTPVG	_QELQKMKpSCLLDLPPTPVG_	Q8IYR2	SMYD4	SET and MYND domain-containing protein 4	QELQKMKS(0.991)CLLDLPPT(0.009)PVG	NA	NA	NA
PATTIPIVLKAPFFPNy	DRB30202	Phospho (STY)	2	0	1	17	985.015	1968.02	0.17316	41.399	13.727	0.99407	PATTIPIVLKAPFFPNY	_PATTIPIVLKAPFFPNpY_				PAT(0.001)T(0.005)IPIVLKAPFFPNY(0.994)	NA	NA	NA
AEGKEGQPGQRGILGPyGPEGP	DRB11101	Phospho (STY)	2	0	1	22	1137.53	2273.05	0.0046124	59.898	18.486	1	AEGKEGQPGQRGILGPYGPEGP	_AEGKEGQPGQRGILGPpYGPEGP_				AEGKEGQPGQRGILGPY(1)GPEGP	NA	NA	NA
IISWPHTtKVQG	RA957_HLA-II	Phospho (STY)	2	0	1	12	723.861	1445.71	0.10161	63.816	10.06	0.79267	IISWPHTTKVQG	_IISWPHTT(ph)KVQG_	Q6ICI0	TMEM211	Transmembrane protein 211	IIS(0.104)WPHT(0.104)T(0.793)KVQG	NA	NA	IIS(-8.83)WPHT(-8.83)T(8.83)KVQG
AEEKADALNKELLMtKQ	DRB10405, DRB11501	Phospho (STY)	3	0	1	17	671.331	2010.97	0.1821	40.857	17.41	1	AEEKADALNKELLMTKQ	_AEEKADALNKELLMpTKQ_	Q9Y3P9	RABGAP1	Rab GTPase-activating protein 1	AEEKADALNKELLMT(1)KQ	NA	NA	NA
PCLDLLVNWLHIyLN	CM647_HLA-DR, CM647_HLA-II	Phospho (STY)	3	0	1	15	635.983	1904.93	0.24662	41.092	15.914	1	PCLDLLVNWLHIYLN	_PCLDLLVNWLHIY(ph)LN_	Q2M238	RRN3P1	Putative RRN3-like protein RRN3P1	PCLDLLVNWLHIY(1)LN	NA	NA	PCLDLLVNWLHIY(41.09)LN
LATALEQLLQAyPRDME	RA957_HLA-DR	Oxidation (M),Phospho (STY)	2	1	1	17	1029.48	2056.95	0.091595	51.013	12.007	1	LATALEQLLQAYPRDME	_LATALEQLLQAY(ph)PRDM(ox)E_	P55957;P55957-2;P55957-4	BID	BH3-interacting domain death agonist;BH3-interacting domain death agonist p15;BH3-interacting domain death agonist p13;BH3-interacting domain death agonist p11	LATALEQLLQAY(1)PRDME	LATALEQLLQAYPRDM(1)E	LATALEQLLQAYPRDM(51.01)E	LAT(-44.6)ALEQLLQAY(44.6)PRDME
KLtGMPDLTLSFMN	DRB11101	2 Oxidation (M),Phospho (STY)	2	2	1	14	840.375	1678.73	0.31699	50.292	23.323	1	KLTGMPDLTLSFMN	_KLpTGM(ox)PDLTLSFM(ox)N_	P53677	AP3M2	AP-3 complex subunit mu-2	KLT(0.999)GMPDLT(0.001)LSFMN	KLTGM(1)PDLTLSFM(1)N	NA	NA
PLDIGIVGWAAHt	3830NJF_HLA-DR, 3869GA_HLA-II, 3912BAM_HLA-DR	Phospho (STY)	2	0	1	13	715.347	1428.68	0.01545	87.639	21.018	1	PLDIGIVGWAAHT	_PLDIGIVGWAAHT(ph)_	P51160	PDE6C	Cone cGMP-specific 3,5-cyclic phosphodiesterase subunit alpha	PLDIGIVGWAAHT(1)	NA	NA	PLDIGIVGWAAHT(87.64)
KYMTGTTVLPFNPAAFGEIVLyLRM	CM647_HLA-DR	Oxidation (M),2 Phospho (STY)	4	1	2	25	752.858	3007.4	0.011787	60.278	13.295	1	KYMTGTTVLPFNPAAFGEIVLYLRM	_KYM(ox)T(ph)GTTVLPFNPAAFGEIVLY(ph)LRM_	Q5VYK3	ECM29	Proteasome-associated protein ECM29 homolog	KY(0.231)MT(0.256)GT(0.256)T(0.256)VLPFNPAAFGEIVLY(1)LRM	KYM(1)TGTTVLPFNPAAFGEIVLYLRM	KYM(60.28)TGTTVLPFNPAAFGEIVLYLRM(-60.28)	KY(-0.46)MT(0)GT(0)T(0)VLPFNPAAFGEIVLY(58.55)LRM
FNVMIIFAVGGLLALt	DRB10101	Oxidation (M),Phospho (STY)	2	1	1	16	887.964	1773.91	0.096582	61.65	18.138	1	FNVMIIFAVGGLLALT	_FNVM(ox)IIFAVGGLLALpT_	Q15619	OR1C1	Olfactory receptor 1C1	FNVMIIFAVGGLLALT(1)	FNVM(1)IIFAVGGLLALT	NA	NA
LSAQLREAAtQAQQ	4052BA_HLA-DR	Phospho (STY)	2	0	1	14	797.883	1593.75	0.0062088	92.538	13.049	1	LSAQLREAATQAQQ	_LSAQLREAAT(ph)QAQQ_	P47897;P47897-2	QARS	Glutamine--tRNA ligase	LSAQLREAAT(1)QAQQ	NA	NA	LS(-87.27)AQLREAAT(87.27)QAQQ
NPAAIYANNEIsL	4052BA_HLA-II, CD165_HLA-II	Phospho (STY)	2	0	1	13	735.337	1468.66	0.014872	88.177	28.246	0.99995	NPAAIYANNEISL	_NPAAIYANNEIS(ph)L_	Q9H857;Q9H857-3;Q9H857-2	NT5DC2	5-nucleotidase domain-containing protein 2	NPAAIYANNEIS(1)L	NA	NA	NPAAIY(-43.02)ANNEIS(43.02)L
VSYTTEVsLPKY	CM647_HLA-DR	Phospho (STY)	2	0	1	12	733.844	1465.67	0.1975	53.493	10.075	0.86605	VSYTTEVSLPKY	_VSYTTEVS(ph)LPKY_	Q6ZTR5	CXorf22	Uncharacterized protein CXorf22	VSYT(0.006)T(0.006)EVS(0.866)LPKY(0.122)	NA	NA	VS(-48.85)Y(-42.27)T(-21.62)T(-21.62)EVS(8.51)LPKY(-8.51)
QVEHPVTECItGLDLVQ	3869GA_HLA-II	Phospho (STY)	2	0	1	17	980.958	1959.9	0.014986	69.451	14.05	0.86361	QVEHPVTECITGLDLVQ	_QVEHPVTECIT(ph)GLDLVQ_	P05165-3;P05165-2;P05165	PCCA	Propionyl-CoA carboxylase alpha chain, mitochondrial	QVEHPVT(0.136)ECIT(0.864)GLDLVQ	NA	NA	QVEHPVT(-8.02)ECIT(8.02)GLDLVQ
FTDWKGyLMKRLVG	GD149_HLA-II	Oxidation (M),Phospho (STY)	2	1	1	14	905.442	1808.87	0.18724	48.64	15.231	1	FTDWKGYLMKRLVG	_FTDWKGY(ph)LM(ox)KRLVG_	Q969R5;Q969R5-2;Q969R5-3	L3MBTL2	Lethal(3)malignant brain tumor-like protein 2	FTDWKGY(1)LMKRLVG	FTDWKGYLM(1)KRLVG	FTDWKGYLM(48.64)KRLVG	FT(-48.48)DWKGY(48.48)LMKRLVG
SPPtSPHTWRKHSRHP	GD149_HLA-II	Phospho (STY)	4	0	1	16	497.74	1986.93	0.023538	69.422	25.732	0.92022	SPPTSPHTWRKHSRHP	_SPPT(ph)SPHTWRKHSRHP_	Q96D71-2;Q96D71-4;Q96D71-3;Q96D71	REPS1	RalBP1-associated Eps domain-containing protein 1	S(0.001)PPT(0.92)S(0.077)PHT(0.001)WRKHSRHP	NA	NA	S(-29.18)PPT(10.75)S(-10.75)PHT(-29.44)WRKHS(-36.86)RHP
VRtLDMGLKLQSLLHL	DRB10101	Phospho (STY)	4	0	1	16	480.015	1916.03	0.079611	53.995	32.461	0.99999	VRTLDMGLKLQSLLHL	_VRpTLDMGLKLQSLLHL_				VRT(1)LDMGLKLQSLLHL	NA	NA	NA
GEPLsYTRFSLARQVD	RA957_HLA-II	Phospho (STY)	3	0	1	16	640.307	1917.9	0.21007	42.172	17.624	0.88621	GEPLSYTRFSLARQVD	_GEPLS(ph)YTRFSLARQVD_	P02786	TFRC	Transferrin receptor protein 1;Transferrin receptor protein 1, serum form	GEPLS(0.886)Y(0.013)T(0.062)RFS(0.039)LARQVD	NA	NA	GEPLS(11.59)Y(-18.37)T(-11.59)RFS(-13.52)LARQVD
GRGKVyILSLIMLLLGTMPMR	DRB50101	2 Oxidation (M),Phospho (STY)	4	2	1	21	619.333	2473.3	0.05911	45.257	15.162	0.99993	GRGKVYILSLIMLLLGTMPMR	_GRGKVpYILSLIM(ox)LLLGTM(ox)PMR_				GRGKVY(1)ILSLIMLLLGTMPMR	GRGKVYILSLIM(0.71)LLLGTM(0.645)PM(0.645)R	NA	NA
RRHTsRKLRDFK	PD42_HLA-II	Phospho (STY)	2	0	1	12	840.452	1678.89	0.2958	45.997	21.142	0.99909	RRHTSRKLRDFK	_RRHTS(ph)RKLRDFK_	Q8NA70;Q5HY64	FAM47B;FAM47C	Protein FAM47B;Putative protein FAM47C	RRHT(0.001)S(0.999)RKLRDFK	NA	NA	RRHT(-30.42)S(30.42)RKLRDFK
LSTYEVsAEGQKI	RA957_HLA-DR, RA957_HLA-II	Phospho (STY)	2	0	1	13	752.85	1503.69	0.039094	72.928	13.021	0.98803	LSTYEVSAEGQKI	_LSTYEVS(ph)AEGQKI_	Q86SP6	GPR149	Probable G-protein coupled receptor 149	LSTY(0.012)EVS(0.988)AEGQKI	NA	NA	LS(-59.74)T(-49.46)Y(-19.17)EVS(19.17)AEGQKI
MDVLEIDRVLRQtGQ	DRB10101	Oxidation (M),Phospho (STY)	2	1	1	15	934.95	1867.89	0.16244	52.49	10.785	1	MDVLEIDRVLRQTGQ	_M(ox)DVLEIDRVLRQpTGQ_	Q99583	MNT	Max-binding protein MNT	MDVLEIDRVLRQT(1)GQ	M(1)DVLEIDRVLRQTGQ	NA	NA
PLETMTAQKILKtL	4052BA_HLA-II	Oxidation (M),Phospho (STY)	2	1	1	14	841.944	1681.87	0.12565	52.579	12.848	1	PLETMTAQKILKTL	_PLETM(ox)TAQKILKT(ph)L_	Q8IZF6-2;Q8IZF6-3;Q8IZF6	GPR112	Probable G-protein coupled receptor 112	PLETMTAQKILKT(1)L	PLETM(1)TAQKILKTL	PLETM(52.58)TAQKILKTL	PLET(-46.86)MT(-46.86)AQKILKT(46.86)L
MLAELKGIFPsGLFQ	BP455_HLA-II	Oxidation (M),Phospho (STY)	3	1	1	15	582.956	1745.85	0.24662	41.092	12.765	1	MLAELKGIFPSGLFQ	_M(ox)LAELKGIFPS(ph)GLFQ_	P22681	CBL	E3 ubiquitin-protein ligase CBL	MLAELKGIFPS(1)GLFQ	M(1)LAELKGIFPSGLFQ	M(41.09)LAELKGIFPSGLFQ	MLAELKGIFPS(41.09)GLFQ
AELEKLKsQVTSQQ	3912BAM_HLA-DR, TIL1_HLA-II	Phospho (STY)	2	0	1	14	834.914	1667.81	0.0057725	94.309	23.088	0.96462	AELEKLKSQVTSQQ	_AELEKLKS(ph)QVTSQQ_	Q7Z7A1-5;Q7Z7A1;Q7Z7A1-2;Q7Z7A1-3	CNTRL	Centriolin	AELEKLKS(0.965)QVT(0.018)S(0.018)QQ	NA	NA	AELEKLKS(17.37)QVT(-17.37)S(-17.37)QQ
IPPtNLIINHIRF	CD165_HLA-DR	Phospho (STY)	4	0	1	13	407.723	1626.86	0.30437	42.425	27.956	1	IPPTNLIINHIRF	_IPPT(ph)NLIINHIRF_	Q6MZW2;Q6MZW2-2	FSTL4	Follistatin-related protein 4	IPPT(1)NLIINHIRF	NA	NA	IPPT(42.42)NLIINHIRF
APVCEtVPVHPLP	GD149_HLA-II, PD42_HLA-II	Phospho (STY)	2	0	1	13	719.844	1437.67	0.06605	65.246	12.08	1	APVCETVPVHPLP	_APVCET(ph)VPVHPLP_	Q92558	WASF1	Wiskott-Aldrich syndrome protein family member 1	APVCET(1)VPVHPLP	NA	NA	APVCET(65.25)VPVHPLP
MGIKSTsKsIMAAAG	TIL3_HLA-II	2 Phospho (STY)	2	0	2	15	806.847	1611.68	0.13163	48.981	15.111	0.77902	MGIKSTSKSIMAAAG	_MGIKSTS(ph)KS(ph)IMAAAG_	Q96RQ3	MCCC1	Methylcrotonoyl-CoA carboxylase subunit alpha, mitochondrial	MGIKS(0.294)T(0.148)S(0.779)KS(0.779)IMAAAG	NA	NA	MGIKS(-8.25)T(-8.25)S(8.25)KS(8.25)IMAAAG
TARVGKKKLAsLLKVSTFF	DRB11601	Phospho (STY)	4	0	1	19	544.317	2173.24	0.070507	46.159	22.524	0.99605	TARVGKKKLASLLKVSTFF	_TARVGKKKLApSLLKVSTFF_				T(0.001)ARVGKKKLAS(0.996)LLKVS(0.002)T(0.002)FF	NA	NA	NA
GSSLGRAPsPRPGPGPLRQ	RA957_HLA-II	Phospho (STY)	3	0	1	19	656.337	1965.99	0.077891	51.834	29.68	0.99371	GSSLGRAPSPRPGPGPLRQ	_GSSLGRAPS(ph)PRPGPGPLRQ_	Q8WUF5	PPP1R13L	RelA-associated inhibitor	GS(0.003)S(0.003)LGRAPS(0.994)PRPGPGPLRQ	NA	NA	GS(-24.99)S(-24.99)LGRAPS(24.99)PRPGPGPLRQ
LDQNVPSSNFPGsRG	3830NJF_HLA-II	Phospho (STY)	3	0	1	15	552.246	1653.71	0.24895	40.962	11.471	0.99662	LDQNVPSSNFPGSRG	_LDQNVPSSNFPGS(ph)RG_	Q96M86	DNHD1	Dynein heavy chain domain-containing protein 1	LDQNVPS(0.001)S(0.003)NFPGS(0.997)RG	NA	NA	LDQNVPS(-32.25)S(-25.54)NFPGS(25.54)RG
YSGSYPMAItPtQK	3912BAM_HLA-DR	Oxidation (M),2 Phospho (STY)	2	1	2	14	860.34	1718.67	0.12565	52.579	16.154	1	YSGSYPMAITPTQK	_YSGSYPM(ox)AIT(ph)PT(ph)QK_	Q96GX5-2;Q96GX5-3;Q96GX5	MASTL	Serine/threonine-protein kinase greatwall	YSGSY(0.004)PMAIT(0.998)PT(0.998)QK	YSGSYPM(1)AITPTQK	YSGSYPM(52.58)AITPTQK	Y(-52.58)S(-51.47)GS(-45.69)Y(-26.54)PMAIT(26.54)PT(26.54)QK
DsIQPHKNIKITFE	CM647_HLA-II	Phospho (STY)	2	0	1	14	875.432	1748.85	0.12849	52.278	16.864	0.99997	DSIQPHKNIKITFE	_DS(ph)IQPHKNIKITFE_	Q86T75-2;Q86T75;Q3BBV2	NBPF11;NBPF8	Neuroblastoma breakpoint family member 11;Putative neuroblastoma breakpoint family member 8	DS(1)IQPHKNIKITFE	NA	NA	DS(45.39)IQPHKNIKIT(-45.39)FE
HMVVKtIVVKQQSRY	DPA10103-DPB10601	Phospho (STY)	4	0	1	15	474.754	1894.99	0.20486	48.112	15.186	0.99997	HMVVKTIVVKQQSRY	_HMVVKpTIVVKQQSRY_				HMVVKT(1)IVVKQQSRY	NA	NA	NA
SEGPQPLVRRKMtGsR	CM647_HLA-DR, JY_HLA-DR, JY_HLA-II, RA957_HLA-DR	Oxidation (M),2 Phospho (STY)	2	1	2	16	987.953	1973.89	0.070314	54.784	16.763	1	SEGPQPLVRRKMTGSR	_SEGPQPLVRRKM(ox)T(ph)GS(ph)R_	Q5T5Y3-2;Q5T5Y3;Q5T5Y3-3	CAMSAP1	Calmodulin-regulated spectrin-associated protein 1	SEGPQPLVRRKMT(1)GS(1)R	SEGPQPLVRRKM(1)TGSR	SEGPQPLVRRKM(54.78)TGSR	S(-53.02)EGPQPLVRRKMT(53.19)GS(53.02)R
RRPRGRMKNHsLRAGR	TIL3_HLA-II	Phospho (STY)	2	0	1	16	1014.54	2027.07	0.033181	63.32	13.386	1	RRPRGRMKNHSLRAGR	_RRPRGRMKNHS(ph)LRAGR_	Q5TZJ5;Q5VVP1;Q8IWB4;Q5VU36;Q5VYP0	SPATA31A1;SPATA31A6;SPATA31A7;SPATA31A5;SPATA31A3	Spermatogenesis-associated protein 31A1;Spermatogenesis-associated protein 31A6;Spermatogenesis-associated protein 31A7;Spermatogenesis-associated protein 31A5;Spermatogenesis-associated protein 31A3	RRPRGRMKNHS(1)LRAGR	NA	NA	RRPRGRMKNHS(63.32)LRAGR
AMNKQRLLNEtVDVTIN	DRB11101	Oxidation (M),Phospho (STY)	3	1	1	17	685.67	2053.99	0.12651	44.807	15.533	1	AMNKQRLLNETVDVTIN	_AM(ox)NKQRLLNEpTVDVTIN_	Q86SJ2	AMIGO2	Amphoterin-induced protein 2	AMNKQRLLNET(0.975)VDVT(0.025)IN	AM(1)NKQRLLNETVDVTIN	NA	NA
LLVLAGLLCMNLsI	DPA10103-DPB10601	Phospho (STY)	2	0	1	14	776.916	1551.82	0.18729	61.398	10.489	1	LLVLAGLLCMNLSI	_LLVLAGLLCMNLpSI_				LLVLAGLLCMNLS(1)I	NA	NA	NA
QQQQQLLRVtIPVtNVI	DRB10301	2 Phospho (STY)	2	0	2	17	1069.54	2137.07	0.006146	78.653	14.926	1	QQQQQLLRVTIPVTNVI	_QQQQQLLRVpTIPVpTNVI_				QQQQQLLRVT(1)IPVT(1)NVI	NA	NA	NA
QsNIINKIRLDLDQ	DPA10103-DPB10301	Phospho (STY)	3	0	1	14	583.968	1748.88	0.16262	63.76	13.605	1	QSNIINKIRLDLDQ	_QpSNIINKIRLDLDQ_				QS(1)NIINKIRLDLDQ	NA	NA	NA
TIFANAGQVVtGNPT	3808HMC_HLA-II	Phospho (STY)	2	0	1	15	785.369	1568.72	0.12729	49.5	20.774	0.90081	TIFANAGQVVTGNPT	_TIFANAGQVVT(ph)GNPT_	Q96GM1;Q96GM1-2	LPPR2	Lipid phosphate phosphatase-related protein type 2	TIFANAGQVVT(0.901)GNPT(0.099)	NA	NA	T(-43.53)IFANAGQVVT(9.58)GNPT(-9.58)
KPPAYEDVVHRPGtPPP	RA957_HLA-II	Phospho (STY)	3	0	1	17	646.315	1935.92	0.1422	45.413	24.788	0.99975	KPPAYEDVVHRPGTPPP	_KPPAYEDVVHRPGT(ph)PPP_	Q96G27	WBP1	WW domain-binding protein 1	KPPAYEDVVHRPGT(1)PPP	NA	NA	KPPAY(-36.01)EDVVHRPGT(36.01)PPP
VDPHLRLFELLARtGGKKVGV	DRB11201	Phospho (STY)	4	0	1	21	597.085	2384.31	0.063915	44.816	21.369	1	VDPHLRLFELLARTGGKKVGV	_VDPHLRLFELLARpTGGKKVGV_				VDPHLRLFELLART(1)GGKKVGV	NA	NA	NA
AAtPGLQLEEDIt	CM647_HLA-II	2 Phospho (STY)	2	0	2	13	759.312	1516.61	0.058052	66.962	12.545	1	AATPGLQLEEDIT	_AAT(ph)PGLQLEEDIT(ph)_	Q8N1K5-2;Q8N1K5;Q8N1K5-4;Q8N1K5-3	THEMIS	Protein THEMIS	AAT(1)PGLQLEEDIT(1)	NA	NA	AAT(66.96)PGLQLEEDIT(66.96)
SLtPGAEPATLDES	CM647_HLA-II	Phospho (STY)	2	0	1	14	734.316	1466.62	0.0071758	90.761	21.163	0.95306	SLTPGAEPATLDES	_SLT(ph)PGAEPATLDES_	Q8TEK3-2;Q8TEK3	DOT1L	Histone-lysine N-methyltransferase, H3 lysine-79 specific	S(0.047)LT(0.953)PGAEPATLDES	NA	NA	S(-13.08)LT(13.08)PGAEPAT(-40.65)LDES(-71.56)
KNSLyLQMNsLKtE	TIL1_HLA-II	3 Phospho (STY)	4	0	3	14	477.946	1907.75	0.27853	41.092	15.583	0.99956	KNSLYLQMNSLKTE	_KNSLY(ph)LQMNS(ph)LKT(ph)E_	A0A0B4J1Y9	IGHV3-72		KNS(0.001)LY(1)LQMNS(1)LKT(1)E	NA	NA	KNS(-33.1)LY(33.4)LQMNS(33.55)LKT(33.1)E
IGIYKEsCVRLKE	DRB10801	Phospho (STY)	2	0	1	13	809.407	1616.8	0.2222	69.954	10.154	0.9996	IGIYKESCVRLKE	_IGIYKEpSCVRLKE_	Q3V6T2	CCDC88A	Girdin	IGIYKES(1)CVRLKE	NA	NA	NA
LAtsLMQLLLEAEVRQLT	CM647_HLA-II	Oxidation (M),2 Phospho (STY)	4	1	2	18	552.021	2204.06	0.094549	50.608	13.566	1	LATSLMQLLLEAEVRQLT	_LAT(ph)S(ph)LM(ox)QLLLEAEVRQLT_	Q9Y2D4	EXOC6B	Exocyst complex component 6B	LAT(1)S(1)LMQLLLEAEVRQLT	LATSLM(1)QLLLEAEVRQLT	LATSLM(50.61)QLLLEAEVRQLT	LAT(45.32)S(45.4)LMQLLLEAEVRQLT(-45.32)
SKMNLVPPEIFRsGLN	DRB11001	Phospho (STY)	3	0	1	16	627.981	1880.92	0.13272	46.964	14.149	0.99966	SKMNLVPPEIFRSGLN	_SKMNLVPPEIFRpSGLN_				SKMNLVPPEIFRS(1)GLN	NA	NA	NA
VGHRsIKKISIQN	TIL1_HLA-II	Phospho (STY)	2	0	1	13	780.425	1558.83	0.079756	62.823	62.823	0.99999	VGHRSIKKISIQN	_VGHRS(ph)IKKISIQN_	Q9C0B2	CFAP74	Cilia- and flagella-associated protein 74	VGHRS(1)IKKISIQN	NA	NA	VGHRS(52.59)IKKIS(-52.59)IQN
RVKCWQVtFLGtLL	BP455_HLA-II	2 Phospho (STY)	3	0	2	14	608.627	1822.86	0.29715	40.066	16.647	1	RVKCWQVTFLGTLL	_RVKCWQVT(ph)FLGT(ph)LL_	Q8N9S9-2;Q8N9S9	SNX31	Sorting nexin-31	RVKCWQVT(1)FLGT(1)LL	NA	NA	RVKCWQVT(40.07)FLGT(40.07)LL
VKIERDsREHEEPT	3808HMC_HLA-DR, 3808HMC_HLA-II, 3912BAM_HLA-DR, 4052BA_HLA-DR, 4052BA_HLA-II	Phospho (STY)	3	0	1	14	602.279	1803.82	0.073985	58.671	40.613	0.99683	VKIERDSREHEEPT	_VKIERDS(ph)REHEEPT_	P24593	IGFBP5	Insulin-like growth factor-binding protein 5	VKIERDS(0.997)REHEEPT(0.003)	NA	NA	VKIERDS(24.97)REHEEPT(-24.97)
GLIAGAIGtGAVII	BP455_HLA-II	Phospho (STY)	2	0	1	14	653.363	1304.71	0.097369	55.567	12.849	1	GLIAGAIGTGAVII	_GLIAGAIGT(ph)GAVII_	Q5DX21-3;Q5DX21-2;Q5DX21	IGSF11	Immunoglobulin superfamily member 11	GLIAGAIGT(1)GAVII	NA	NA	GLIAGAIGT(55.57)GAVII
sVEQGHGNNQDLTRNS	CM647_HLA-DR	Phospho (STY)	2	0	1	16	918.387	1834.76	0.041505	60.255	12.696	0.99998	SVEQGHGNNQDLTRNS	_S(ph)VEQGHGNNQDLTRNS_	Q03164-2;Q03164;Q03164-3	KMT2A	Histone-lysine N-methyltransferase 2A;MLL cleavage product N320;MLL cleavage product C180	S(1)VEQGHGNNQDLTRNS	NA	NA	S(49.4)VEQGHGNNQDLT(-49.79)RNS(-49.4)
TDAVIRERRRTLPt	4021_HLA-II	Phospho (STY)	2	0	1	14	882.467	1762.92	0.28519	40.725	13.587	0.99363	TDAVIRERRRTLPT	_TDAVIRERRRTLPT(ph)_	Q9HCS2	CYP4F12	Cytochrome P450 4F12	TDAVIRERRRT(0.006)LPT(0.994)	NA	NA	T(-34.25)DAVIRERRRT(-22.19)LPT(22.19)
KDKVSPLQNLAs	CM647_HLA-DR	Phospho (STY)	2	0	1	12	690.35	1378.69	0.35699	57.55	16.433	0.99585	KDKVSPLQNLAS	_KDKVSPLQNLAS(ph)_	Q03112-5;Q03112-6;Q03112;Q03112-4;Q03112-3	MECOM	MDS1 and EVI1 complex locus protein EVI1	KDKVS(0.004)PLQNLAS(0.996)	NA	NA	KDKVS(-23.81)PLQNLAS(23.81)
EKAPLRKtSEAAVK	TIL1_HLA-II	Phospho (STY)	3	0	1	14	536.622	1606.84	0.032616	69.03	13.769	0.97309	EKAPLRKTSEAAVK	_EKAPLRKT(ph)SEAAVK_	Q7Z6R9	TFAP2D	Transcription factor AP-2-delta	EKAPLRKT(0.973)S(0.027)EAAVK	NA	NA	EKAPLRKT(15.58)S(-15.58)EAAVK
VSVDIRSDMVYTEIIAsKR	DPA10103-DPB10401	Oxidation (M),2 Phospho (STY)	3	1	2	19	786.699	2357.07	0.054232	48.053	12.296	1	VSVDIRSDMVYTEIIASKR	_VSVDIRpSDM(ox)VYTEIIApSKR_				VS(0.052)VDIRS(0.327)DMVY(0.293)T(0.327)EIIAS(1)KR	VSVDIRSDM(1)VYTEIIASKR	NA	NA
VsAEVLIQFPQRSSIN	DRB11101	Phospho (STY)	2	0	1	16	934.469	1866.92	0.21121	42.209	17.651	0.9998	VSAEVLIQFPQRSSIN	_VpSAEVLIQFPQRSSIN_				VS(1)AEVLIQFPQRSSIN	NA	NA	NA
QQLGTGANTPARVFVALs	DRB11501	Phospho (STY)	3	0	1	18	637.323	1908.95	0.12253	42.382	12.31	0.99456	QQLGTGANTPARVFVALS	_QQLGTGANTPARVFVALpS_	Q9UFD9;A6NNM3;A6NJZ7	RIMBP3;RIMBP3B;RIMBP3C	RIMS-binding protein 3A;RIMS-binding protein 3B;RIMS-binding protein 3C	QQLGTGANT(0.005)PARVFVALS(0.995)	NA	NA	NA
DQVVLFIKAsCE	3865DM_HLA-II	Phospho (STY)	2	0	1	12	716.333	1430.65	0.1554	56.729	10.571	1	DQVVLFIKASCE	_DQVVLFIKAS(ph)CE_	P29074	PTPN4	Tyrosine-protein phosphatase non-receptor type 4	DQVVLFIKAS(1)CE	NA	NA	DQVVLFIKAS(56.73)CE
GILESIQRFsLLP	3947GA_HLA-DR	Phospho (STY)	2	0	1	13	776.91	1551.81	0.085755	61.679	13.396	0.99325	GILESIQRFSLLP	_GILESIQRFS(ph)LLP_	Q14C87	TMEM132D	Transmembrane protein 132D	GILES(0.007)IQRFS(0.993)LLP	NA	NA	GILES(-21.68)IQRFS(21.68)LLP
GTINCITVALVFsKG	JY_HLA-DR	Phospho (STY)	2	0	1	15	801.902	1601.79	0.33642	48.741	12.316	0.99954	GTINCITVALVFSKG	_GTINCITVALVFS(ph)KG_	Q4VNC1;Q4VNC1-4	ATP13A4	Probable cation-transporting ATPase 13A4	GTINCITVALVFS(1)KG	NA	NA	GT(-48.7)INCIT(-33.54)VALVFS(33.54)KG
ANHSLVKASVVtVREs	3865DM_HLA-II	2 Phospho (STY)	3	0	2	16	619.627	1855.86	0.098373	51.147	22.19	0.97253	ANHSLVKASVVTVRES	_ANHSLVKASVVT(ph)VRES(ph)_	O95259-2;O95259	KCNH1	Potassium voltage-gated channel subfamily H member 1	ANHSLVKAS(0.055)VVT(0.973)VRES(0.973)	NA	NA	ANHS(-41.05)LVKAS(-15.39)VVT(15.39)VRES(15.39)
LSYLPtEVQLINEA	CM647_HLA-DR	Phospho (STY)	2	0	1	14	835.408	1668.8	0.02116	76.465	10.394	0.99999	LSYLPTEVQLINEA	_LSYLPT(ph)EVQLINEA_	A6XGL0-2;A6XGL0	YJEFN3	YjeF N-terminal domain-containing protein 3	LSYLPT(1)EVQLINEA	NA	NA	LS(-74.35)Y(-51.08)LPT(51.08)EVQLINEA
PVLDVRtLLQRGL	BP455_HLA-II	Phospho (STY)	2	0	1	13	780.437	1558.86	0.25494	45.137	12.531	1	PVLDVRTLLQRGL	_PVLDVRT(ph)LLQRGL_	Q8IWY9-1;Q8IWY9	CDAN1	Codanin-1	PVLDVRT(1)LLQRGL	NA	NA	PVLDVRT(45.14)LLQRGL
KVEKsKIFKHIsK	GD149_HLA-II	2 Phospho (STY)	3	0	2	13	577.97	1730.89	0.20432	48.568	24.143	1	KVEKSKIFKHISK	_KVEKS(ph)KIFKHIS(ph)K_	Q9NVP1	DDX18	ATP-dependent RNA helicase DDX18	KVEKS(1)KIFKHIS(1)K	NA	NA	KVEKS(48.57)KIFKHIS(48.57)K
QGEEVtCRGRILI	TIL1_HLA-II	Phospho (STY)	3	0	1	13	518.588	1552.74	0.32304	41.401	14.263	1	QGEEVTCRGRILI	_QGEEVT(ph)CRGRILI_	Q10570	CPSF1	Cleavage and polyadenylation specificity factor subunit 1	QGEEVT(1)CRGRILI	NA	NA	QGEEVT(41.4)CRGRILI
TRERRLGIGGAQELsLR	TIL3_HLA-II	Phospho (STY)	3	0	1	17	664.688	1991.04	0.035669	60.474	20.295	0.99999	TRERRLGIGGAQELSLR	_TRERRLGIGGAQELS(ph)LR_	Q6NYC8;Q6NYC8-2	PPP1R18	Phostensin	TRERRLGIGGAQELS(1)LR	NA	NA	T(-50.94)RERRLGIGGAQELS(50.94)LR
LLSKNLRKtREL	JY_HLA-II	Phospho (STY)	4	0	1	12	388.475	1549.87	0.18478	54.471	11.662	0.99905	LLSKNLRKTREL	_LLSKNLRKT(ph)REL_	Q08AF3	SLFN5	Schlafen family member 5	LLS(0.001)KNLRKT(0.999)REL	NA	NA	LLS(-30.22)KNLRKT(30.22)REL
DKSSSGAKKKDFSsKGAE	CM647_HLA-DR	2 Phospho (STY)	2	0	2	18	1008.94	2015.86	0.041103	57.499	17.769	0.9116	DKSSSGAKKKDFSSKGAE	_DKSS(ph)SGAKKKDFSS(ph)KGAE_	Q9UHF7;Q9UHF7-3;Q9UHF7-2	TRPS1	Zinc finger transcription factor Trps1	DKS(0.08)S(0.73)S(0.133)GAKKKDFS(0.145)S(0.912)KGAE	NA	NA	DKS(-12.42)S(7.45)S(-7.45)GAKKKDFS(-10.57)S(12.42)KGAE
PNNKFLssTKICQREE	DRB10101	2 Phospho (STY)	2	0	2	16	1027.44	2052.87	0.057651	57.492	27.685	0.93823	PNNKFLSSTKICQREE	_PNNKFLpSpSTKICQREE_				PNNKFLS(0.938)S(0.938)T(0.124)KICQREE	NA	NA	NA
SEIKQVKQFLLLsR	3947GA_HLA-II	Phospho (STY)	3	0	1	14	590.329	1767.96	0.2685	41.644	17.453	0.99993	SEIKQVKQFLLLSR	_SEIKQVKQFLLLS(ph)R_	Q5T447;Q5T447-2	HECTD3	E3 ubiquitin-protein ligase HECTD3	SEIKQVKQFLLLS(1)R	NA	NA	S(-41.64)EIKQVKQFLLLS(41.64)R
LEGIESAItDILK	DPA10103-DPB10301	Phospho (STY)	2	0	1	13	741.379	1480.74	0.15272	76.064	18.474	0.99979	LEGIESAITDILK	_LEGIESAIpTDILK_				LEGIESAIT(1)DILK	NA	NA	NA
ACsHSMRYFDTAVSRPG	3849BR_HLA-II, CM647_HLA-II	Phospho (STY)	3	0	1	17	655.61	1963.81	0.0014336	97.579	78.189	0.99991	ACSHSMRYFDTAVSRPG	_ACS(ph)HSMRYFDTAVSRPG_	P10321;Q29865;Q29963	HLA-C	HLA class I histocompatibility antigen, Cw-7 alpha chain;HLA class I histocompatibility antigen, Cw-18 alpha chain;HLA class I histocompatibility antigen, Cw-6 alpha chain	ACS(1)HSMRYFDTAVSRPG	NA	NA	ACS(40.62)HS(-40.62)MRY(-63.49)FDT(-82.66)AVS(-95.8)RPG
QKSEEPsVsIPFLQ	PD42_HLA-II	2 Phospho (STY)	3	0	2	14	583.59	1747.75	0.14156	50.897	10.345	0.9135	QKSEEPSVSIPFLQ	_QKSEEPS(ph)VS(ph)IPFLQ_	Q5SW79	CEP170	Centrosomal protein of 170 kDa	QKS(0.173)EEPS(0.914)VS(0.914)IPFLQ	NA	NA	QKS(-9.81)EEPS(9.81)VS(9.81)IPFLQ
FEADAKMMVNtVC	4052BA_HLA-DR	Oxidation (M),Phospho (STY)	2	1	1	13	777.806	1553.6	0.14295	54.416	14.065	1	FEADAKMMVNTVC	_FEADAKM(ox)MVNT(ph)VC_	Q8N3Z0	PRSS35	Inactive serine protease 35	FEADAKMMVNT(1)VC	FEADAKM(0.5)M(0.5)VNTVC	FEADAKM(0)M(0)VNTVC	FEADAKMMVNT(54.42)VC
ATFLFHtQEPNQLPV	CD165_HLA-DR, CD165_HLA-II	Phospho (STY)	2	0	1	15	911.432	1820.85	0.056611	58.592	24.702	0.99999	ATFLFHTQEPNQLPV	_ATFLFHT(ph)QEPNQLPV_	Q17RW2-2;Q17RW2	COL24A1	Collagen alpha-1(XXIV) chain	ATFLFHT(1)QEPNQLPV	NA	NA	AT(-49.9)FLFHT(49.9)QEPNQLPV
EEPLFFsKCHtVY	RA957_HLA-II	2 Phospho (STY)	3	0	2	13	587.233	1758.68	0.20901	48.568	23.246	0.777	EEPLFFSKCHTVY	_EEPLFFS(ph)KCHT(ph)VY_	Q5TIA1;Q5TIA1-6;Q5TIA1-4	MEI1	Meiosis inhibitor protein 1	EEPLFFS(0.777)KCHT(0.777)VY(0.446)	NA	NA	EEPLFFS(3.95)KCHT(3.95)VY(-3.95)
ILNGKFSYTDLHyGQ	4021_HLA-DR	Phospho (STY)	2	0	1	15	918.422	1834.83	0.056267	58.699	11.734	0.99997	ILNGKFSYTDLHYGQ	_ILNGKFSYTDLHY(ph)GQ_	Q4LDE5;Q4LDE5-3	SVEP1	Sushi, von Willebrand factor type A, EGF and pentraxin domain-containing protein 1	ILNGKFSYTDLHY(1)GQ	NA	NA	ILNGKFS(-49.27)Y(-49.51)T(-49.27)DLHY(49.27)GQ
LLtEGKKPAKPKCP	CM647_HLA-DR	Phospho (STY)	2	0	1	14	795.428	1588.84	0.047238	65.347	19.431	1	LLTEGKKPAKPKCP	_LLT(ph)EGKKPAKPKCP_	O95970-2;O95970-3;O95970	LGI1	Leucine-rich glioma-inactivated protein 1	LLT(1)EGKKPAKPKCP	NA	NA	LLT(65.35)EGKKPAKPKCP
RTGERGVFPAFyAH	3830NJF_HLA-II	Phospho (STY)	2	0	1	14	844.391	1686.77	0.23457	43.512	17.853	0.9986	RTGERGVFPAFYAH	_RTGERGVFPAFY(ph)AH_	Q13387-2;Q13387;Q13387-3;Q13387-4	MAPK8IP2	C-Jun-amino-terminal kinase-interacting protein 2	RT(0.001)GERGVFPAFY(0.999)AH	NA	NA	RT(-28.54)GERGVFPAFY(28.54)AH
GKtIPPNNWLSVYGNSS	TIL1_HLA-II	Phospho (STY)	2	0	1	17	957.443	1912.87	0.11942	47.288	14.2	0.87959	GKTIPPNNWLSVYGNSS	_GKT(ph)IPPNNWLSVYGNSS_	Q07837-3;Q07837-5;Q07837-7;Q07837-6;Q07837	SLC3A1	Neutral and basic amino acid transport protein rBAT	GKT(0.88)IPPNNWLS(0.12)VYGNSS	NA	NA	GKT(8.65)IPPNNWLS(-8.65)VY(-33.03)GNS(-45.32)S(-45.32)
PIARLRGsQKARAGGPAV	JY_HLA-DR	Phospho (STY)	2	0	1	18	943.018	1884.02	0.033905	60.49	13.784	1	PIARLRGSQKARAGGPAV	_PIARLRGS(ph)QKARAGGPAV_	Q9UKN7	MYO15A	Unconventional myosin-XV	PIARLRGS(1)QKARAGGPAV	NA	NA	PIARLRGS(60.49)QKARAGGPAV
KEAtVPDLKRKPLDQ	RA957_HLA-DR	Phospho (STY)	2	0	1	15	909.48	1816.94	0.12222	50.108	14.455	1	KEATVPDLKRKPLDQ	_KEAT(ph)VPDLKRKPLDQ_	Q6PHW0	IYD	Iodotyrosine dehalogenase 1	KEAT(1)VPDLKRKPLDQ	NA	NA	KEAT(50.11)VPDLKRKPLDQ
KQFYKQVTTVGRRLs	PD42_HLA-II	Phospho (STY)	4	0	1	15	473.504	1889.99	0.06593	56.851	19.296	0.81777	KQFYKQVTTVGRRLS	_KQFYKQVTTVGRRLS(ph)_	Q8N370;Q8N370-3;Q8N370-2;Q8N370-4	SLC43A2	Large neutral amino acids transporter small subunit 4	KQFYKQVT(0.033)T(0.149)VGRRLS(0.818)	NA	NA	KQFY(-52.68)KQVT(-13.94)T(-7.39)VGRRLS(7.39)
QVLKDIVEKIsMKIKDN	PD42_HLA-II	Phospho (STY)	3	0	1	17	694.374	2080.1	0.12213	46.926	20.117	1	QVLKDIVEKISMKIKDN	_QVLKDIVEKIS(ph)MKIKDN_	P27352-2;P27352	GIF	Gastric intrinsic factor	QVLKDIVEKIS(1)MKIKDN	NA	NA	QVLKDIVEKIS(46.93)MKIKDN
SSDGVCPAsLRQLCLINGVHS	JY_HLA-II	Phospho (STY)	3	0	1	21	746.013	2235.02	0.019655	59.512	10.965	0.99166	SSDGVCPASLRQLCLINGVHS	_SSDGVCPAS(ph)LRQLCLINGVHS_	Q8WYP3;Q8WYP3-2	RIN2	Ras and Rab interactor 2	S(0.004)S(0.004)DGVCPAS(0.992)LRQLCLINGVHS	NA	NA	S(-23.76)S(-23.76)DGVCPAS(23.76)LRQLCLINGVHS(-51.94)
FGWIDKTMLAsLKVKK	DPA10103-DPB10601	Oxidation (M),Phospho (STY)	2	1	1	16	981.02	1960.03	0.4445	48.284	19.52	1	FGWIDKTMLASLKVKK	_FGWIDKTM(ox)LApSLKVKK_	Q684P5	RAP1GAP2	Rap1 GTPase-activating protein 2	FGWIDKT(0.029)MLAS(0.971)LKVKK	FGWIDKTM(1)LASLKVKK	NA	NA
GVILPIWyPENPSLG	4021_HLA-II	Phospho (STY)	2	0	1	15	867.929	1733.84	0.013102	77.662	29.223	1	GVILPIWYPENPSLG	_GVILPIWY(ph)PENPSLG_	P57103-2;P57103-6;P57103-7;P57103;P57103-3	SLC8A3	Sodium/calcium exchanger 3	GVILPIWY(1)PENPSLG	NA	NA	GVILPIWY(73.36)PENPS(-73.36)LG
VKMRAFQVKQMKLKDsR	3869GA_HLA-DR	Phospho (STY)	4	0	1	17	544.043	2172.14	0.078072	52.823	14.37	1	VKMRAFQVKQMKLKDSR	_VKMRAFQVKQMKLKDS(ph)R_	O15438-2;O15438;O15438-4;O15438-5	ABCC3	Canalicular multispecific organic anion transporter 2	VKMRAFQVKQMKLKDS(1)R	NA	NA	VKMRAFQVKQMKLKDS(52.82)R
TESADPRVsEPVSAGRD	JY_HLA-II	Phospho (STY)	2	0	1	17	926.907	1851.8	0.035632	60.49	12.05	0.93464	TESADPRVSEPVSAGRD	_TESADPRVS(ph)EPVSAGRD_	Q7Z7G0;Q7Z7G0-2;Q7Z7G0-3;Q7Z7G0-4	ABI3BP	Target of Nesh-SH3	T(0.033)ES(0.033)ADPRVS(0.935)EPVSAGRD	NA	NA	T(-14.57)ES(-14.57)ADPRVS(14.57)EPVS(-37.77)AGRD
TYHLPKCIAVYRDYAMGtLIF	DRB10101	Phospho (STY)	4	0	1	21	639.561	2554.22	0.063915	44.816	13.041	0.9656	TYHLPKCIAVYRDYAMGTLIF	_TYHLPKCIAVYRDYAMGpTLIF_				TYHLPKCIAVY(0.002)RDY(0.033)AMGT(0.966)LIF	NA	NA	NA
SASLSKtVKGsIKKKE	DRB11101	2 Phospho (STY)	3	0	2	16	617.651	1849.93	0.15352	45.704	12.404	0.92234	SASLSKTVKGSIKKKE	_SASLSKpTVKGpSIKKKE_				S(0.001)AS(0.081)LS(0.089)KT(0.922)VKGS(0.906)IKKKE	NA	NA	NA
SSPEKVAMLDGsRKDKA	DRB11201	Phospho (STY)	2	0	1	17	949.956	1897.9	0.14735	56.359	13.176	0.9998	SSPEKVAMLDGSRKDKA	_SSPEKVAMLDGpSRKDKA_	P41595	HTR2B	5-hydroxytryptamine receptor 2B	SSPEKVAMLDGS(1)RKDKA	NA	NA	NA
APKKKtVHKQsGK	DRB11303	2 Phospho (STY)	2	0	2	13	798.905	1595.8	0.27297	66.621	20.625	1	APKKKTVHKQSGK	_APKKKpTVHKQpSGK_				APKKKT(1)VHKQS(1)GK	NA	NA	NA
IPQYPLYSAVIsELD	CM647_HLA-II	Phospho (STY)	3	0	1	15	596.622	1786.84	0.10421	52.265	25.116	0.76423	IPQYPLYSAVISELD	_IPQYPLYSAVIS(ph)ELD_	Q8TD30-2;Q8TD30	GPT2	Alanine aminotransferase 2	IPQYPLY(0.109)S(0.127)AVIS(0.764)ELD	NA	NA	IPQY(-40.74)PLY(-8.45)S(-7.81)AVIS(7.81)ELD
EGLVLLNRLRyRP	3849BR_HLA-II	Phospho (STY)	2	0	1	13	839.961	1677.91	0.17107	51.927	27.135	1	EGLVLLNRLRYRP	_EGLVLLNRLRY(ph)RP_	Q99665-2;Q99665-3;Q99665	IL12RB2	Interleukin-12 receptor subunit beta-2	EGLVLLNRLRY(1)RP	NA	NA	EGLVLLNRLRY(51.93)RP
LKIFRRPRKLFMQtV	PD42_HLA-II	Phospho (STY)	4	0	1	15	504.039	2012.13	0.18599	44.457	13.037	1	LKIFRRPRKLFMQTV	_LKIFRRPRKLFMQT(ph)V_	Q8WUB2	FAM216A	Protein FAM216A	LKIFRRPRKLFMQT(1)V	NA	NA	LKIFRRPRKLFMQT(44.46)V
NtAILIKDEARNVFyELEDVRDIQ	CM647_HLA-DR, CM647_HLA-II	2 Phospho (STY)	4	0	2	24	756.858	3023.4	0.06755	46.578	12.361	1	NTAILIKDEARNVFYELEDVRDIQ	_NT(ph)AILIKDEARNVFY(ph)ELEDVRDIQ_	Q9C0H9-2;Q9C0H9;Q9C0H9-5	SRCIN1	SRC kinase signaling inhibitor 1	NT(1)AILIKDEARNVFY(1)ELEDVRDIQ	NA	NA	NT(46.58)AILIKDEARNVFY(46.58)ELEDVRDIQ
AAEVARIRNsFQPLI	JY_HLA-II	Phospho (STY)	3	0	1	15	588.977	1763.91	0.15028	46.746	16.765	1	AAEVARIRNSFQPLI	_AAEVARIRNS(ph)FQPLI_	Q9Y3M8-3;Q9Y3M8-4;Q9Y3M8-2;Q9Y3M8	STARD13	StAR-related lipid transfer protein 13	AAEVARIRNS(1)FQPLI	NA	NA	AAEVARIRNS(46.75)FQPLI
IRHTGEsPAACFPTIQ	CM647_HLA-DR	Phospho (STY)	2	0	1	16	904.413	1806.81	0.043918	59.367	12.079	0.95921	IRHTGESPAACFPTIQ	_IRHTGES(ph)PAACFPTIQ_	O14901-2;O14901	KLF11	Krueppel-like factor 11	IRHT(0.041)GES(0.959)PAACFPTIQ	NA	NA	IRHT(-13.71)GES(13.71)PAACFPT(-52.61)IQ
AAANVLREtWLIyKHT	4052BA_HLA-DR	2 Phospho (STY)	3	0	2	16	682.659	2044.95	0.15219	45.33	13.868	0.99869	AAANVLRETWLIYKHT	_AAANVLRET(ph)WLIY(ph)KHT_	Q9UGI6;Q9UGI6-3;Q9UGI6-2;Q92952;Q92952-2	KCNN3;KCNN1	Small conductance calcium-activated potassium channel protein 3;Small conductance calcium-activated potassium channel protein 1	AAANVLRET(0.998)WLIY(0.999)KHT(0.003)	NA	NA	AAANVLRET(27.51)WLIY(28.82)KHT(-27.51)
KNYLSLAPLFFKLMt	CM647_HLA-DR, CM647_HLA-II	Phospho (STY)	2	0	1	15	933.485	1864.96	0.021946	69.979	13.754	0.99999	KNYLSLAPLFFKLMT	_KNYLSLAPLFFKLMT(ph)_	O14617-4;O14617;O14617-5	AP3D1	AP-3 complex subunit delta-1	KNYLSLAPLFFKLMT(1)	NA	NA	KNY(-55.1)LS(-52.47)LAPLFFKLMT(52.47)
FDSDsWtLRLHNLQIKD	DRB11301	2 Phospho (STY)	4	0	2	17	562.751	2246.98	0.06555	52.254	12.597	0.99494	FDSDSWTLRLHNLQIKD	_FDSDpSWpTLRLHNLQIKD_	P42081	CD86	T-lymphocyte activation antigen CD86	FDS(0.01)DS(0.995)WT(0.995)LRLHNLQIKD	NA	NA	NA
NSSsFVLSHRSSSQR	CD165_HLA-II	Phospho (STY)	3	0	1	15	586.935	1757.78	0.081605	54.974	34.592	0.80782	NSSSFVLSHRSSSQR	_NSSS(ph)FVLSHRSSSQR_	P30559	OXTR	Oxytocin receptor	NS(0.009)S(0.174)S(0.808)FVLS(0.008)HRSSSQR	NA	NA	NS(-19.62)S(-6.66)S(6.66)FVLS(-20.25)HRS(-32.33)S(-32.33)S(-32.33)QR
VtyLDKIKKFIASIEKEKD	DRB11301	2 Phospho (STY)	4	0	2	19	607.81	2427.21	0.059618	47.09	20.853	0.99998	VTYLDKIKKFIASIEKEKD	_VpTpYLDKIKKFIASIEKEKD_	Q8WXH0	SYNE2	Nesprin-2	VT(1)Y(1)LDKIKKFIASIEKEKD	NA	NA	NA
SVVPDLPVFLPVPPNPIAt	3947GA_HLA-DR	Phospho (STY)	3	0	1	19	684.699	2051.07	0.22392	40.962	16.609	0.99992	SVVPDLPVFLPVPPNPIAT	_SVVPDLPVFLPVPPNPIAT(ph)_	Q8NFU7	TET1	Methylcytosine dioxygenase TET1	SVVPDLPVFLPVPPNPIAT(1)	NA	NA	S(-40.96)VVPDLPVFLPVPPNPIAT(40.96)
VLsALSRFHKLVW	PD42_HLA-II	Phospho (STY)	2	0	1	13	818.442	1634.87	0.097969	59.35	13.192	0.99998	VLSALSRFHKLVW	_VLS(ph)ALSRFHKLVW_	Q9NQW1-5;Q9NQW1;Q9NQW1-2;Q9NQW1-4	SEC31B	Protein transport protein Sec31B	VLS(1)ALSRFHKLVW	NA	NA	VLS(47.43)ALS(-47.43)RFHKLVW
NPSNKPtVEDNHGPYISKLR	3865DM_HLA-II	2 Phospho (STY)	3	0	2	20	809.368	2425.08	0.13694	44.577	12.811	0.96827	NPSNKPTVEDNHGPYISKLR	_NPSNKPT(ph)VEDNHGPYIS(ph)KLR_	Q9H2Y7	ZNF106	Zinc finger protein 106	NPS(0.003)NKPT(0.968)VEDNHGPY(0.479)IS(0.55)KLR	NA	NA	NPS(-26.52)NKPT(12.46)VEDNHGPY(-0.63)IS(0.63)KLR
AGETRFtDTRKDEQER	DRB10101	Phospho (STY)	4	0	1	16	505.479	2017.89	0.021484	68.952	41.897	0.9668	AGETRFTDTRKDEQER	_AGETRFpTDTRKDEQER_	P13639	EEF2	Elongation factor 2	AGET(0.024)RFT(0.967)DT(0.009)RKDEQER	NA	NA	NA
EINSRNsEPLALRFR	DRB30202	Phospho (STY)	2	0	1	15	941.47	1880.93	0.079436	62.088	11.804	0.99975	EINSRNSEPLALRFR	_EINSRNpSEPLALRFR_				EINSRNS(1)EPLALRFR	NA	NA	NA
NQPARTGTLSRTNPPTQKPPs	3830NJF_HLA-II	Phospho (STY)	3	0	1	21	776.72	2327.14	0.020486	58.952	21.392	0.99994	NQPARTGTLSRTNPPTQKPPS	_NQPARTGTLSRTNPPTQKPPS(ph)_	Q8IZP0-2;Q8IZP0-4;Q8IZP0-3;Q8IZP0-5;Q8IZP0-6;Q8IZP0-9;Q8IZP0;Q8IZP0-12;Q8IZP0-10;Q8IZP0-8;Q8IZP0-11;Q8IZP0-7	ABI1	Abl interactor 1	NQPARTGTLSRTNPPTQKPPS(1)	NA	NA	NQPART(-54.08)GT(-54.08)LS(-54.08)RT(-54.08)NPPT(-43.51)QKPPS(43.51)
SSLPTSSKVNAtVP	RA957_HLA-II	Phospho (STY)	2	0	1	14	734.358	1466.7	0.013668	82.287	19.004	0.99953	SSLPTSSKVNATVP	_SSLPTSSKVNAT(ph)VP_	Q9H3P7	ACBD3	Golgi resident protein GCP60	SSLPTSSKVNAT(1)VP	NA	NA	S(-69.66)S(-69.66)LPT(-38.3)S(-38.3)S(-37.67)KVNAT(37.67)VP
QVVKQMFYIIGAItLN	3912BAM_HLA-DR	Phospho (STY)	4	0	1	16	480.253	1916.98	0.071748	54.598	24.055	1	QVVKQMFYIIGAITLN	_QVVKQMFYIIGAIT(ph)LN_	Q9Y4I1-2;Q9Y4I1;Q9Y4I1-3	MYO5A	Unconventional myosin-Va	QVVKQMFYIIGAIT(1)LN	NA	NA	QVVKQMFY(-54.6)IIGAIT(54.6)LN
SELVKPGGAQCLPsGY	3830NJF_HLA-II, 3849BR_HLA-II, 3865DM_HLA-II, 3912BAM_HLA-II	Phospho (STY)	2	0	1	16	843.384	1684.75	0.045793	58.676	23.452	0.99018	SELVKPGGAQCLPSGY	_SELVKPGGAQCLPS(ph)GY_	Q9P2K9	PTCHD2	Patched domain-containing protein 2	SELVKPGGAQCLPS(0.99)GY(0.01)	NA	NA	S(-49.95)ELVKPGGAQCLPS(20.04)GY(-20.04)
QPRRTRLGsLSARSDS	4021_HLA-II	Phospho (STY)	4	0	1	16	467.488	1865.92	0.15188	45.347	16.478	0.91846	QPRRTRLGSLSARSDS	_QPRRTRLGS(ph)LSARSDS_	Q5SW79;Q5SW79-3;Q5SW79-2	CEP170	Centrosomal protein of 170 kDa	QPRRT(0.078)RLGS(0.918)LS(0.002)ARS(0.001)DS(0.001)	NA	NA	QPRRT(-10.7)RLGS(10.7)LS(-27.03)ARS(-30.99)DS(-30.72)
AQAGLAGGLAyPHHPHAHHPHAH	DRB30101	Phospho (STY)	2	0	1	23	1232.57	2463.12	0.17091	50.563	12.542	1	AQAGLAGGLAYPHHPHAHHPHAH	_AQAGLAGGLApYPHHPHAHHPHAH_				AQAGLAGGLAY(1)PHHPHAHHPHAH	NA	NA	NA
RsELRARLEALKt	CM647_HLA-DR	2 Phospho (STY)	2	0	2	13	851.924	1701.83	0.18884	50.353	10.436	1	RSELRARLEALKT	_RS(ph)ELRARLEALKT(ph)_	P17174-2;P17174	GOT1	Aspartate aminotransferase, cytoplasmic	RS(1)ELRARLEALKT(1)	NA	NA	RS(50.35)ELRARLEALKT(50.35)
YGRALRyIKLALQSHD	4021_HLA-II	Phospho (STY)	4	0	1	16	496.76	1983.01	0.058695	56.29	13.952	0.94264	YGRALRYIKLALQSHD	_YGRALRY(ph)IKLALQSHD_	Q3B7T1;Q3B7T1-3;Q3B7T1-5	EDRF1	Erythroid differentiation-related factor 1	Y(0.057)GRALRY(0.943)IKLALQSHD	NA	NA	Y(-12.16)GRALRY(12.16)IKLALQS(-49.76)HD
GVSRSGFSSVSVSRsR	CM647_HLA-DR, PD42_HLA-II, RA957_HLA-II	Phospho (STY)	2	0	1	16	867.918	1733.82	0.0030735	93.258	32.739	0.99974	GVSRSGFSSVSVSRSR	_GVSRSGFSSVSVSRS(ph)R_	CON__P02538;P02538	KRT6A	Keratin, type II cytoskeletal 6A	GVSRSGFSSVSVSRS(1)R	NA	NA	GVS(-77.72)RS(-70.45)GFS(-55.23)S(-55.23)VS(-43.78)VS(-36.66)RS(36.66)R
QyKHELRLPERRPQNWPL	DRB10101, DRB10404	Phospho (STY)	4	0	1	18	610.815	2439.23	0.022085	59.261	15.306	1	QYKHELRLPERRPQNWPL	_QpYKHELRLPERRPQNWPL_				QY(1)KHELRLPERRPQNWPL	NA	NA	NA
NHAADGGQtPLyLA	TIL3_HLA-II	2 Phospho (STY)	2	0	2	14	794.316	1586.62	0.27039	41.54	10.976	1	NHAADGGQTPLYLA	_NHAADGGQT(ph)PLY(ph)LA_	Q8WZ74	CTTNBP2	Cortactin-binding protein 2	NHAADGGQT(1)PLY(1)LA	NA	NA	NHAADGGQT(41.54)PLY(41.54)LA
VEDVSGAIsHLsLGEIP	CM647_HLA-DR	2 Phospho (STY)	2	0	2	17	941.915	1881.82	0.051659	56.359	10.48	0.99732	VEDVSGAISHLSLGEIP	_VEDVSGAIS(ph)HLS(ph)LGEIP_	P46976-2	GYG1	Glycogenin-1	VEDVS(0.119)GAIS(0.884)HLS(0.997)LGEIP	NA	NA	VEDVS(-8.8)GAIS(8.8)HLS(25.17)LGEIP
GNVFSCsVMHEALHN	CM647_HLA-II	Phospho (STY)	2	0	1	15	862.85	1723.68	0.0089738	82.494	51.925	0.9164	GNVFSCSVMHEALHN	_GNVFSCS(ph)VMHEALHN_	P01857;P01859;P01861	IGHG1;IGHG2;IGHG4	Ig gamma-1 chain C region;Ig gamma-2 chain C region;Ig gamma-4 chain C region	GNVFS(0.084)CS(0.916)VMHEALHN	NA	NA	GNVFS(-10.4)CS(10.4)VMHEALHN
ETQALILAPtRELAV	3808HMC_HLA-DR	Phospho (STY)	2	0	1	15	852.95	1703.89	0.13615	48.44	20.427	0.99998	ETQALILAPTRELAV	_ETQALILAPT(ph)RELAV_	P38919	EIF4A3	Eukaryotic initiation factor 4A-III;Eukaryotic initiation factor 4A-III, N-terminally processed	ETQALILAPT(1)RELAV	NA	NA	ET(-47.12)QALILAPT(47.12)RELAV
AKHVITLHVsALt	3808HMC_HLA-II, 3912BAM_HLA-II, 4052BA_HLA-DR, 4052BA_HLA-II	2 Phospho (STY)	3	0	2	13	517.256	1548.75	0.16397	52.555	10.459	0.99725	AKHVITLHVSALT	_AKHVITLHVS(ph)ALT(ph)_	P33992	MCM5	DNA replication licensing factor MCM5	AKHVIT(0.005)LHVS(0.997)ALT(0.997)	NA	NA	AKHVIT(-25.59)LHVS(25.59)ALT(25.59)
TLLNYGAETNIVTKQGVtP	DRB11201	2 Phospho (STY)	2	0	2	19	1090.01	2178	0.023755	56.225	26.418	0.98646	TLLNYGAETNIVTKQGVTP	_pTLLNYGAETNIVTKQGVpTP_	Q01484	ANK2	Ankyrin-2	T(0.393)LLNY(0.277)GAET(0.329)NIVT(0.014)KQGVT(0.986)P	NA	NA	NA
LLKLQsAAQSVPSG	CM647_HLA-DR	Phospho (STY)	2	0	1	14	739.884	1477.75	0.064006	61.161	11.743	0.84619	LLKLQSAAQSVPSG	_LLKLQS(ph)AAQSVPSG_	Q15643	TRIP11	Thyroid receptor-interacting protein 11	LLKLQS(0.846)AAQS(0.154)VPSG	NA	NA	LLKLQS(7.41)AAQS(-7.41)VPS(-59.69)G
PGPARLsRARAGG	CD165_HLA-II	Phospho (STY)	2	0	1	13	673.346	1344.68	0.21742	47.823	47.823	1	PGPARLSRARAGG	_PGPARLS(ph)RARAGG_	Q5T036	FAM120AOS	Putative FAM120A opposite strand protein	PGPARLS(1)RARAGG	NA	NA	PGPARLS(47.82)RARAGG
PQTPPsCLKTEIMS	3808HMC_HLA-II	2 Phospho (STY)	2	0	2	14	846.345	1690.67	0.20103	45.359	10.747	0.96153	PQTPPSCLKTEIMS	_PQTPPS(ph)CLKT(ph)EIMS_	Q8IY81	FTSJ3	pre-rRNA processing protein FTSJ3	PQTPPS(0.962)CLKT(0.519)EIMS(0.519)	NA	NA	PQT(-39.26)PPS(10.98)CLKT(0)EIMS(0)
SLSEQGtLLDILEG	DRB10101	Phospho (STY)	2	0	1	14	777.869	1553.72	0.035039	93.649	11.362	1	SLSEQGTLLDILEG	_SLSEQGpTLLDILEG_	Q149M9	NWD1	NACHT domain- and WD repeat-containing protein 1	SLSEQGT(1)LLDILEG	NA	NA	NA
ANPTFKLQtPQGKRKVIN	PD42_HLA-II, TIL3_HLA-II	Phospho (STY)	4	0	1	18	530.79	2119.13	0.033649	60.602	34.128	0.99977	ANPTFKLQTPQGKRKVIN	_ANPTFKLQT(ph)PQGKRKVIN_	Q9H013-2;Q9H013	ADAM19	Disintegrin and metalloproteinase domain-containing protein 19	ANPTFKLQT(1)PQGKRKVIN	NA	NA	ANPT(-36.37)FKLQT(36.37)PQGKRKVIN
[truncated: 2,204 more rows]

## Sheet: Samples external validation
MS/MS data for all phosphorylated peptides used in this study. The list contains phosphorylated peptides of length 12 to 25, identified across 7 samples from (Khodadoust et al., 2017).
[truncated: 137 more rows]
