# Supplementary material for: Deciphering the landscape of phosphorylated HLA-II ligands
Source: iScience. 2022 Apr 6;25(5):104215. doi: 10.1016/j.isci.2022.104215 (PMC9051626; doi:10.1016/j.isci.2022.104215)
Supplement: Table S3: List of phosphorylated peptides that were assigned to HLA-II alleles, related to STAR Methods — The second column indicates the allele(s) to which the phosphorylated peptide is predicted to bind. The third column shows the predicted core(s). Phosphorylated residues are given in lowercase letters. [file mmc4.xlsx]

## Sheet: Sheet1
List of phosphorylated peptides that were assigned to HLA-II alleles. The second column indicates the allele(s) to which the phosphorylated peptide is predicted to bind. The third column shows the predicted core(s). Phosphorylated residues are given in lowercase letters.
Peptide	Allele(s)	Predicted core
SEAAAAQHFtALAQA	DPA1_01_03__DPB1_04_01	AAAQHFtAL
GVGAFNLtLsMLPt	DPA1_01_03__DPB1_04_01	AFNLtLsML
LLAAIAsLTLNDTLLHR	DPA1_01_03__DPB1_04_01	AIAsLTLND
SSSLPANVTGFNLIHRLs	DPA1_01_03__DPB1_04_01	ANVTGFNLI
SPLEARVsEPLLSATS	DPA1_01_03__DPB1_04_01	ARVsEPLLS
IASICAAVLsKFMsVF	DPA1_01_03__DPB1_04_01	AVLsKFMsV
TDAVCDKVtEFFLL	DPA1_01_03__DPB1_04_01	DKVtEFFLL
DTVKREGSEKVLALEt	DPA1_01_03__DPB1_04_01,DRB1_01_01	EGSEKVLAL [DPA1_01_03__DPB1_04_01],VKREGSEKV [DRB1_01_01]
LWIMFAAsQAFKIETTP	DPA1_01_03__DPB1_04_01	FAAsQAFKI
SEKMEFADsKSETVLD	DPA1_01_03__DPB1_04_01	FADsKSETV
DNFANtRLQsVR	DPA1_01_03__DPB1_04_01	FANtRLQsV
VAQVIFAYsILILTV	DPA1_01_03__DPB1_04_01	FAYsILILT
IEKFEALDIEKAEHMEt	DPA1_01_03__DPB1_04_01	FEALDIEKA
EIRPAFFLtIPyLLVP	DPA1_01_03__DPB1_04_01	FFLtIPyLL
KMFGHsEIITSMKF	DPA1_01_03__DPB1_04_01	FGHsEIITS
ATFLFHtQEPNQLPV	DPA1_01_03__DPB1_04_01,DRB3_02_02	FHtQEPNQL [DPA1_01_03__DPB1_04_01],FLFHtQEPN [DRB3_02_02]
NFIRsFLKVIQKDN	DPA1_01_03__DPB1_04_01	FIRsFLKVI
VHESFLDLsLPVLDD	DPA1_01_03__DPB1_04_01	FLDLsLPVL
ATFLFHtQEPNQLP	DPA1_01_03__DPB1_04_01	FLFHtQEPN
LtFLGGQALLyGFRV	DPA1_01_03__DPB1_04_01	FLGGQALLy
TPIDTFLMEMLEtPLQIt	DPA1_01_03__DPB1_04_01	FLMEMLEtP
sDGLVFsFLVEVFIASISLK	DPA1_01_03__DPB1_04_01	FLVEVFIAS
LAFQVFMKsVKLEWVQ	DPA1_01_03__DPB1_04_01	FMKsVKLEW
TLTFQDsAGARNNR	DPA1_01_03__DPB1_04_01	FQDsAGARN
LFRHQyIQtLKQ	DPA1_01_03__DPB1_04_01	FRHQyIQtL
KFRKEHMELVsRLER	DPA1_01_03__DPB1_04_01	FRKEHMELV
EIQVTFRQAtIMLHK	DPA1_01_03__DPB1_04_01	FRQAtIMLH
DLFSStKPQEEQ	DPA1_01_03__DPB1_04_01	FSStKPQEE
LCKFTALSsESIEN	DPA1_01_03__DPB1_04_01	FTALSsESI
LCKFTALssESIEN	DPA1_01_03__DPB1_04_01	FTALssESI
LPsQPFTGPFMAVLFAK	DPA1_01_03__DPB1_04_01	FTGPFMAVL
LNFTIVLItVILM	DPA1_01_03__DPB1_04_01	FTIVLItVI
SILFVATTAVsLCVSTM	DPA1_01_03__DPB1_04_01	FVATTAVsL
NDGKIEGLtAEFVNLEFLsLINVG	DPA1_01_03__DPB1_04_01	FVNLEFLsL
YFVVsLCyKFLSYFR	DPA1_01_03__DPB1_04_01	FVVsLCyKF
LIFsNTHWIQSLM	DPA1_01_03__DPB1_04_01	FsNTHWIQS
MASRFsRVVLVLIDA	DPA1_01_03__DPB1_04_01,DRB1_07_01,DRB1_04_01	FsRVVLVLI
DKKLFtAEsLIGLKNPE	DPA1_01_03__DPB1_04_01	FtAEsLIGL
MKsIGEAIQYLHS	DPA1_01_03__DPB1_04_01	GEAIQYLHS
GPIHHLVsAFMLAE	DPA1_01_03__DPB1_04_01,DRB1_03_01,DPA1_01_03__DPB1_02_01	HLVsAFMLA [DPA1_01_03__DPB1_04_01,DPA1_01_03__DPB1_02_01],IHHLVsAFM [DRB1_03_01]
SIAEsRILPLMTI	DPA1_01_03__DPB1_04_01	IAEsRILPL
LRTYICHIIFKtL	DPA1_01_03__DPB1_04_01	ICHIIFKtL
FLRIDMyAMGLVLW	DPA1_01_03__DPB1_04_01	IDMyAMGLV
GPPIFNsVMARTKMK	DPA1_01_03__DPB1_04_01	IFNsVMART
IItILRELFLNFFLIT	DPA1_01_03__DPB1_04_01,DRB1_11_01,DPA1_01_03__DPB1_06_01	ILRELFLNF [DPA1_01_03__DPB1_04_01],ItILRELFL [DRB1_11_01],RELFLNFFL [DPA1_01_03__DPB1_06_01]
LEKTRSIMAEELVKLt	DPA1_01_03__DPB1_04_01,DPA1_01_03__DPB1_02_01	IMAEELVKL
KGKINKEyIKRLLM	DPA1_01_03__DPB1_04_01	INKEyIKRL
EHNIQIGKFsQLVMNRA	DPA1_01_03__DPB1_04_01	IQIGKFsQL
RPADLDLIQSTPFKPLALKtPPR	DPA1_01_03__DPB1_04_01,DPA1_01_03__DPB1_02_01	IQSTPFKPL
VHsIIQVVLILRLPF	DPA1_01_03__DPB1_04_01	IQVVLILRL
KRtEIISRSWFPSAPGSA	DPA1_01_03__DPB1_04_01	ISRSWFPSA
ISWILYALAtHPK	DPA1_01_03__DPB1_04_01	ISWILYALA
GTQITTDTALAIIyNL	DPA1_01_03__DPB1_04_01	ITTDTALAI
LPVsITVFLFSVMGYS	DPA1_01_03__DPB1_04_01,DRB4_01_03	ITVFLFSVM
GGKsIYGEKFEDENFI	DPA1_01_03__DPB1_04_01	IYGEKFEDE
IPAIYMLVFLLGtt	DPA1_01_03__DPB1_04_01	IYMLVFLLG
LGTSSKESEELLKsK	DPA1_01_03__DPB1_04_01	KESEELLKs
IGQKFVyKFVSFPEIL	DPA1_01_03__DPB1_04_01	KFVyKFVSF
LEEGKKATNLtREtKL	DPA1_01_03__DPB1_04_01	KKATNLtRE
LPsPKQRAKFKRVGKE	DPA1_01_03__DPB1_04_01	KQRAKFKRV
VTKSKRAEKLtELSGN	DPA1_01_03__DPB1_04_01	KRAEKLtEL
LKAKtASLFEQKSM	DPA1_01_03__DPB1_04_01	KtASLFEQK
TPLAMsDVGKVHKK	DPA1_01_03__DPB1_04_01	LAMsDVGKV
QAGLAVEARGLsRt	DPA1_01_03__DPB1_04_01	LAVEARGLs
IYITsLAWNLsLIVL	DPA1_01_03__DPB1_04_01	LAWNLsLIV
PLVLDMLNFLMDAIQt	DPA1_01_03__DPB1_04_01	LDMLNFLMD
NQGQLDWyAWVPN	DPA1_01_03__DPB1_04_01	LDWyAWVPN
RELEEEFYsLVR	DPA1_01_03__DPB1_04_01	LEEEFYsLV
ILEGIGILsVIT	DPA1_01_03__DPB1_04_01	LEGIGILsV
VLSELEKTFNLsVLEA	DPA1_01_03__DPB1_04_01	LEKTFNLsV
ESSAVLEKsPLKPMA	DPA1_01_03__DPB1_04_01	LEKsPLKPM
VPSWLENMAYEHHyKG	DPA1_01_03__DPB1_04_01	LENMAYEHH
LEDELESSPLPDLtEDQ	DPA1_01_03__DPB1_04_01	LESSPLPDL
yGRLEVVKMLLNAHPNL	DPA1_01_03__DPB1_04_01	LEVVKMLLN
EEPLFFsKCHtVY	DPA1_01_03__DPB1_04_01	LFFsKCHtV
YTSLGAsIAtGIL	DPA1_01_03__DPB1_04_01	LGAsIAtGI
MLELGFsKVFRVEN	DPA1_01_03__DPB1_04_01	LGFsKVFRV
AGKKLGISFLEDLtDR	DPA1_01_03__DPB1_04_01	LGISFLEDL
EsIQKFLGItPFLNyTR	DPA1_01_03__DPB1_04_01	LGItPFLNy
APRALGLSRLAVLLtLPV	DPA1_01_03__DPB1_04_01,DRB1_11_01,DPA1_01_03__DPB1_06_01	LGLSRLAVL [DPA1_01_03__DPB1_04_01],LSRLAVLLt [DRB1_11_01],GLSRLAVLL [DPA1_01_03__DPB1_06_01]
FPGsKPLIQQAMAKIM	DPA1_01_03__DPB1_04_01	LIQQAMAKI
LIVtWFMLLYAQGLL	DPA1_01_03__DPB1_04_01	LIVtWFMLL
LHLLPAAFsPFIW	DPA1_01_03__DPB1_04_01	LLPAAFsPF
KLSHLLPsLRQVIQE	DPA1_01_03__DPB1_04_01,DRB1_11_01,DRB1_03_01,DPA1_01_03__DPB1_02_01	LLPsLRQVI
LMQsFLLQELDGLVTV	DPA1_01_03__DPB1_04_01,DRB1_04_05,DRB1_03_01,DRB1_01_02,DRB1_12_01,DRB1_04_01,DRB4_01_03,DRB1_04_04,DRB1_08_01,DRB1_13_03,DRB1_16_01	LLQELDGLV [DPA1_01_03__DPB1_04_01,DRB1_04_05,DRB1_03_01,DRB1_04_01,DRB1_04_04,DRB1_08_01,DRB1_16_01],LQELDGLVT [DRB1_01_02,DRB1_12_01],FLLQELDGL [DRB4_01_03,DRB1_13_03]
SGEELDLLsEILDSLSM	DPA1_01_03__DPB1_04_01	LLsEILDSL
TLMNLYFtQVIFKA	DPA1_01_03__DPB1_04_01	LMNLYFtQV
LKELNAtsRILDMS	DPA1_01_03__DPB1_04_01	LNAtsRILD
DKIsLLNSEKWSLMEQ	DPA1_01_03__DPB1_04_01	LNSEKWSLM
TPLQQVsIEEILE	DPA1_01_03__DPB1_04_01	LQQVsIEEI
WVLRADAsIRLLKAT	DPA1_01_03__DPB1_04_01	LRADAsIRL
NECRKLRDEKEtLLQR	DPA1_01_03__DPB1_04_01	LRDEKEtLL
ESQFLRDtICEESLRE	DPA1_01_03__DPB1_04_01,DRB4_01_03	LRDtICEES
SQSELRTIEQsLLA	DPA1_01_03__DPB1_04_01,DRB1_13_01,DPA1_01_03__DPB1_02_01,DRB1_12_01,DRB3_01_01,DRB1_08_01,DRB1_13_03,DRB1_16_01	LRTIEQsLL [DPA1_01_03__DPB1_04_01,DRB1_13_01,DPA1_01_03__DPB1_02_01,DRB1_12_01,DRB3_01_01,DRB1_13_03,DRB1_16_01],SELRTIEQs [DRB1_08_01]
QLRYTGMLEtVRIRR	DPA1_01_03__DPB1_04_01	LRYTGMLEt
IAICNPLRYTsVLTN	DPA1_01_03__DPB1_04_01	LRYTsVLTN
KAsSLSALSLAKDSLV	DPA1_01_03__DPB1_04_01	LSALSLAKD
LyKAPLSKsLLLVPs	DPA1_01_03__DPB1_04_01	LSKsLLLVP
KMKAFLSLARFsDTQ	DPA1_01_03__DPB1_04_01	LSLARFsDT
GEPLSyTRFSLARQVD	DPA1_01_03__DPB1_04_01	LSyTRFSLA
GGEPLSyTRFSLARQVD	DPA1_01_03__DPB1_04_01	LSyTRFSLA
LTAVyFALSISL	DPA1_01_03__DPB1_04_01	LTAVyFALS
QNSLTSLPLEILKyIAG	DPA1_01_03__DPB1_04_01	LTSLPLEIL
IPPGTLTTLWALsVAI	DPA1_01_03__DPB1_04_01	LTTLWALsV
EtRLVAKLFKDYSS	DPA1_01_03__DPB1_04_01	LVAKLFKDY
QRLVALtFIPsIMSA	DPA1_01_03__DPB1_04_01	LVALtFIPs
MtPVILLVFALALyLHA	DPA1_01_03__DPB1_04_01	LVFALALyL
TVSLLsLVTFTFLSAKCL	DPA1_01_03__DPB1_04_01	LVTFTFLSA
EEVLWGYRFAPIVSKtK	DPA1_01_03__DPB1_04_01	LWGYRFAPI
FELKLYMIRLGtL	DPA1_01_03__DPB1_04_01,DRB4_01_03	LYMIRLGtL [DPA1_01_03__DPB1_04_01],LKLYMIRLG [DRB4_01_03]
DQQNLYRDVMLENyR	DPA1_01_03__DPB1_04_01,DRB1_04_01	LYRDVMLEN
KVLYSIRLtLTLS	DPA1_01_03__DPB1_04_01	LYSIRLtLT
ELGKNLsLIPYSLVR	DPA1_01_03__DPB1_04_01	LsLIPYSLV
GEPLsYTRFSLARQVD	DPA1_01_03__DPB1_04_01	LsYTRFSLA
GGEPLsYTRFSLARQVD	DPA1_01_03__DPB1_04_01	LsYTRFSLA
LPFLtVDLPVYVLQ	DPA1_01_03__DPB1_04_01	LtVDLPVYV
AMVMAGsGNLKVLQLC	DPA1_01_03__DPB1_04_01	MAGsGNLKV
IVNPMDMQtSGALLR	DPA1_01_03__DPB1_04_01	MDMQtSGAL
HEMIGtQIVTERLVA	DPA1_01_03__DPB1_04_01	MIGtQIVTE
NDPEMLVDLQysLA	DPA1_01_03__DPB1_04_01	MLVDLQysL
NRTELMQAsLDQSVTHLM	DPA1_01_03__DPB1_04_01	MQAsLDQSV
TTMtKVKFKAAKKN	DPA1_01_03__DPB1_04_01	MtKVKFKAA
ESANYAEHWCsLLK	DPA1_01_03__DPB1_04_01	NYAEHWCsL
DQLQAPVVLKMVKILtt	DPA1_01_03__DPB1_04_01,DRB1_11_01	PVVLKMVKI [DPA1_01_03__DPB1_04_01],VLKMVKILt [DRB1_11_01]
VDGQTDIPFtRLGR	DPA1_01_03__DPB1_04_01	QTDIPFtRL
IPPPsRMFTLLLPSPRE	DPA1_01_03__DPB1_04_01	RMFTLLLPS
TLTVStGEPFTNIS	DPA1_01_03__DPB1_04_01	StGEPFTNI
YLPTENGDFLssKR	DPA1_01_03__DPB1_04_01	TENGDFLss
GVENVYTQHQPFLHEtL	DPA1_01_03__DPB1_04_01	TQHQPFLHE
SVVDTTFILRLPyRG	DPA1_01_03__DPB1_04_01	VDTTFILRL
EPAAVDVELTAYALLAQLt	DPA1_01_03__DPB1_04_01	VELTAYALL
sLISSVFGQLFELFS	DPA1_01_03__DPB1_04_01	VFGQLFELF
LQVFKQLFyMINAVT	DPA1_01_03__DPB1_04_01	VFKQLFyMI
QHEPVIKsRMMEEFR	DPA1_01_03__DPB1_04_01	VIKsRMMEE
ELQEVISDLQsKLRL	DPA1_01_03__DPB1_04_01	VISDLQsKL
KLGtQVQLENLQELLLS	DPA1_01_03__DPB1_04_01	VQLENLQEL
LTWVRFsIWLLMGLA	DPA1_01_03__DPB1_04_01	VRFsIWLLM
ARDPWAQDtKLLDYE	DPA1_01_03__DPB1_04_01	WAQDtKLLD
LsKtWELSLYELQ	DPA1_01_03__DPB1_04_01	WELSLYELQ
FTDWKGyLMKRLVG	DPA1_01_03__DPB1_04_01	WKGyLMKRL
GNEWPWIYFVtL	DPA1_01_03__DPB1_04_01	WPWIYFVtL
SYAAtIAsKLAIHNPN	DPA1_01_03__DPB1_04_01	YAAtIAsKL
KEMYDYQGRsyLHIP	DPA1_01_03__DPB1_04_01	YDYQGRsyL
GESFIVYEGEKNsLTLQH	DPA1_01_03__DPB1_04_01	YEGEKNsLT
REYIDyEFsVLKEKI	DPA1_01_03__DPB1_04_01	YIDyEFsVL
WKLEYILTQTyDIE	DPA1_01_03__DPB1_04_01	YILTQTyDI
VSQYIYQVYDsILK	DPA1_01_03__DPB1_04_01,DRB1_07_01	YIYQVYDsI [DPA1_01_03__DPB1_04_01],IYQVYDsIL [DRB1_07_01]
GNGKYLGINKELyM	DPA1_01_03__DPB1_04_01,DRB1_11_01,DPA1_01_03__DPB1_02_01,DRB1_08_01	YLGINKELy
YLSYYRQsQLANLt	DPA1_01_03__DPB1_04_01	YRQsQLANL
KYVEQLLtLFNRF	DPA1_01_03__DPB1_04_01	YVEQLLtLF
VGYVNASLsVFR	DPA1_01_03__DPB1_04_01	YVNASLsVF
LDEFKRKYsNEDTLSVA	DPA1_01_03__DPB1_04_01	YsNEDTLSV
AQAANsIGtVAQQLQK	DPA1_01_03__DPB1_04_01	sIGtVAQQL
TSALVRCtAARMFELL	DPA1_01_03__DPB1_04_01	tAARMFELL
TPALyILtPFNPI	DPA1_01_03__DPB1_04_01	yILtPFNPI
sRFAQVIRSSGIV	DRB1_04_08	FAQVIRSSG
sVKCFHKLASAYGAR	DRB1_04_08	FHKLASAYG
GPKPLFRRMsSLVGP	DRB1_04_08,DRB1_11_01,DRB5_01_01,DRB1_04_01,DRB1_04_04,DRB1_16_01	FRRMsSLVG
DGtQFVRFDSDAASPR	DRB1_04_08,DRB1_04_01	FVRFDSDAA
GtQFVRFDSDAASPR	DRB1_04_08,DRB1_04_01	FVRFDSDAA [DRB1_04_08],VRFDSDAAS [DRB1_04_01]
VDGtQFVRFDSDAASPR	DRB1_04_08,DRB3_02_02,DRB1_15_01,DRB1_04_01,DRB1_04_04,DRB1_16_01	FVRFDSDAA [DRB1_04_08,DRB3_02_02,DRB1_15_01,DRB1_04_01,DRB1_16_01],VRFDSDAAS [DRB1_04_04]
YVDGtQFVRFDSDAASPR	DRB1_04_08,DRB1_15_01	FVRFDSDAA
LVLsQTIIQGATPGSLLP	DRB1_04_08	IIQGATPGS
QAtLQELADLQQITQ	DRB1_04_08,DRB1_04_01	LQELADLQQ
QyHAVEKASTGLGIR	DRB1_04_08,DQA1_05_05__DQB1_03_01	VEKASTGLG [DRB1_04_08],EKASTGLGI [DQA1_05_05__DQB1_03_01]
DKLsVIAEDSESGKQNPG	DRB1_04_08,DRB1_01_02,DRB1_11_04,DRB1_04_01,DRB1_04_04	VIAEDSESG
IIKWEPLKsMEQNGP	DRB1_04_08	WEPLKsMEQ
IAWKsLIDNFALNP	DRB1_04_08	WKsLIDNFA
KGGsYSQAASSDSAQG	DRB1_04_08	YSQAASSDS
VPsPVATRANSSLSHPP	DRB1_04_05	ATRANSSLS
ENEKETAVsTEDDSHH	DRB1_04_05	ETAVsTEDD
MLIKAATSDLEHyDKtR	DRB1_04_05	IKAATSDLE
TAESIKNQMtVKEWEK	DRB1_04_05	IKNQMtVKE
MPMISIPRVESPLEKVt	DRB1_04_05,DRB1_11_04	IPRVESPLE [DRB1_04_05],MISIPRVES [DRB1_11_04]
TMITITSALYttK	DRB1_04_05	ITITSALYt
LsQNLLFVMKTSEN	DRB1_04_05	LFVMKTSEN
SNEIGLKQLNGLtE	DRB1_04_05,DRB1_11_01,DRB1_13_01,DRB1_15_01,DRB1_11_04,DRB1_01_01,DRB1_10_01,DRB1_12_01,DRB1_08_01	LKQLNGLtE [DRB1_04_05,DRB1_15_01,DRB1_11_04,DRB1_01_01,DRB1_10_01,DRB1_12_01,DRB1_08_01],EIGLKQLNG [DRB1_11_01],IGLKQLNGL [DRB1_13_01]
QsRLQEIDSDKSDLTM	DRB1_04_05	LQEIDSDKS
VERHLRsLEAEAtRKEG	DRB1_04_05	LRsLEAEAt
EPVIMSTLEtVRIF	DRB1_04_05	PVIMSTLEt
EVLSsIGVIDISNSNEV	DRB1_04_05	VIDISNSNE
DHVItsANLQDL	DRB1_04_05	VItsANLQD
EEVVsLIESNSVVI	DRB1_04_05	VsLIESNSV
SVVYAKCDSSPDs	DRB1_04_05	YAKCDSSPD
GAYKAIPVAQDLNAPs	DRB1_04_05	YKAIPVAQD
LNGAYKAIPVAQDLNAPs	DRB1_04_05	YKAIPVAQD
NGAYKAIPVAQDLNAPs	DRB1_04_05	YKAIPVAQD
sEELNGAYKAIPVAQDLNAP	DRB1_04_05	YKAIPVAQD
sEELNGAYKAIPVAQDLNAPS	DRB1_04_05	YKAIPVAQD
LPsLAVRDWLDASQQ	DRB4_01_01	AVRDWLDAS
IPILtItVQGsAK	DRB4_01_01,DRB4_01_03	ILtItVQGs
GLINVVKPLRAFFs	DRB4_01_01	INVVKPLRA
KDEKIQLLELQLAt	DRB4_01_01	IQLLELQLA
KPEKRPLALsVVSQMKD	DRB4_01_01	LALsVVSQM
LTRsLLLEVIELH	DRB4_01_01	LLLEVIELH
TPKLPMDGLFLIQt	DRB4_01_01	LPMDGLFLI
GTSDLsKLLIIQAS	DRB4_01_01,DRB4_01_03	LsKLLIIQA
GTSDLsKLLIIQASE	DRB4_01_01,DRB1_11_01,DRB1_10_01,DRB4_01_03	LsKLLIIQA
GGEELsRLLLDDLVP	DRB4_01_01	LsRLLLDDL
TIFANAGQVVtGNPT	DRB4_01_01	NAGQVVtGN
VNLTIPASLDLsPLL	DRB4_01_01	TIPASLDLs
MSRSQVALLGLsLLLML	DRB4_01_01	VALLGLsLL
AVLFVKFsMPsVPDF	DRB4_01_01	VKFsMPsVP
AFPstPVNPLRLDVT	DRB4_01_01	VNPLRLDVT
KtREHYHATALGAK	DRB1_07_01	EHYHATALG
HSTEKDSAAsVIF	DRB1_07_01	EKDSAAsVI
AFALSVGIVVAsVtLL	DRB1_07_01	FALSVGIVV
HHVFKSTPALFsP	DRB1_07_01	FKSTPALFs
KKtISFLGCsVQLFIFL	DRB1_07_01	FLGCsVQLF
TPETFPPSVALssLL	DRB1_07_01	FPPSVALss
IPFGIFSRAKVLsKLN	DRB1_07_01	FSRAKVLsK
LKKKGIAWWtDKNVK	DRB1_07_01	IAWWtDKNV
TPVGKIDHSVSyPPGAVT	DRB1_07_01	IDHSVSyPP
HEIEAAIVRIMKsRK	DRB1_07_01	IEAAIVRIM
GTLIKIFQAsGKKM	DRB1_07_01	IFQAsGKKM
sKRPDILKTESLLPK	DRB1_07_01,DRB3_01_01	ILKTESLLP
AsGHINAVCVVQLNDP	DRB1_07_01	INAVCVVQL
DsIQPHKNIKITFE	DRB1_07_01	IQPHKNIKI
IPNTAIVLSTYELIVyL	DRB1_07_01	IVLSTYELI
QSLPLAASLKHTLLs	DRB1_07_01	LAASLKHTL
KSLEEDKVVSVFy	DRB1_07_01	LEEDKVVSV
TGLERAESNKIRsR	DRB1_07_01,DRB5_01_01,DRB1_01_01	LERAESNKI [DRB1_07_01,DRB1_01_01],ERAESNKIR [DRB5_01_01]
LFFIKAtIVLSIM	DRB1_07_01	LFFIKAtIV
FVLGAVsPAVVVPS	DRB1_07_01	LGAVsPAVV
tNQLGLTFQLPLPE	DRB1_07_01	LGLTFQLPL
LtsLKAKVPIIITSA	DRB1_07_01	LKAKVPIII
ASLQALKGILssPMAR	DRB1_07_01	LKGILssPM
MLLKLAEEtNIFPT	DRB1_07_01	LKLAEEtNI
PLFGLLQNWAEsVGDK	DRB1_07_01,DRB3_02_02	LLQNWAEsV
INsIELLQTRPLALPE	DRB1_07_01	LLQTRPLAL
INsIELLQTRPLALPEV	DRB1_07_01	LLQTRPLAL
INsIELLQTRPLALPEVVK	DRB1_07_01	LLQTRPLAL
NsIELLQTRPLALPE	DRB1_07_01	LLQTRPLAL
VHNLNPVsAKSLPNE	DRB1_07_01	LNPVsAKSL
TGsLLTPTRGESEKQ	DRB1_07_01	LTPTRGESE
ANHSLVKASVVtVREs	DRB1_07_01	LVKASVVtV
ELFLVsELFHLIP	DRB1_07_01	LVsELFHLI
PLPLsGHSALSIQEL	DRB1_07_01	LsGHSALSI
VQMAPtLFsKFIPN	DRB1_07_01	MAPtLFsKF
ILDLMKEWIAHsEKLP	DRB1_07_01	MKEWIAHsE
KTPSVIYTINLVVtD	DRB1_07_01	VIYTINLVV
TLyVKNIRELVLAG	DRB1_07_01	VKNIRELVL
NRIEVEVLsVVAQQILsIQQ	DRB1_07_01,DRB1_13_01	VLsVVAQQI [DRB1_07_01],LsVVAQQIL [DRB1_13_01]
ASGLYVQSSEALHVIt	DRB1_07_01,DRB3_01_01	VQSSEALHV [DRB1_07_01],LYVQSSEAL [DRB3_01_01]
LsLLVSYTKSYLSMVGS	DRB1_07_01	VSYTKSYLS
SRNGVVKVVFILyN	DRB1_07_01	VVKVVFILy
ASsPGGVYATRSSAVRLR	DRB1_07_01	VYATRSSAV
INLVtAVLTNPVT	DRB1_07_01	VtAVLTNPV
IPSYIRDSTIAVVVy	DRB1_07_01,DRB3_02_02	YIRDSTIAV
NAEEFLtKYKEVQSQQM	DRB1_07_01	YKEVQSQQM
LSYLPtEVQLINEA	DRB1_07_01	YLPtEVQLI
INNYLTVPAHKLDsPT	DRB1_07_01	YLTVPAHKL
KINNYLTVPAHKLDsPT	DRB1_07_01	YLTVPAHKL
LSYLtWVRFSIW	DRB1_07_01	YLtWVRFSI
VSDNNPYSSFGAtLV	DRB1_07_01	YSSFGAtLV
DKTDsALNTATEIKD	DRB1_07_01,DRB3_02_02,DQA1_03_03__DQB1_03_01,DQA1_03_01__DQB1_03_01	sALNTATEI [DRB1_07_01,DRB3_02_02,DQA1_03_01__DQB1_03_01],DsALNTATE [DQA1_03_03__DQB1_03_01]
TPENRQtFITsVIKF	DRB1_07_01	tFITsVIKF
TTHGtFRIVTENIPCG	DRB1_07_01	tFRIVTENI
LRLyHAHTYQHLQD	DRB1_07_01	yHAHTYQHL
TGTDALLRRMLLtN	DRB1_11_01	DALLRRMLL
DINDEQtLPRLIEA	DRB1_11_01	EQtLPRLIE
ISDQVEVSLQRtVTIKD	DRB1_11_01	EVSLQRtVT
VAFAtALKNLYMSE	DRB1_11_01	FAtALKNLY
LPGsVFDPIGHFTQPILH	DRB1_11_01	FDPIGHFTQ
AsAAFERLVKENSRL	DRB1_11_01	FERLVKENS
VPSGEAsAAFERLVKENSRLK	DRB1_11_01	FERLVKENS
DyEDFEYIRRQKQ	DRB1_11_01	FEYIRRQKQ
DyEDFEYIRRQKQP	DRB1_11_01	FEYIRRQKQ
DyEDFEYIRRQKQPRP	DRB1_11_01	FEYIRRQKQ
EREDyEDFEYIRRQKQPRPPPS	DRB1_11_01	FEYIRRQKQ
yEDFEYIRRQKQPRPPP	DRB1_11_01	FEYIRRQKQ
YsEFFTGSKLVDYAR	DRB1_11_01	FFTGSKLVD
GPFHFsDIMIQKH	DRB1_11_01	FHFsDIMIQ
EVTFIyQKLQAQED	DRB1_11_01	FIyQKLQAQ
EKMFKLLsRAYADVH	DRB1_11_01	FKLLsRAYA
LLyKFKMKQRILK	DRB1_11_01	FKMKQRILK
SVNDLFLCPQKELtR	DRB1_11_01,DRB1_03_01	FLCPQKELt [DRB1_11_01],LFLCPQKEL [DRB1_03_01]
SKGMsIFLDILRRADKND	DRB1_11_01	FLDILRRAD
tGFLKLLHEMVK	DRB1_11_01,DRB1_15_01,DRB5_01_01,DRB1_01_01	FLKLLHEMV [DRB1_11_01,DRB1_15_01,DRB1_01_01],LKLLHEMVK [DRB5_01_01]
VGTFLLLLsAWQLRSL	DRB1_11_01	FLLLLsAWQ
VENDFLPVEKtIGKK	DRB1_11_01	FLPVEKtIG
sLRRFLSLLSGPDES	DRB1_11_01	FLSLLSGPD
TPIFLTQGQKVsCK	DRB1_11_01	FLTQGQKVs
ETFNWALsMGGKVPVs	DRB1_11_01	FNWALsMGG
yMVHVEEHFQLLARRMQVD	DRB1_11_01	FQLLARRMQ
DAFQMAtRLsKFFSLE	DRB1_11_01	FQMAtRLsK
ADFFQsCQKMRSIK	DRB1_11_01	FQsCQKMRS
GPKPLFRRMSsLVGP	DRB1_11_01	FRRMSsLVG
GPKPLFRRMsSLVG	DRB1_11_01,DRB1_04_01	FRRMsSLVG
GPKPLFRRMsSLVGPT	DRB1_11_01,DRB1_11_04,DRB1_04_01,DRB3_01_01,DRB1_04_04,DRB1_16_01	FRRMsSLVG
GPKPLFRRMsSLVGPTQ	DRB1_11_01,DRB1_11_04,DRB1_04_01,DRB1_04_04,DRB1_16_01	FRRMsSLVG
PDLPLFRVSERRAsRRRR	DRB1_11_01	FRVSERRAs
GVFTINPRtGEI	DRB1_11_01	FTINPRtGE
LtPFVKEELRFAIQ	DRB1_11_01	FVKEELRFA
NSSsFVLSHRSSSQR	DRB1_11_01	FVLSHRSSS
SSsFVLSHRSSSQR	DRB1_11_01	FVLSHRSSS
LEFsPKNTVLATWQ	DRB1_11_01	FsPKNTVLA
ELWFsSLQEDAGL	DRB1_11_01	FsSLQEDAG
GFsVAGKDKSPKKA	DRB1_11_01	FsVAGKDKS
VRFstIVRRRAKGAM	DRB1_11_01	FstIVRRRA
LPKFtKKTHLGLSA	DRB1_11_01	FtKKTHLGL
IPEDSIFtMADRGECVPG	DRB1_11_01	FtMADRGEC
DLFHSIAtQKKKVGVIPP	DRB1_11_01	IAtQKKKVG
MQIEFIKQGsMNFR	DRB1_11_01,DQA1_02_01__DQB1_02_02,DRB1_11_04,DRB3_01_01,DRB1_08_01	IEFIKQGsM [DRB1_11_01,DQA1_02_01__DQB1_02_02,DRB1_11_04,DRB1_08_01],FIKQGsMNF [DRB3_01_01]
LPtKETIEQEKRSEIS	DRB1_11_01	IEQEKRSEI
DQGsIERILKQVSGG	DRB1_11_01	IERILKQVS
IPGsPIFLMKLAQHARHL	DRB1_11_01	IFLMKLAQH
KTTCIHtLMRAMT	DRB1_11_01	IHtLMRAMT
tNVVDIILAHHFGQ	DRB1_11_01	IILAHHFGQ
FKLsQDDIKGIQKLYGKR	DRB1_11_01	IKGIQKLYG
IPREsIKLVKRLGAGQF	DRB1_11_01	IKLVKRLGA
QEILRTDKELIAt	DRB1_11_01	ILRTDKELI
QRLCCILVALsWRGG	DRB1_11_01	ILVALsWRG
LQtDINELTNHMD	DRB1_11_01	INELTNHMD
RTINIQIsRILNQGILI	DRB1_11_01	IQIsRILNQ
LDHIIQKAIAtHQKR	DRB1_11_01	IQKAIAtHQ
IKEIRDKYEKKAtL	DRB1_11_01	IRDKYEKKA
KtIRIFQKLNYMLLA	DRB1_11_01	IRIFQKLNY
MLENRIRsLEEENQR	DRB1_11_01	IRsLEEENQ
KVLySPISPLSPGKALE	DRB1_11_01	ISPLSPGKA
DQLVtIVAVLEDRQAS	DRB1_11_01,DPA1_01_03__DPB1_06_01,DRB1_11_04,DPA1_01_03__DPB1_03_01	IVAVLEDRQ [DRB1_11_01,DRB1_11_04],LVtIVAVLE [DPA1_01_03__DPB1_06_01],VtIVAVLED [DPA1_01_03__DPB1_03_01]
FDEKIVsYLKLMTSQ	DRB1_11_01	IVsYLKLMT
EDPIYIITELMRHGs	DRB1_11_01	IYIITELMR
EGLETTLAKtEKEKQA	DRB1_11_01	LAKtEKEKQ
KLRtQLAVIESLNQ	DRB1_11_01	LAVIESLNQ
RTVRSRLCsLRRKVS	DRB1_11_01	LCsLRRKVS
EKLEQyVKQLQVVR	DRB1_11_01	LEQyVKQLQ
LTSILEVLtRDLM	DRB1_11_01	LEVLtRDLM
DQGLFLLRKDsERRA	DRB1_11_01	LFLLRKDsE
RETEKLFVKTKGIQyNRK	DRB1_11_01	LFVKTKGIQ
HELHFVEKAAAVsL	DRB1_11_01	LHFVEKAAA
MPEICLLHIIERMtV	DRB1_11_01	LHIIERMtV
ELsDLHLLQSLMAQ	DRB1_11_01	LHLLQSLMA
KTLIARRyVLQQK	DRB1_11_01	LIARRyVLQ
MGGHGALICALKNPGKYKsV	DRB1_11_01	LICALKNPG
DQLIGEVKNQVAKs	DRB1_11_01	LIGEVKNQV
TPTSYLELILTFKtLLNSK	DRB1_11_01	LILTFKtLL
VsAEVLIQFPQRSSIN	DRB1_11_01	LIQFPQRSS
NGEKLLIRMsKRyK	DRB1_11_01,DRB1_13_01,DRB5_02_02,DRB1_08_01	LIRMsKRyK [DRB1_11_01],LLIRMsKRy [DRB1_13_01,DRB5_02_02,DRB1_08_01]
LLKEILKHtPKEH	DRB1_11_01	LKEILKHtP
GSsLKILSKGKR	DRB1_11_01,DRB1_13_01,DRB1_11_04,DRB1_08_01	LKILSKGKR
GSsLKILSKGKRG	DRB1_11_01,DRB1_13_01,DRB1_03_01,DRB1_11_04,DRB1_12_01,DRB1_08_01	LKILSKGKR
GSsLKILSKGKRGG	DRB1_11_01,DRB1_13_01,DRB1_11_04,DRB5_01_01,DRB1_12_01,DRB1_08_01	LKILSKGKR
GSsLKILSKGKRGGHS	DRB1_11_01,DRB1_13_01,DRB1_03_01,DRB1_11_04,DRB5_01_01,DRB1_12_01,DRB1_08_01	LKILSKGKR
IDILKKLsRtVKFTY	DRB1_11_01	LKKLsRtVK
LGLKtIAQHLPFSM	DRB1_11_01	LKtIAQHLP
sALLAMKGNQFVPE	DRB1_11_01,DRB1_01_01	LLAMKGNQF
GSRLLDAMRMyRQ	DRB1_11_01,DRB1_11_04	LLDAMRMyR
EVNQQSLLGLtHGEAV	DRB1_11_01	LLGLtHGEA
SFEPPsLLLISSLVH	DRB1_11_01	LLLISSLVH
SIQQTTLLLLLsVLATVH	DRB1_11_01	LLLLLsVLA
GLLVFCKsPGYKPI	DRB1_11_01,DRB1_13_01,DRB1_03_01,DRB1_11_04,DRB1_12_01	LLVFCKsPG [DRB1_11_01,DRB1_13_01,DRB1_11_04],LVFCKsPGY [DRB1_03_01,DRB1_12_01]
NPASPPLsLLVLHRLLC	DRB1_11_01	LLVLHRLLC
QQQQHLLsLQRQGLIsIP	DRB1_11_01	LLsLQRQGL
LQALtRKLEAVSK	DRB1_11_01	LQALtRKLE
YLQKItKLRQSQVIRSQ	DRB1_11_01	LQKItKLRQ
VsVVsLQLLLEALAGH	DRB1_11_01	LQLLLEALA
DVKALQLVyRRHC	DRB1_11_01	LQLVyRRHC
GIsDLQQLQKLKGLQP	DRB1_11_01	LQQLQKLKG
SDyFLLQVLLKFRTD	DRB1_11_01	LQVLLKFRT
ItHIGLRAAEKLNt	DRB1_11_01	LRAAEKLNt
LDQILRAILsKMQQAET	DRB1_11_01	LRAILsKMQ
LTVIGILRGIsTVYAH	DRB1_11_01	LRGIsTVYA
TQTLRIADHsLyA	DRB1_11_01	LRIADHsLy
GsLRSLNRDMQPT	DRB1_11_01	LRSLNRDMQ
GsLRSLNRDMQPTE	DRB1_11_01	LRSLNRDMQ
GsLRSLNRDMQPTES	DRB1_11_01	LRSLNRDMQ
KGSLRSLNRDMQPTEs	DRB1_11_01	LRSLNRDMQ
KGsLRSLNRDMQPT	DRB1_11_01,DRB1_11_04	LRSLNRDMQ
KPLKGsLRSLNRDMQPTE	DRB1_11_01	LRSLNRDMQ
KPLKGsLRSLNRDMQPTES	DRB1_11_01	LRSLNRDMQ
DQLSAGKHLQsLVAR	DRB1_11_01	LSAGKHLQs
DQLSGQLRsLAVVET	DRB1_11_01	LSGQLRsLA
SASLSKtVKGsIKKKE	DRB1_11_01	LSKtVKGsI
LSsKKKLHALSLA	DRB1_11_01	LSsKKKLHA
DKTLTGVKyHRCVKPS	DRB1_11_01	LTGVKyHRC
VTSGALTLTGtGPGLLE	DRB1_11_01	LTLTGtGPG
PTLVEVSRNLGKVGsK	DRB1_11_01	LVEVSRNLG
LVLMQREVsVQYSK	DRB1_11_01	LVLMQREVs
KAsDRLVSSRKKLRK	DRB1_11_01,DRB1_11_04	LVSSRKKLR
PYLSPLVVWKELEsLL	DRB1_11_01,DRB1_13_01	LVVWKELEs
GtLWEIGRGQIRYSVP	DRB1_11_01,DQA1_05_05__DQB1_03_01	LWEIGRGQI [DRB1_11_01],IGRGQIRYS [DQA1_05_05__DQB1_03_01]
DKFKTLsEKNNItQKLL	DRB1_11_01	LsEKNNItQ
IRLsLEKKLLSQHL	DRB1_11_01	LsLEKKLLS
RHRLsNFPRLPGI	DRB1_11_01	LsNFPRLPG
KELtALLHHYYPI	DRB1_11_01	LtALLHHYY
AFNSLLNNMELVRKIySTL	DRB1_11_01	MELVRKIyS
PRIMEPLKKFEsLNG	DRB1_11_01	MEPLKKFEs
ETLAttMIAILKQSADF	DRB1_11_01	MIAILKQSA
SENNKMIGLEsLRELR	DRB1_11_01,DRB1_13_03	MIGLEsLRE
YFQEAMLFFKKsEQEK	DRB1_11_01	MLFFKKsEQ
DQALARMREyERMKtE	DRB1_11_01	MREyERMKt
RTMSLAKRVMtGLW	DRB1_11_01	MSLAKRVMt
TALMWACyKGRTDVV	DRB1_11_01	MWACyKGRT
EtLSELLARLGSLD	DRB1_11_01	SELLARLGS
LEGLVAsLLSSKGAG	DRB1_11_01,DRB1_15_01,DRB5_01_01,DRB1_01_01,DRB1_04_01,DRB1_16_01	VAsLLSSKG [DRB1_11_01,DRB1_15_01,DRB1_01_01,DRB1_04_01,DRB1_16_01],LVAsLLSSK [DRB5_01_01]
NIsVFsVKRNsNNK	DRB1_11_01	VFsVKRNsN
IKyVGAIEKLKLSEG	DRB1_11_01	VGAIEKLKL
PDSKVIGQKKLMQy	DRB1_11_01	VIGQKKLMQ
TDAVIRERRRTLPt	DRB1_11_01	VIRERRRTL
EGQVISCLKLRyA	DRB1_11_01	VISCLKLRy
LEQEVIsLQQENEEL	DRB1_11_01	VIsLQQENE
DVAVKVIDKLRFPt	DRB1_11_01	VKVIDKLRF
FPVAVLAVFRsGEERARR	DRB1_11_01	VLAVFRsGE
NLLsKVLIYLRSANW	DRB1_11_01	VLIYLRSAN
GRtALWLVLLLTRMVRGLGT	DRB1_11_01	VLLLTRMVR
LSVQMLWKLFyLM	DRB1_11_01	VQMLWKLFy
TVLVRGsGRRKMDPL	DRB1_11_01	VRGsGRRKM
IAAVsGVKREVVtA	DRB1_11_01	VsGVKREVV
LMLWHsLKEVALSSLMH	DRB1_11_01	WHsLKEVAL
VDIMEWLVGtHLATG	DRB1_11_01	WLVGtHLAT
MEWQRKLRsMPLIYW	DRB1_11_01	WQRKLRsMP
sIHQWRESRKVMGQLQ	DRB1_11_01	WRESRKVMG
VTGQYEREKAGFsWIE	DRB1_11_01,DRB1_08_01	YEREKAGFs
QKADRYFVLyKPPPKDN	DRB1_11_01	YFVLyKPPP
IGEGtYGVVYKGRHK	DRB1_11_01	YGVVYKGRH
IGEGtYGVVYKGRHKT	DRB1_11_01	YGVVYKGRH
LALQYHDVEGLLRFt	DRB1_11_01,DRB5_01_01,DRB1_01_01,DRB3_01_01	YHDVEGLLR
IPsAKKYKDIIRQPSE	DRB1_11_01	YKDIIRQPS
IPsAKKYKDIIRQPSEE	DRB1_11_01	YKDIIRQPS
IPsAKKYKDIIRQPSEEEIIK	DRB1_11_01	YKDIIRQPS
RIPsAKKYKDIIRQPSEEEIIK	DRB1_11_01	YKDIIRQPS
VEEIYKDRQKFsEQV	DRB1_11_01	YKDRQKFsE
DNYKELKRsLENPA	DRB1_11_01	YKELKRsLE
VQDNYKELKRsLENPA	DRB1_11_01	YKELKRsLE
VILYKPEADVIAEt	DRB1_11_01	YKPEADVIA
SAFYLHMLRVtQQ	DRB1_11_01	YLHMLRVtQ
LMASYLIILHFLRs	DRB1_11_01	YLIILHFLR
FGKTYLKGMRyAVFG	DRB1_11_01	YLKGMRyAV
TVQYLRALHsADFPR	DRB1_11_01	YLRALHsAD
TAYRNITELKtLK	DRB1_11_01	YRNITELKt
LAELsDYRRLSESQLSFR	DRB1_11_01	YRRLSESQL
LNYRSAISNHGsKIE	DRB1_11_01	YRSAISNHG
RDPDQLYSTLKsILQQ	DRB1_11_01	YSTLKsILQ
DEQFYVDLGRKEtVWC	DRB1_11_01	YVDLGRKEt
sPVGAYVLQVKATDA	DRB1_11_01	YVLQVKATD
YTYVtVGELWAFITGWN	DRB1_11_01	YVtVGELWA
KGATQAYWNAtRAFMIL	DRB1_11_01	YWNAtRAFM
IRsLIVCRILEKNAQ	DRB1_11_01	sLIVCRILE
LREYLEGsNLItKLQAK	DRB1_11_01	sNLItKLQA
REYLEGsNLItKLQAK	DRB1_11_01	sNLItKLQA
GELGEAsPPLNHIHG	DPA1_01_03__DPB1_20_01	GEAsPPLNH
RQGsLASSKPASNPK	DPA1_01_03__DPB1_20_01,DPA1_01_03__DPB1_03_01	LASSKPASN
GPQSQLLAsVIAEKs	DPA1_01_03__DPB1_20_01	LLAsVIAEK
HRALVCsQPGLNCTVKN	DPA1_01_03__DPB1_20_01	LVCsQPGLN
TVGRAsPRPLAQPPR	DPA1_01_03__DPB1_20_01,DPA1_01_03__DPB1_03_01	RAsPRPLAQ
DRRERDYtNLPSSSRS	DPA1_01_03__DPB1_20_01	RDYtNLPSS
ERDsREHEEPTTSEM	DPA1_01_03__DPB1_20_01	REHEEPTTS
IERDsREHEEPTTSEM	DPA1_01_03__DPB1_20_01	REHEEPTTS
RDsREHEEPTTS	DPA1_01_03__DPB1_20_01	REHEEPTTS
VRFGVtItVHPEPH	DPA1_01_03__DPB1_20_01	RFGVtItVH
APPRRHGAPAAPsPPP	DPA1_01_03__DPB1_20_01,DQA1_03_01__DQB1_03_01,DPA1_01_03__DPB1_03_01	RHGAPAAPs
VSEAEsRIFWLGLIACSVL	DPA1_01_03__DPB1_20_01	RIFWLGLIA
DNQERKTELPREHANs	DPA1_01_03__DPB1_20_01,DPA1_01_03__DPB1_06_01,DPA1_01_03__DPB1_03_01	RKTELPREH
DNQERKTELPREHANsK	DPA1_01_03__DPB1_20_01,DPA1_01_03__DPB1_06_01,DPA1_01_03__DPB1_03_01	RKTELPREH
DNQERKTELPREHANsKQ	DPA1_01_03__DPB1_20_01,DPA1_01_03__DPB1_06_01,DPA1_01_03__DPB1_03_01	RKTELPREH
HNDNQERKTELPREHANsKQ	DPA1_01_03__DPB1_20_01,DPA1_01_03__DPB1_06_01	RKTELPREH
NDNQERKTELPREHANs	DPA1_01_03__DPB1_20_01,DPA1_01_03__DPB1_06_01,DPA1_01_03__DPB1_03_01	RKTELPREH
NDNQERKTELPREHANsK	DPA1_01_03__DPB1_20_01,DPA1_01_03__DPB1_06_01,DPA1_01_03__DPB1_03_01	RKTELPREH
NDNQERKTELPREHANsKQ	DPA1_01_03__DPB1_20_01,DPA1_01_03__DPB1_06_01,DPA1_01_03__DPB1_03_01	RKTELPREH
NQERKTELPREHANsK	DPA1_01_03__DPB1_20_01,DPA1_01_03__DPB1_03_01	RKTELPREH
QERKTELPREHANsKQ	DPA1_01_03__DPB1_20_01	RKTELPREH
THNDNQERKTELPREHANsKQ	DPA1_01_03__DPB1_20_01,DPA1_01_03__DPB1_06_01,DPA1_01_03__DPB1_03_01	RKTELPREH
QPRRTRLGsLSARSDSE	DPA1_01_03__DPB1_20_01	RLGsLSARS
GRRKsRQGSLAMEELK	DPA1_01_03__DPB1_20_01	RQGSLAMEE
RRKsRQGSLAMEELK	DPA1_01_03__DPB1_20_01,DPA1_01_03__DPB1_03_01	RQGSLAMEE
GRRKSRQGsLAMEELK	DPA1_01_03__DPB1_20_01,DPA1_01_03__DPB1_03_01	RQGsLAMEE
RRKSRQGsLAMEELK	DPA1_01_03__DPB1_20_01,DPA1_01_03__DPB1_03_01	RQGsLAMEE
GKERRFIEALEtEL	DPA1_01_03__DPB1_20_01	RRFIEALEt
LPVFSsLSLGLLPERSA	DPA1_01_03__DPB1_20_01	SLGLLPERS
QKLAsKLSKALQN	DPA1_01_03__DPB1_20_01	sKLSKALQN
LATAVWLLCAVNt	DPA1_01_03__DPB1_06_01	AVWLLCAVN
GVSTFAAVSSIItPIIN	DPA1_01_03__DPB1_06_01	FAAVSSIIt
LERFsVHRLDLPALy	DPA1_01_03__DPB1_06_01	HRLDLPALy
IHTFEMLSKAsVIKQ	DPA1_01_03__DPB1_06_01	HTFEMLSKA
tLPIIRGKNALSNPK	DPA1_01_03__DPB1_06_01	IRGKNALSN
WANLKLWFKQKIsK	DPA1_01_03__DPB1_06_01	KLWFKQKIs
SSQLDKQESLGLELKt	DPA1_01_03__DPB1_06_01	KQESLGLEL
SDELNQKSATLAsID	DPA1_01_03__DPB1_06_01	KSATLAsID
ESQKVMsLVKVELIEH	DPA1_01_03__DPB1_06_01	KVMsLVKVE
QPRTTKYHsVILQNK	DPA1_01_03__DPB1_06_01,DPA1_01_03__DPB1_03_01	KYHsVILQN
DLGKyKSIPHHHRG	DPA1_01_03__DPB1_06_01	KyKSIPHHH
RAKyQKLLAASQARQ	DPA1_01_03__DPB1_06_01	KyQKLLAAS
LLVLAGLLCMNLsI	DPA1_01_03__DPB1_06_01	LAGLLCMNL
DQSIKsLLLSQIGANES	DPA1_01_03__DPB1_06_01	LLLSQIGAN
QtEKLLNKVLGSEPAP	DPA1_01_03__DPB1_06_01	LLNKVLGSE
TPTDSLTGKPLQsQL	DPA1_01_03__DPB1_06_01	LTGKPLQsQ
LSILtGLLPPTSG	DPA1_01_03__DPB1_06_01	LtGLLPPTS
KRYIKMITNIVILsLI	DPA1_01_03__DPB1_06_01	MITNIVILs
DWVQMKVKKGDIDLsR	DPA1_01_03__DPB1_06_01	MKVKKGDID
KRNEASLPSILQyQ	DPA1_01_03__DPB1_06_01	NEASLPSIL
ETVQANLEAQLLsK	DPA1_01_03__DPB1_06_01,DRB3_02_02,DRB1_01_01	QANLEAQLL [DPA1_01_03__DPB1_06_01,DRB1_01_01],VQANLEAQL [DRB3_02_02]
TSPGEHQQNSKLVLAEs	DPA1_01_03__DPB1_06_01,DRB1_01_03	QNSKLVLAE [DPA1_01_03__DPB1_06_01],EHQQNSKLV [DRB1_01_03]
AARAGKKPLAHYSs	DPA1_01_03__DPB1_06_01	RAGKKPLAH
KRLAARAGKKPLAHYSs	DPA1_01_03__DPB1_06_01	RAGKKPLAH
LAARAGKKPLAHYSs	DPA1_01_03__DPB1_06_01	RAGKKPLAH
LAARAGKKPLAHYSsLV	DPA1_01_03__DPB1_06_01	RAGKKPLAH
RLAARAGKKPLAHYSs	DPA1_01_03__DPB1_06_01	RAGKKPLAH
RLAARAGKKPLAHYSsLV	DPA1_01_03__DPB1_06_01	RAGKKPLAH
RLAARAGKKPLAHYsSLV	DPA1_01_03__DPB1_06_01	RAGKKPLAH
ITTREDINSKQVAt	DPA1_01_03__DPB1_06_01	REDINSKQV
ELLRsREQSLAQLAEEKKRSLG	DPA1_01_03__DPB1_06_01,DPA1_01_03__DPB1_03_01	REQSLAQLA
LEERFADLAAsHLEAI	DPA1_01_03__DPB1_06_01	RFADLAAsH
sRGELLLKMNKPLK	DPA1_01_03__DPB1_06_01	RGELLLKMN
RTGERGVFPAFyAH	DPA1_01_03__DPB1_06_01	RGVFPAFyA
LQQRKFQsPPDSRGHP	DPA1_01_03__DPB1_06_01	RKFQsPPDS
SGGNKRKLsTAMALIGGPP	DPA1_01_03__DPB1_06_01	RKLsTAMAL
AERKSNtIELLAGRQ	DPA1_01_03__DPB1_06_01,DPA1_01_03__DPB1_03_01	RKSNtIELL
EVGTHNDNQERKTELPREHANsKQ	DPA1_01_03__DPB1_06_01	RKTELPREH
NQERKTELPREHANs	DPA1_01_03__DPB1_06_01,DPA1_01_03__DPB1_03_01	RKTELPREH
NQERKTELPREHANsKQ	DPA1_01_03__DPB1_06_01,DPA1_01_03__DPB1_03_01	RKTELPREH
GCMQRLASCPDsWVPR	DPA1_01_03__DPB1_06_01	RLASCPDsW
QIRLHNPsAVNAPFR	DPA1_01_03__DPB1_06_01	RLHNPsAVN
VSRLLHsPPDMLAPL	DPA1_01_03__DPB1_06_01	RLLHsPPDM
LQLyRLLRPPLPLRPL	DPA1_01_03__DPB1_06_01,DPA1_01_03__DPB1_03_01	RLLRPPLPL
tLKAyQEGRLQKLLKMN	DPA1_01_03__DPB1_06_01	RLQKLLKMN
LAEATRtRLSEFHIIN	DPA1_01_03__DPB1_06_01	RLSEFHIIN
QSRGVRLVFLLLtLHL	DPA1_01_03__DPB1_06_01,DPA1_01_03__DPB1_03_01	RLVFLLLtL
LAsIRMNHQALVR	DPA1_01_03__DPB1_06_01,DRB1_13_01	RMNHQALVR [DPA1_01_03__DPB1_06_01],IRMNHQALV [DRB1_13_01]
SQELRMRNSSGPCLsG	DPA1_01_03__DPB1_06_01	RNSSGPCLs
SQELRMRNssGPCLSG	DPA1_01_03__DPB1_06_01	RNssGPCLS
ATTYRQYPLSsRFLV	DPA1_01_03__DPB1_06_01	RQYPLSsRF
FSSRTFHRAAsSAAQ	DPA1_01_03__DPB1_06_01	RTFHRAAsS
IFSSRTFHRAAsSAAQ	DPA1_01_03__DPB1_06_01	RTFHRAAsS
LYSLRTGEMVKsI	DPA1_01_03__DPB1_06_01	RTGEMVKsI
NQPARTGTLSRTNPPTQKPPs	DPA1_01_03__DPB1_06_01	RTGTLSRTN
QPARTGTLSRTNPPTQKPPs	DPA1_01_03__DPB1_06_01	RTGTLSRTN
AQKRTMLEHLKNt	DPA1_01_03__DPB1_06_01	RTMLEHLKN
YIQVRVHSEVAsLQ	DPA1_01_03__DPB1_06_01	RVHSEVAsL
LEKKDsRVKSAAATN	DPA1_01_03__DPB1_06_01	RVKSAAATN
SNTLPRsKKSLEALEE	DPA1_01_03__DPB1_06_01	RsKKSLEAL
SPRRsRSRSHHREGHG	DPA1_01_03__DPB1_06_01	RsRSRSHHR
VTLATATTDAAQtL	DPA1_01_03__DPB1_06_01	TATTDAAQt
DEVTVtALANVNIGSLI	DRB3_02_02	ALANVNIGS
THYDALILVtPGAPT	DRB3_02_02	ALILVtPGA
EPEEFAFNLEDFsDII	DRB3_02_02	FAFNLEDFs
sPGAARRQFGSNTSLHLLSSH	DRB3_02_02	FGSNTSLHL
IVYFHYGLNsRNKP	DRB3_02_02	FHYGLNsRN
QNLSMFLANHNRItQCLH	DRB3_02_02	FLANHNRIt
QNLSMFLANHNRItQCLHQ	DRB3_02_02	FLANHNRIt
MtRTFLIFRLSLCsAIL	DRB3_02_02	FLIFRLSLC
VtGQFLIYLGTYML	DRB3_02_02	FLIYLGTYM
DIEQFLLNyLKEK	DRB3_02_02,DRB5_02_02	FLLNyLKEK [DRB3_02_02],IEQFLLNyL [DRB5_02_02]
LERNFQKQssVLRRK	DRB3_02_02	FQKQssVLR
KPSKFRHNsGSSSVDD	DRB3_02_02	FRHNsGSSS
KPSKFRHNsGSSSVDDG	DRB3_02_02	FRHNsGSSS
KyKLQQTFSVNPIYLRHA	DRB3_02_02	FSVNPIYLR
IIGFVLKRsLTNVCG	DRB3_02_02	FVLKRsLTN
yVRKFVLMRANIQ	DRB3_02_02	FVLMRANIQ
MCEPFYIsPAsVtKV	DRB3_02_02,DRB1_04_01	FYIsPAsVt
MMRMFsENLAHHLE	DRB3_02_02	FsENLAHHL
ISLFsLFLVTYLMTVL	DRB3_02_02	FsLFLVTYL
YFFsLNVHSWNYKE	DRB3_02_02	FsLNVHSWN
ADKIKsGIQNTAMLL	DRB3_02_02	GIQNTAMLL
EERGRRNPKTGLtL	DRB3_02_02	GRRNPKTGL
GSSFPQIEINKMHIsQ	DRB3_02_02	IEINKMHIs
VGISIFSVLIYsVEK	DRB3_02_02	IFSVLIYsV
VEyKIINPKAITMGQ	DRB3_02_02	IINPKAITM
SSIKIQPSNtLELLV	DRB3_02_02	IKIQPSNtL
LPRtLILLLGGPLA	DRB3_02_02	ILLLGGPLA
NKDPEILsWTIPPSIE	DRB3_02_02	ILsWTIPPS
ARGAEsIMLNLAGQLIM	DRB3_02_02,DRB1_01_02,DRB1_04_04	IMLNLAGQL [DRB3_02_02],MLNLAGQLI [DRB1_01_02],EsIMLNLAG [DRB1_04_04]
EEKVLIQKNLGPKsKVLI	DRB3_02_02	IQKNLGPKs
IRQNSSFTEKtNEIR	DRB3_02_02	IRQNSSFTE
AIAIVIGsLLVLTML	DRB3_02_02	IVIGsLLVL
RPIVsASASLTIFPA	DRB3_02_02	IVsASASLT
GVILPIWyPENPSLG	DRB3_02_02	IWyPENPSL
NPAAIYANNEIsL	DRB3_02_02	IYANNEIsL
ESIYINDPtVKPIN	DRB3_02_02	IYINDPtVK
DRLLAAFPVsKDDVP	DRB3_02_02	LAAFPVsKD
NLPLDISKEEILyL	DRB3_02_02	LDISKEEIL
LDQNVPSSNFPGsRG	DRB3_02_02	LDQNVPSSN
YKEMLEsNNVITFN	DRB3_02_02	LEsNNVITF
IEsLFKKPIEEVKS	DRB3_02_02	LFKKPIEEV
GIHKAIELGyNPVKVN	DRB3_02_02,DRB4_01_03	LGyNPVKVN [DRB3_02_02],IELGyNPVK [DRB4_01_03]
DKIGLHLRGGyIIP	DRB3_02_02	LHLRGGyII
QSEAELIsDEAQADL	DRB3_02_02	LIsDEAQAD
sLIVGLKISTKSVGRDE	DRB3_02_02	LKISTKSVG
NENTLKLNQtIAs	DRB3_02_02	LKLNQtIAs
GLMPLTDLLLNVLIRMs	DRB3_02_02,DRB4_01_03,DRB1_13_03	LLLNVLIRM [DRB3_02_02],LTDLLLNVL [DRB4_01_03,DRB1_13_03]
LMPLTDLLLNVLIRMs	DRB3_02_02,DRB1_13_03	LLLNVLIRM [DRB3_02_02],LTDLLLNVL [DRB1_13_03]
MPLTDLLLNVLIRMs	DRB3_02_02,DRB1_08_01,DRB1_13_03	LLLNVLIRM [DRB3_02_02],LLNVLIRMs [DRB1_08_01],LTDLLLNVL [DRB1_13_03]
LCMKVLLLLNtIPLE	DRB3_02_02	LLLNtIPLE
LNMNVNsFQRKF	DRB3_02_02	LNMNVNsFQ
DMQLTEDLDsLIQNAF	DRB3_02_02	LTEDLDsLI
GtLLtRVQATDADA	DRB3_02_02	LtRVQATDA
EINSRNsEPLALRFR	DRB3_02_02	NSRNsEPLA
LPDPFNDLsVGGWE	DRB3_02_02,DRB1_03_01	PFNDLsVGG
LtEIGPKRDPATLKL	DRB3_02_02	PKRDPATLK
VTNLPNGNPsILSPQ	DRB3_02_02	PNGNPsILS
LEyRQVPNsNPARYEFL	DRB3_02_02	QVPNsNPAR
LKPRDLNLtITLyH	DRB3_02_02	RDLNLtITL
KTTSSANLsELLL	DRB3_02_02	SSANLsELL
VLTPVAANQAKQGsLIN	DRB3_02_02	VAANQAKQG
HtKEVITNSITQPT	DRB3_02_02	VITNSITQP
LNEVKISRSEKELy	DRB3_02_02	VKISRSEKE
AMVKSNQyLsILAAQ	DRB3_02_02	VKSNQyLsI
sVHVKTNETACNQT	DRB3_02_02	VKTNETACN
VNLNLNLVLsEDQ	DRB3_02_02	VNLNLNLVL
GVFVsPNKPRTTE	DRB3_02_02	VsPNKPRTT
KNRsWKYNQSISLRRP	DRB3_02_02,DRB1_01_01,DRB1_16_01	WKYNQSISL
KNRsWKYNQSISLRRPR	DRB3_02_02,DRB1_16_01	WKYNQSISL
NRsWKYNQSISLRRP	DRB3_02_02,DRB1_01_01	WKYNQSISL
RsWKYNQSISLRRP	DRB3_02_02	WKYNQSISL
FRtLKWLISPVKIVs	DRB3_02_02	WLISPVKIV
LQWtIDNVFVGTP	DRB3_02_02	WtIDNVFVG
LYYAYLPAKLDKKIHs	DRB3_02_02	YAYLPAKLD
EKYDVSSQVIsQLKQ	DRB3_02_02	YDVSSQVIs
NsNVIPYDYNRVPLKHE	DRB3_02_02	YDYNRVPLK
NsNVIPYDYNRVPLKHELE	DRB3_02_02	YDYNRVPLK
sNVIPYDYNRVPLKHE	DRB3_02_02	YDYNRVPLK
TYHIIVIILVyCFPL	DRB3_02_02,DRB1_15_01,DRB3_01_01	YHIIVIILV [DRB3_02_02],IILVyCFPL [DRB1_15_01],IVIILVyCF [DRB3_01_01]
KFSAYIKNsRPEANE	DRB3_02_02	YIKNsRPEA
AsLYLGALDHTADRLQ	DRB3_02_02	YLGALDHTA
IEYRENKHFAAASGKVs	DRB3_02_02	YRENKHFAA
HPLQYtILMNPKLC	DRB3_02_02	YtILMNPKL
RNKVsLQNLSMVLR	DRB3_02_02	sLQNLSMVL
YIDyIFNVSVKAVY	DRB3_02_02	yIFNVSVKA
DTNRDGKLsLEEFIR	DQA1_02_01__DQB1_02_02	DGKLsLEEF
DLELTDQLDKsVQ	DQA1_02_01__DQB1_02_02	ELTDQLDKs
TGAQDGsVRMFEWT	DQA1_02_01__DQB1_02_02	GAQDGsVRM
AAtPGLQLEEDIt	DQA1_02_01__DQB1_02_02	GLQLEEDIt
SGVHRRCTLsVtLE	DQA1_02_01__DQB1_02_02	HRRCTLsVt
TSRDHSSQsEEEVVEG	DQA1_02_01__DQB1_02_02	HSSQsEEEV
TLIRIFDtssGHLIQELRR	DQA1_02_01__DQB1_02_02	IFDtssGHL
IPEFIKKIQEAAs	DQA1_02_01__DQB1_02_02	IKKIQEAAs
LSIKQAFyGKLSKLQ	DQA1_02_01__DQB1_02_02	IKQAFyGKL
VHsIKTRTPSELE	DQA1_02_01__DQB1_02_02	IKTRTPSEL
EKEIsDDEAEEEKGEK	DQA1_02_01__DQB1_02_02	IsDDEAEEE
EREKEIsDDEAEEEKGEK	DQA1_02_01__DQB1_02_02	IsDDEAEEE
REKEIsDDEAEEEKGEK	DQA1_02_01__DQB1_02_02	IsDDEAEEE
LGKLTIyPHLMDI	DQA1_02_01__DQB1_02_02,DRB1_03_01	KLTIyPHLM [DQA1_02_01__DQB1_02_02],LTIyPHLMD [DRB1_03_01]
ADKIKSGIQNtAMLL	DQA1_02_01__DQB1_02_02,DQA1_03_03__DQB1_03_01,DRB4_01_03	KSGIQNtAM [DQA1_02_01__DQB1_02_02],IKSGIQNtA [DQA1_03_03__DQB1_03_01,DRB4_01_03]
IPQYPLYSAVIsELD	DQA1_02_01__DQB1_02_02	LYSAVIsEL
LKFVPEKsDIDLLE	DQA1_02_01__DQB1_02_02	PEKsDIDLL
LPPtFsFLEMMWR	DQA1_02_01__DQB1_02_02	PtFsFLEMM
TTHQATAHQtSAQS	DQA1_02_01__DQB1_02_02	QATAHQtSA
SDKSKSFSIDsILAGK	DQA1_02_01__DQB1_02_02,DRB3_01_01	SFSIDsILA [DQA1_02_01__DQB1_02_02],FSIDsILAG [DRB3_01_01]
GVSLIAtVtRLMERL	DQA1_02_01__DQB1_02_02	SLIAtVtRL
DLLQDSMDEKEQLIQsK	DQA1_02_01__DQB1_02_02	SMDEKEQLI
VHLSVSSMAERyYNELR	DQA1_02_01__DQB1_02_02	SVSSMAERy
SPKTNQTLQLKVtPEN	DQA1_02_01__DQB1_02_02	TLQLKVtPE
tQVAAVEtGGITQH	DQA1_02_01__DQB1_02_02	VAAVEtGGI
AWLQVAGLsEEQLQ	DQA1_02_01__DQB1_02_02,DRB1_10_01	VAGLsEEQL [DQA1_02_01__DQB1_02_02],LQVAGLsEE [DRB1_10_01]
LESTVAHIQDLtEKLG	DQA1_02_01__DQB1_02_02	VAHIQDLtE
GNVFPMtsIEQVLN	DQA1_02_01__DQB1_02_02	VFPMtsIEQ
GNVFSCsVMHEALHN	DQA1_02_01__DQB1_02_02	VFSCsVMHE
ADVIAsLVEVEDAL	DQA1_02_01__DQB1_02_02	VIAsLVEVE
KAVICCRVsPLQK	DQA1_02_01__DQB1_02_02	VICCRVsPL
AKHVITLHVsALt	DQA1_02_01__DQB1_02_02,DRB1_03_01	VITLHVsAL [DQA1_02_01__DQB1_02_02],ITLHVsALt [DRB1_03_01]
AKHVITLHVsALtQ	DQA1_02_01__DQB1_02_02,DRB1_03_01	VITLHVsAL [DQA1_02_01__DQB1_02_02],ITLHVsALt [DRB1_03_01]
GGHSsVSTESESSSFH	DQA1_02_01__DQB1_02_02	VSTESESSS
GHSsVSTESESSSFH	DQA1_02_01__DQB1_02_02	VSTESESSS
EFRNALYKWEFEEsEEDP	DQA1_02_01__DQB1_02_02	YKWEFEEsE
ISKDKtLDLHVLLLEDLL	DQA1_02_01__DQB1_02_02	tLDLHVLLL
sGQSFFVRNKKVRRAP	DRB1_13_01	FFVRNKKVR
KVRsFGPLSKAGFYL	DRB1_13_01	FGPLSKAGF
VKEFIRLGsLsKLs	DRB1_13_01	FIRLGsLsK
FKHFQEFHRELLKyK	DRB1_13_01	FQEFHRELL
RtFSSVARSWRTSQR	DRB1_13_01	FSSVARSWR
FALHPFTGELSLLRs	DRB1_13_01	FTGELSLLR
TSVFVIItKMIVTENQ	DRB1_13_01	FVIItKMIV
FGVGQEQIDAFLKtLRR	DRB1_13_01	IDAFLKtLR
LSKyIEPLRRMINKI	DRB1_13_01	IEPLRRMIN
KPTIEVsGKKYTAP	DRB1_13_01	IEVsGKKYT
ETIEtVLRRVKVtFI	DRB1_13_01	IEtVLRRVK
DYKNIHLEKKYVRRDs	DRB1_13_01	IHLEKKYVR
DYKNIHLEKKYVRRDsG	DRB1_13_01,DRB1_03_01	IHLEKKYVR
DYKNIHLEKKYVRRDsGF	DRB1_13_01	IHLEKKYVR
GVDYKNIHLEKKYVRRDsG	DRB1_13_01	IHLEKKYVR
KNIHLEKKYVRRDs	DRB1_13_01	IHLEKKYVR
KNIHLEKKYVRRDsG	DRB1_13_01	IHLEKKYVR
NIHLEKKYVRRDsG	DRB1_13_01	IHLEKKYVR
VDYKNIHLEKKYVRRDs	DRB1_13_01	IHLEKKYVR
VDYKNIHLEKKYVRRDsG	DRB1_13_01	IHLEKKYVR
VDYKNIHLEKKYVRRDsGF	DRB1_13_01	IHLEKKYVR
YKNIHLEKKYVRRDs	DRB1_13_01	IHLEKKYVR
YKNIHLEKKYVRRDsG	DRB1_13_01	IHLEKKYVR
GIIHsVIQLAFV	DRB1_13_01	IHsVIQLAF
HVIINLsRKsDTQ	DRB1_13_01	IINLsRKsD
EsPKQIKKKKKARR	DRB1_13_01	IKKKKKARR
EDSIIKPVHssILGQ	DRB1_13_01	IKPVHssIL
KALIEILAtRTNAEI	DRB1_13_01	ILAtRTNAE
KYSLFILGHLRtLMQ	DRB1_13_01	ILGHLRtLM
ASNILLNKKERRRNs	DRB1_13_01	ILLNKKERR
EDEILNRsPRNRKP	DRB1_13_01	ILNRsPRNR
EEDEILNRsPRNRKP	DRB1_13_01	ILNRsPRNR
EEDEILNRsPRNRKPR	DRB1_13_01	ILNRsPRNR
VMKDILyLSEHQG	DRB1_13_01	ILyLSEHQG
VAAsIMKIyTFNKDQ	DRB1_13_01	IMKIyTFNK
DTVIQAAMRKyPNPM	DRB1_13_01	IQAAMRKyP
LGRIQEsLDLMQLQ	DRB1_13_01	IQEsLDLMQ
KIQQNQSIRRPsRQ	DRB1_13_01	IQQNQSIRR
EIRDLRRPGRyFLK	DRB1_13_01	IRDLRRPGR
SLKsIREFAAKIIEEE	DRB1_13_01	IREFAAKII
sPSPIRVHTVVDRPQQP	DRB1_13_01	IRVHTVVDR
LALIRtHNtLYAPE	DRB1_13_01	IRtHNtLYA
TGGVITGLAALKRQDsAR	DRB1_13_01	ITGLAALKR
DsDEERMITHFERSKME	DRB1_13_01	ITHFERSKM
HVIITLLVICtYGI	DRB1_13_01	ITLLVICtY
QLsLIsAMIKNLKEQ	DRB1_13_01,DRB5_02_02	IsAMIKNLK
KLEHEIsHLKKKLE	DRB1_13_01	IsHLKKKLE
RLItADQREYQQEL	DRB1_13_01	ItADQREYQ
ASKLAPAMKtQKL	DRB1_13_01	LAPAMKtQK
FKLAPNLTELRAHVt	DRB1_13_01	LAPNLTELR
VFPLATLWAEPLsE	DRB1_13_01	LATLWAEPL
AQVLAsQMRRLAAE	DRB1_13_01	LAsQMRRLA
AGsLDISKSLIRNPA	DRB1_13_01	LDISKSLIR
LGDLEEAPERERLPs	DRB1_13_01	LEEAPERER
LDSGLEIKtRsVEQ	DRB1_13_01	LEIKtRsVE
GILESIQRFsLLP	DRB1_13_01	LESIQRFsL
MLLsMLFILSTYLLVW	DRB1_13_01	LFILSTYLL
KtLRLLFKWYSPRLTQVE	DRB1_13_01	LFKWYSPRL
KDYLGQWLLIyFGF	DRB1_13_01	LGQWLLIyF
TGLHGLtHLKLTGN	DRB1_13_01	LHGLtHLKL
ILHtHQAKMREIVD	DRB1_13_01	LHtHQAKMR
KPDLILKPsLRVEKPLN	DRB1_13_01	LILKPsLRV
EPVLIPEPKIRAVsPH	DRB1_13_01,DRB1_11_04	LIPEPKIRA
TPLKARKVRFsEK	DRB1_13_01	LKARKVRFs
IQLQLKEKKKKGyCEC	DRB1_13_01	LKEKKKKGy
GSSLKILSKGKRGGHSs	DRB1_13_01	LKILSKGKR
GSsLKILSKGKRGGH	DRB1_13_01,DRB1_11_04,DRB5_01_01,DRB1_12_01,DRB1_08_01	LKILSKGKR
GSsLKILSKGKRGGHSS	DRB1_13_01	LKILSKGKR
GSsLKILSKGKRGGHSs	DRB1_13_01	LKILSKGKR
GssLKILSKGKRGGHS	DRB1_13_01	LKILSKGKR
RGSSLKILSKGKRGGHSs	DRB1_13_01	LKILSKGKR
RGSSLKILSKGKRGGHsS	DRB1_13_01	LKILSKGKR
RLKLHEKtPEQLR	DRB1_13_01	LKLHEKtPE
LDPPLLAVLKNGRLtVG	DRB1_13_01	LLAVLKNGR
LDPPLLAVLKNGRLtVGQ	DRB1_13_01	LLAVLKNGR
RTKSLLEEKLVLKs	DRB1_13_01	LLEEKLVLK
IADALLHRATMILtVG	DRB1_13_01	LLHRATMIL
KKLLPKRKPERKPs	DRB1_13_01	LLPKRKPER
STKFELLSLGAtLKL	DRB1_13_01	LLSLGAtLK
DQEFLNEKARLsYSDKN	DRB1_13_01	LNEKARLsY
EDEILNRsPRNRKPR	DRB1_13_01	LNRsPRNRK
IMKNLQAHyEDFLQ	DRB1_13_01	LQAHyEDFL
FKLQEQRRKsLRGRER	DRB1_13_01	LQEQRRKsL
DQSALQRMTRLRVt	DRB1_13_01	LQRMTRLRV
DYEVAGLRLRPRKtI	DRB1_13_01	LRLRPRKtI
LLSKNLRKtREL	DRB1_13_01	LSKNLRKtR
SSLSPFsKRIKL	DRB1_13_01	LSPFsKRIK
AWsSNLSQHQRIHS	DRB1_13_01	LSQHQRIHS
SPLTFGRKKVREGEsH	DRB1_13_01	LTFGRKKVR
DLTVRETVNVItL	DRB1_13_01	LTVRETVNV
QTLVKLIVLMFst	DRB1_13_01	LVKLIVLMF
VDFALsCHEDLLAPI	DRB1_13_01	LsCHEDLLA
LDLGGMLtALEKKQHsQ	DRB1_13_01	LtALEKKQH
VAEKLyIQQIVQRLVE	DRB1_13_01	LyIQQIVQR
KEMAKtHHQKVEKKK	DRB1_13_01	MAKtHHQKV
GPKDPMARKMRLRRRKDs	DRB1_13_01	MARKMRLRR
TPKMKKVEsVLRQGL	DRB1_13_01	MKKVEsVLR
SPRPRSMLKKKsHME	DRB1_13_01	MLKKKsHME
KMQFMKyMVYPQ	DRB1_13_01	MQFMKyMVY
IWRQPEsKTKLsFK	DRB1_13_01	PEsKTKLsF
SPPTSPHTWRKHSRHPsGG	DRB1_13_01	PHTWRKHSR
SPPtSPHTWRKHSRHP	DRB1_13_01	PHTWRKHSR
EGKTQIMyKWIEPK	DRB1_13_01	TQIMyKWIE
KPMPTVsWKKDGtLL	DRB1_13_01	TVsWKKDGt
QyDRVAQLDQLLHYR	DRB1_13_01	VAQLDQLLH
AEKAGKVEAEVKRLHNt	DRB1_13_01	VEAEVKRLH
HFVEEFKRKHKKDIsQN	DRB1_13_01	VEEFKRKHK
TAGLVKAsGRKLEKFt	DRB1_13_01	VKAsGRKLE
LPSVKKAPKKRRIsIG	DRB1_13_01	VKKAPKKRR
VALAGVLQFLILRLMGRt	DRB1_13_01	VLQFLILRL
TNKYVLsVLKFTY	DRB1_13_01	VLsVLKFTY
TPSGLVPLHLRsPQVP	DRB1_13_01	VPLHLRsPQ
FDVQDFGKVIYTLsAL	DRB1_13_01	VQDFGKVIY
VLtMCVSAVLGSQRIG	DRB1_13_01,DRB1_03_01,DRB1_04_01,DRB4_01_03	VSAVLGSQR [DRB1_13_01],MCVSAVLGS [DRB1_03_01,DRB1_04_01,DRB4_01_03]
LLNVSEAGRKyIVE	DRB1_13_01	VSEAGRKyI
WFRVSSQRRsQAEPVA	DRB1_13_01	VSSQRRsQA
FPVTDsPRILKQL	DRB1_13_01	VTDsPRILK
TIMVTEAIAyLRACL	DRB1_13_01	VTEAIAyLR
TYVTKVEKsIVG	DRB1_13_01	VTKVEKsIV
FKKMVTPKKRVRRPs	DRB1_13_01	VTPKKRVRR
FKKMVTPKKRVRRPsE	DRB1_13_01	VTPKKRVRR
KKMVTPKKRVRRPs	DRB1_13_01	VTPKKRVRR
KKMVTPKKRVRRPsE	DRB1_13_01	VTPKKRVRR
KMVTPKKRVRRPs	DRB1_13_01	VTPKKRVRR
KMVTPKKRVRRPsE	DRB1_13_01	VTPKKRVRR
VLFVTQVLRQILELsV	DRB1_13_01	VTQVLRQIL
TMDHVVEAERtGM	DRB1_13_01	VVEAERtGM
GPEsDPVVIVRFLGt	DRB1_13_01	VVIVRFLGt
LPVVVLMLNLPRs	DRB1_13_01	VVLMLNLPR
AQNAKVsRFLKKKQAPV	DRB1_13_01	VsRFLKKKQ
FKKMVtPKKRVRRPSE	DRB1_13_01	VtPKKRVRR
FDSDsWtLRLHNLQIKD	DRB1_13_01	WtLRLHNLQ
FPGtMKKDKLHRR	DRB1_13_01	tMKKDKLHR
QAMLYAAGALEMAAVsAF	DQA1_03_03__DQB1_03_01,DQA1_05_05__DQB1_03_01	AAGALEMAA
QAVAsLAEAAVAASQE	DQA1_03_03__DQB1_03_01	AEAAVAASQ
IMVPAERALyRDVMLE	DQA1_03_03__DQB1_03_01	AERALyRDV
GAEELGAEWGALAsAAQ	DQA1_03_03__DQB1_03_01	AEWGALAsA
VDAEWWAEtLRP	DQA1_03_03__DQB1_03_01	DAEWWAEtL
LPQSDASLLsRDEVA	DQA1_03_03__DQB1_03_01	DASLLsRDE
QHADAVHLIsRVtFH	DQA1_03_03__DQB1_03_01	DAVHLIsRV
GRGPLsDDWARTAAQ	DQA1_03_03__DQB1_03_01	DDWARTAAQ
IsHISDSEGPSSTMVST	DQA1_03_03__DQB1_03_01	DSEGPSSTM
ARGHtDTEGRPPSPPPT	DQA1_03_03__DQB1_03_01	DTEGRPPSP
YEERDTLAHSAPLLtE	DQA1_03_03__DQB1_03_01	DTLAHSAPL
SYEAAGEIVRLt	DQA1_03_03__DQB1_03_01	EAAGEIVRL
SVLEAAKMIKPQtL	DQA1_03_03__DQB1_03_01,DQA1_05_05__DQB1_03_01	EAAKMIKPQ [DQA1_03_03__DQB1_03_01],LEAAKMIKP [DQA1_05_05__DQB1_03_01]
DMGTQEDGALEEtQG	DQA1_03_03__DQB1_03_01	EDGALEEtQ
KKGNEEKAAItETQR	DQA1_03_03__DQB1_03_01	EEKAAItET
IDSEFSNAIAsIRHAR	DQA1_03_03__DQB1_03_01,DRB1_08_01	EFSNAIAsI [DQA1_03_03__DQB1_03_01],FSNAIAsIR [DRB1_08_01]
KEGFFtVPPEHRL	DQA1_03_03__DQB1_03_01	EGFFtVPPE
VSVQREHLGPLAsG	DQA1_03_03__DQB1_03_01	EHLGPLAsG
LVAAEsGRKPYTGDR	DQA1_03_03__DQB1_03_01	EsGRKPYTG
ATGDSAsERESAAPA	DQA1_03_03__DQB1_03_01	GDSAsERES
sPAGsGARPQESTAAQ	DQA1_03_03__DQB1_03_01	GsGARPQES
LNKLGtDALINDILGE	DQA1_03_03__DQB1_03_01	GtDALINDI
LILQKRKGFVRtAL	DQA1_03_03__DQB1_03_01	KRKGFVRtA
RARTGSGKtAAyAIPMLQ	DQA1_03_03__DQB1_03_01	KtAAyAIPM
DGHyLGGAEKILSMNE	DQA1_03_03__DQB1_03_01	LGGAEKILS
sVsLLAPWLWPSPR	DQA1_03_03__DQB1_03_01	LLAPWLWPS
IsIPEHGRLSRKYI	DQA1_03_03__DQB1_03_01	PEHGRLSRK
ItYPLPESLVGNPVR	DQA1_03_03__DQB1_03_01	PESLVGNPV
THYtKKPHVFQLRTA	DQA1_03_03__DQB1_03_01	PHVFQLRTA
GKtIPPNNWLSVYGNSS	DQA1_03_03__DQB1_03_01	PNNWLSVYG
APPQHFSPRtAQGLP	DQA1_03_03__DQB1_03_01	PQHFSPRtA
MHRyQPRFHVVYVDPR	DQA1_03_03__DQB1_03_01	PRFHVVYVD
NPTRFRAVFQKyV	DQA1_03_03__DQB1_03_01	PTRFRAVFQ
SSLPTSSKVNAtVP	DQA1_03_03__DQB1_03_01	PTSSKVNAt
AGMSPWAPQVPVSPtPP	DQA1_03_03__DQB1_03_01	PWAPQVPVS
INMPWLGSTQtGRGAS	DQA1_03_03__DQB1_03_01	PWLGSTQtG
RGPsGALWLLLALRt	DQA1_03_03__DQB1_03_01	PsGALWLLL
ALLQKsFHVNIQDT	DQA1_03_03__DQB1_03_01	QKsFHVNIQ
DQRAMMVQtSSQ	DQA1_03_03__DQB1_03_01	QRAMMVQtS
VNSEALEILsAITQ	DQA1_03_03__DQB1_03_01	SEALEILsA
LPLSPsGEPsLSPQ	DQA1_03_03__DQB1_03_01	SPsGEPsLS
LSSTPHAsILsVPH	DQA1_03_03__DQB1_03_01	TPHAsILsV
YPTsGANVLstKVP	DQA1_03_03__DQB1_03_01	TsGANVLst
MSSVVGAGEsRAQTLGA	DQA1_03_03__DQB1_03_01	VGAGEsRAQ
GsAPVVWERMsQEPPQE	DQA1_03_03__DQB1_03_01	WERMsQEPP
VWQRGtPSSSPYVSPR	DQA1_03_03__DQB1_03_01,DRB1_16_01	WQRGtPSSS [DQA1_03_03__DQB1_03_01],GtPSSSPYV [DRB1_16_01]
DWRLPtPRAAGSV	DQA1_03_03__DQB1_03_01	WRLPtPRAA
LPSQAVWsQGPPPPPPYGR	DQA1_03_03__DQB1_03_01	WsQGPPPPP
AsMGGWtKSQPFSGE	DQA1_03_03__DQB1_03_01	WtKSQPFSG
LKEsAKAQLSSPE	DQA1_03_03__DQB1_03_01	sAKAQLSSP
LKMPsHCLSAQMLAP	DQA1_03_03__DQB1_03_01	sHCLSAQML
AKLsKALFAQMGQNL	DQA1_03_03__DQB1_03_01	sKALFAQMG
VVVGHsMGGKTAMLLALQR	DQA1_03_03__DQB1_03_01	sMGGKTAML
LSSAsRRLRVLEAET	DQA1_03_03__DQB1_03_01,DRB1_10_01,DPA1_01_03__DPB1_03_01	sRRLRVLEA [DQA1_03_03__DQB1_03_01,DRB1_10_01],RLRVLEAET [DPA1_01_03__DPB1_03_01]
IRtAVGQtRLLMKE	DQA1_03_03__DQB1_03_01	tAVGQtRLL
ADTALEDRKNKLDtVQ	DRB1_03_01	ALEDRKNKL
KVKANKDVAsPLKE	DRB1_03_01	ANKDVAsPL
LSGIELsEGKMLMNRE	DRB1_03_01	ELsEGKMLM
ERGGGLWFMYDAIMAs	DRB1_03_01	FMYDAIMAs
ESIFsQDYEDKYLDG	DRB1_03_01	FsQDYEDKY
VLsCIALNLQGTRIAT	DRB1_03_01	IALNLQGTR
GETALIDRtGRMLKME	DRB1_03_01	IDRtGRMLK
RPsSKTEIEMDGKVVNSH	DRB1_03_01	IEMDGKVVN
EKQIEQQKKIQMsNLM	DRB1_03_01	IEQQKKIQM
EKsYREQVKIERDSREHEEPT	DRB1_03_01	IERDSREHE
EQVKIERDSREHEEPTt	DRB1_03_01	IERDSREHE
EQVKIERDSREHEEPtT	DRB1_03_01	IERDSREHE
QVKIERDSREHEEPtT	DRB1_03_01	IERDSREHE
EKSYREQVKIERDsREHEEPT	DRB1_03_01	IERDsREHE
EQVKIERDsREHE	DRB1_03_01	IERDsREHE
EQVKIERDsREHEE	DRB1_03_01	IERDsREHE
EQVKIERDsREHEEP	DRB1_03_01,DRB1_13_03	IERDsREHE
EQVKIERDsREHEEPT	DRB1_03_01,DRB1_13_03	IERDsREHE
EQVKIERDsREHEEPTT	DRB1_03_01	IERDsREHE
EQVKIERDsREHEEPTTS	DRB1_03_01	IERDsREHE
IERDsREHEEPT	DRB1_03_01	IERDsREHE
KIERDsREHEEP	DRB1_03_01	IERDsREHE
KIERDsREHEEPT	DRB1_03_01	IERDsREHE
KSYREQVKIERDsREHEEPT	DRB1_03_01	IERDsREHE
QVKIERDsREHE	DRB1_03_01	IERDsREHE
QVKIERDsREHEEP	DRB1_03_01	IERDsREHE
QVKIERDsREHEEPT	DRB1_03_01	IERDsREHE
QVKIERDsREHEEPTTS	DRB1_03_01	IERDsREHE
REQVKIERDsREHE	DRB1_03_01	IERDsREHE
REQVKIERDsREHEEP	DRB1_03_01	IERDsREHE
REQVKIERDsREHEEPT	DRB1_03_01	IERDsREHE
SYREQVKIERDsREHEEPT	DRB1_03_01	IERDsREHE
VKIERDsREHEEP	DRB1_03_01	IERDsREHE
VKIERDsREHEEPT	DRB1_03_01	IERDsREHE
YREQVKIERDsREHEEP	DRB1_03_01	IERDsREHE
YREQVKIERDsREHEEPT	DRB1_03_01	IERDsREHE
VAIFKDKQNKPtGF	DRB1_03_01	IFKDKQNKP
tPGGTRIIYDRKFLLDRR	DRB1_03_01	IIYDRKFLL
tPGGTRIIYDRKFLLDRRN	DRB1_03_01	IIYDRKFLL
tPGGTRIIYDRKFLME	DRB1_03_01	IIYDRKFLM
DIKLsDADLRAEVDT	DRB1_03_01	IKLsDADLR
tKALILKSEHIRLEK	DRB1_03_01	ILKSEHIRL
REIILMDLVRPQDtyQ	DRB1_03_01	ILMDLVRPQ
MRtRIMIGLtLVFFVQI	DRB1_03_01	IMIGLtLVF
LEEKIVsLIKNLL	DRB1_03_01	IVsLIKNLL
VPTRIsEFEKLIQKs	DRB1_03_01	IsEFEKLIQ
sWItFDLKNKEVSVK	DRB1_03_01	ItFDLKNKE
KyQLAAHLREGGGA	DRB1_03_01	LAAHLREGG
AEVyELAKAKVAQVD	DRB1_03_01	LAKAKVAQV
sNIGLALEVEKYLMIF	DRB1_03_01	LALEVEKYL
AARLARGPsLGEALKQ	DRB1_03_01	LARGPsLGE
GLDSNLKyILVMD	DRB1_03_01	LDSNLKyIL
IALENSLKLKGNNKs	DRB1_03_01	LENSLKLKG
LSTLEPtDAGILGttK	DRB1_03_01	LEPtDAGIL
AYyPEDLFIDKKVLKVAHVE	DRB1_03_01	LFIDKKVLK
LEYSELFYELELDAKPs	DRB1_03_01	LFYELELDA
LtKLLHRtEELSR	DRB1_03_01	LHRtEELSR
SLNILIKDPKsNLI	DRB1_03_01	LIKDPKsNL
ETQALILAPtRELAV	DRB1_03_01	LILAPtREL
LVKVKVLLKQDNttQL	DRB1_03_01	LKQDNttQL
KETFLKTSIVAIKKDs	DRB1_03_01	LKTSIVAIK
DVGALLGRtKLLIsV	DRB1_03_01	LLGRtKLLI
KTMLLLDILPsR	DRB1_03_01	LLLDILPsR
TAsELLLDRRLRIPE	DRB1_03_01	LLLDRRLRI
VEKELLLQEKEKLyM	DRB1_03_01,DRB4_01_03	LLLQEKEKL
KtVALNLLVtGKIVD	DRB1_03_01	LLVtGKIVD
KELNILKsMEFAPS	DRB1_03_01	LNILKsMEF
GtLRKDKTLLRDEKK	DRB1_03_01	LRKDKTLLR
ITGtLRKDKTLLRDEKK	DRB1_03_01	LRKDKTLLR
TGtLRKDKTLLRDEKK	DRB1_03_01	LRKDKTLLR
SVLGPLSIDPNMLNtQR	DRB1_03_01	LSIDPNMLN
PFVLVAsGLTFFLPS	DRB1_03_01,DRB3_01_01	LVAsGLTFF [DRB1_03_01],VLVAsGLTF [DRB3_01_01]
RPSGILVNDtKLDGPIL	DRB1_03_01	LVNDtKLDG
EFHsHEDMLVVDPKSKEEDKH	DRB1_03_01	LVVDPKSKE
FHsHEDMLVVDPKSKEEDKH	DRB1_03_01	LVVDPKSKE
HSHEFHsHEDMLVVDPKSKEEDKH	DRB1_03_01	LVVDPKSKE
HsHEDMLVVDPKSKEEDKH	DRB1_03_01	LVVDPKSKE
SHEFHsHEDMLVVDPKSKEEDKH	DRB1_03_01	LVVDPKSKE
sHEDMLVVDPKSKEEDK	DRB1_03_01	LVVDPKSKE
sHEDMLVVDPKSKEEDKH	DRB1_03_01,DRB1_13_03	LVVDPKSKE
EELsKyRQVAsHVG	DRB1_03_01	LsKyRQVAs
LsPDRRGVRLAERRQE	DRB1_03_01	LsPDRRGVR
SPIALKLtEMPKNLIE	DRB1_03_01	LtEMPKNLI
KRTTMPKDsGALLG	DRB1_03_01	MPKDsGALL
DPLLDMKtPVLFV	DRB1_03_01	PLLDMKtPV
SDAPSILDLLVsVF	DRB1_03_01	SILDLLVsV
VsVAEDSVLYDGQVEP	DRB1_03_01	VAEDSVLYD
RSsVVFADEKAAAES	DRB1_03_01	VFADEKAAA
RSsVVFADEKAAAESD	DRB1_03_01	VFADEKAAA
NVFMsGRSRSSSA	DRB1_03_01	VFMsGRSRS
GKVtVKYDRKELRKR	DRB1_03_01	VKYDRKELR
KVtVKYDRKELRKR	DRB1_03_01	VKYDRKELR
VtVKYDRKELRKR	DRB1_03_01	VKYDRKELR
NDTVKyFKKIMLLH	DRB1_03_01	VKyFKKIML
GIsVLKDMPFPtFPR	DRB1_03_01	VLKDMPFPt
yVLQDARFFLIKSNN	DRB1_03_01	VLQDARFFL
AAANVLREtWLIyKHT	DRB1_03_01	VLREtWLIy
VSGVVLVFPLNsRQDV	DRB1_03_01	VLVFPLNsR
LQVMLtMHRIVI	DRB1_03_01	VMLtMHRIV
LWGGDVVLsKLELK	DRB1_03_01	VVLsKLELK
VEVsRyPDLsLVKEE	DRB1_03_01,DRB1_04_01	VsRyPDLsL
QPNEFIMPDsAVV	DRB1_15_01	EFIMPDsAV
VNPLDHsLIHCQPLVHI	DRB1_15_01	HsLIHCQPL
RLIKCMNsVEEKR	DRB1_15_01	IKCMNsVEE
RLIKCMNsVEEKRN	DRB1_15_01	IKCMNsVEE
RTEVsKRLMQSIVLGQ	DRB1_15_01	KRLMQSIVL
REALAHLRNLtQA	DRB1_15_01	LAHLRNLtQ
SLLCPMSSHLsLAQ	DRB1_15_01,DQA1_03_01__DQB1_03_01	LCPMSSHLs [DRB1_15_01],PMSSHLsLA [DQA1_03_01__DQB1_03_01]
LSSLPYLGSWLCMILsGQA	DRB1_15_01	LGSWLCMIL
APAELLLLLRtyLP	DRB1_15_01	LLLLLRtyL
FRVLLLRIsPQHL	DRB1_15_01	LLRIsPQHL
AKDEELLVWyGKEL	DRB1_15_01	LLVWyGKEL
SGLQLLAKPELtP	DRB1_15_01	LQLLAKPEL
LPLQQFCsKKLFS	DRB1_15_01	LQQFCsKKL
VGLVLtVMVVIPLGE	DRB1_15_01	LtVMVVIPL
MAIMHPHLCQtLAIA	DRB1_15_01	MAIMHPHLC
KEAyMGFMNSFLE	DRB1_15_01	MGFMNSFLE
EGVKLVVNKVLssH	DRB1_15_01	VKLVVNKVL
KKNHVNLYRSEsLQ	DRB1_15_01	VNLYRSEsL
KKNHVNLYRSEsLQQ	DRB1_15_01	VNLYRSEsL
KKNHVNLYRSEsLQQN	DRB1_15_01	VNLYRSEsL
KKNHVNLYRSEsLQQNL	DRB1_15_01	VNLYRSEsL
KNHVNLYRSEsLQ	DRB1_15_01	VNLYRSEsL
KNHVNLYRSEsLQQN	DRB1_15_01	VNLYRSEsL
ALPVsPLLSPGLEVTH	DRB1_15_01,DRB1_10_01	VsPLLSPGL
ELEtPMEAAELDEQ	DRB1_01_02	EtPMEAAEL
MAIMIEDEKALREt	DRB1_01_02	IMIEDEKAL
SAIPALGGIsLPPGVI	DRB1_01_02	IPALGGIsL
KVDVIQRtRsKPVLt	DRB1_01_02,DRB1_01_01	IQRtRsKPV
EPASPAASISRLsGEQVDGKG	DRB1_01_02	ISRLsGEQV
SPAASISRLsGEQVDG	DRB1_01_02	ISRLsGEQV
SPAASISRLsGEQVDGKG	DRB1_01_02	ISRLsGEQV
KIEKIYIMKADtV	DRB1_01_02	IYIMKADtV
IEKIyIMKADTVIV	DRB1_01_02	IyIMKADTV
KIEKIyIMKADTVIV	DRB1_01_02	IyIMKADTV
KIEKIyIMKADTVIVG	DRB1_01_02,DRB1_12_01	IyIMKADTV
NKIEKIyIMKADTVIVG	DRB1_01_02	IyIMKADTV
KALCsLKEELIFAQ	DRB1_01_02	LCsLKEELI
FLKGsTLEEVYGSVAKVA	DRB1_01_02	LEEVYGSVA
GPPsLEYIQAKDLFPP	DRB1_01_02,DRB5_02_02	LEYIQAKDL
GPPsLEYIQAKDLFPPK	DRB1_01_02,DRB5_02_02	LEYIQAKDL
SFLIPLVRTLVsKI	DRB1_01_02	LIPLVRTLV
SNALIttNAtCGEK	DRB1_01_02	LIttNAtCG
VIPGLKSCMGLKIGDtV	DRB1_01_02	LKSCMGLKI
GSHTLQWMyGCDLGPDGR	DRB1_01_02	LQWMyGCDL
VLRRQHsKLVGTK	DRB1_01_02	LRRQHsKLV
PALTILAsYIFIIA	DRB1_01_02	LTILAsYIF
SVGVSASLTPATPPMVRtL	DRB1_01_02	LTPATPPMV
QLRMQGQsVEAALR	DRB1_01_02	MQGQsVEAA
ETKQQEELAsILSK	DRB1_01_02	QQEELAsIL
VRAQyVALLQRSHGD	DRB1_01_02,DRB4_01_03	VALLQRSHG
sLAKAVANAAAMLVLKAKN	DRB1_01_02	VANAAAMLV
TSVDLLsALRTVINEP	DRB1_01_02	VDLLsALRT
SQAVEEMEsETEE	DRB1_01_02	VEEMEsETE
AILGSVERMIAILtEN	DRB1_01_02	VERMIAILt
KLsVIAEDSESGKQNPG	DRB1_01_02,DRB1_04_01	VIAEDSESG
ITTKsVKALSSLHGDDQD	DRB1_01_02	VKALSSLHG
SNTEAHVKAMKVLIsF	DRB1_01_02	VKAMKVLIs
AMVFTVLCsLGIVLC	DRB1_01_02	VLCsLGIVL
EKVQKMQKIIKEREt	DRB1_01_02	VQKMQKIIK
ISIKVTELKGLAtHI	DRB1_01_02	VTELKGLAt
ELELVtsAKALNDTQKL	DRB1_01_02	VtsAKALND
ARKRsLSESSVIMDR	DRB1_01_02	sLSESSVIM
EDyEDFEYIRRQKQPRP	DRB1_11_04	FEYIRRQKQ
TPKQRIDLLHRMRs	DRB1_11_04	IDLLHRMRs
EGLIDIENPNRVAQTtK	DRB1_11_04	IENPNRVAQ
sKPGVIFLTKRSRQVCA	DRB1_11_04	IFLTKRSRQ
VDDTQIItLQVVNMEEQ	DRB1_11_04	IItLQVVNM
SRHEIKLPVKWtAP	DRB1_11_04	IKLPVKWtA
HIKRsKHLENAKKNN	DRB1_11_04	IKRsKHLEN
KDTVIKtLLVEAEG	DRB1_11_04,DRB4_01_03	IKtLLVEAE
TILCMARLKtVLKyVLF	DRB1_11_04	ILCMARLKt
DQVEKIRKLPNtLLRKDK	DRB1_11_04,DRB1_12_01,DRB1_04_04	IRKLPNtLL
TPTPIRKQsKRRS	DRB1_11_04	IRKQsKRRS
HKALAGIVMtKGLDA	DRB1_11_04	IVMtKGLDA
GIVLAAWLRGsGAQQ	DRB1_11_04	LAAWLRGsG
SKLALIDRLIsH	DRB1_11_04	LALIDRLIs
LsDVLALVVALVAER	DRB1_11_04	LALVVALVA
VNIGRLEAVsGLSRVQ	DRB1_11_04	LEAVsGLSR
TGALEFAVRDIVNy	DRB1_11_04,DRB4_01_03	LEFAVRDIV
VPLEQVsHLLGWLL	DRB1_11_04	LEQVsHLLG
YMLFILVsVIQFNAFV	DRB1_11_04	LFILVsVIQ
AILFLATNFLyHI	DRB1_11_04,DRB4_01_03	LFLATNFLy [DRB1_11_04],LATNFLyHI [DRB4_01_03]
PVLIPEPKIRAVsPH	DRB1_11_04	LIPEPKIRA
AQVQELKtVRsLLQPQ	DRB1_11_04	LKtVRsLLQ
ALQAQKKILsKIAsK	DRB1_11_04	LQAQKKILs
LsVLQFLYPFIVDP	DRB1_11_04,DRB4_01_03	LQFLYPFIV
LSAQLREAAtQAQQ	DRB1_11_04	LREAAtQAQ
VESGtLRFQFsLGSEE	DRB1_11_04	LRFQFsLGS
KIGLTIIGRsFF	DRB1_11_04	LTIIGRsFF
EKsKEQLTPLIKKAGTEL	DRB1_11_04	LTPLIKKAG
MAALTPRKRKQDsLK	DRB1_11_04	LTPRKRKQD
TPTLVEVsRNLGKV	DRB1_11_04	LVEVsRNLG
sWKPGDtLVIASTDYS	DRB1_11_04,DRB4_01_03	LVIASTDYS
EGLVLLNRLRyRP	DRB1_11_04	LVLLNRLRy
RLLLLLtLLLPGLGVS	DRB1_11_04	LtLLLPGLG
QQMAQRVKLPtDtLQ	DRB1_11_04	MAQRVKLPt
ACsHSMRYFDTAVSRPG	DRB1_11_04,DRB5_02_02	MRYFDTAVS
LSDMWssKELQGVLR	DRB1_11_04	MWssKELQG
HPRTFLsKILts	DRB1_11_04	RTFLsKILt
ILTSQTLMRLLRsR	DRB1_11_04	SQTLMRLLR
GVASVLAMLQLt	DRB1_11_04	VASVLAMLQ
sQPAVVFQTKRGKQVCA	DRB1_11_04	VFQTKRGKQ
IINCIVKILsHLLLN	DRB1_11_04	VKILsHLLL
KQEVRRLKsLHE	DRB1_11_04	VRRLKsLHE
MNIEVVEVLtLNQE	DRB1_11_04	VVEVLtLNQ
TATVVGLNPWVEy	DRB1_11_04	VVGLNPWVE
DKVVRVWCLRtCAPV	DRB1_11_04	VVRVWCLRt
QEIADsVKALSKKA	DRB5_01_01	ADsVKALSK
KEFAsSSTRGRSQTR	DRB5_01_01	FAsSSTRGR
GGFGtVyAGSRIADG	DRB5_01_01	FGtVyAGSR
sLAFHtMLtKGVGSD	DRB5_01_01	FHtMLtKGV
ANPTFKLQtPQGKRKVIN	DRB5_01_01	FKLQtPQGK
NPTFKLQtPQGKRKVIN	DRB5_01_01	FKLQtPQGK
QQFLPLHDsLKLLQEQL	DRB5_01_01	FLPLHDsLK
AFKsFLRSQGLEYA	DRB5_01_01	FLRSQGLEY
APAPTFQPERPARKGsTK	DRB5_01_01	FQPERPARK
KLPDGFSQLLNLTQLy	DRB5_01_01	FSQLLNLTQ
MQFTAAVEFIKtI	DRB5_01_01	FTAAVEFIK
NVIFTDVNSILRyLA	DRB5_01_01	FTDVNSILR
IEQHKsEIETDKQI	DRB5_01_01	HKsEIETDK
FsILIEVSLTKI	DRB5_01_01	ILIEVSLTK
GIGSNILLARMAtRK	DRB5_01_01	ILLARMAtR
QLQSEINQLHsKLLE	DRB5_01_01	INQLHsKLL
LsRNPIsEAEDYKMFI	DRB5_01_01	IsEAEDYKM
QIsKDLAWLTSHMMTL	DRB5_01_01	LAWLTSHMM
ISKAEMLEIVQAIyK	DRB5_01_01	LEIVQAIyK
DQLIESALKEREPtK	DRB5_01_01	LIESALKER
AEALLASQTIQKtGI	DRB5_01_01	LLASQTIQK
LQLVPGsPKQRVLK	DRB5_01_01	LVPGsPKQR
LAGDTNLYyMALIERGTA	DRB5_01_01	LYyMALIER
VLsALSRFHKLVW	DRB5_01_01	LsALSRFHK
VDDLLtRVEQMtRAK	DRB5_01_01	LtRVEQMtR
VDKVIMKLGKtNAKAVs	DRB5_01_01	MKLGKtNAK
LPNITVTDyPKQIFR	DRB5_01_01	NITVTDyPK
KGQVKEEGINKsEKR	DRB5_01_01	QVKEEGINK
EGLERVRIsASELRGILAT	DRB5_01_01	VRIsASELR
LTTPVVIVVyLSKQRW	DRB5_01_01	VVIVVyLSK
KWDRELIsERWKN	DRB5_01_01	WDRELIsER
DTGEIWFGEEsMNRL	DRB5_01_01	WFGEEsMNR
DNEWHtVRVVRR	DRB5_01_01	WHtVRVVRR
LsPEYYDLARAHLRDEEK	DRB5_01_01	YDLARAHLR
sPEYYDLARAHLRDE	DRB5_01_01	YDLARAHLR
LGAYELVtGRRLW	DRB5_01_01	YELVtGRRL
GKQFYKQVTTVGRRLs	DRB5_01_01	YKQVTTVGR
KQFYKQVTTVGRRLs	DRB5_01_01	YKQVTTVGR
SIRVTQKsYKVSTSGPRAFSSRS	DRB5_01_01	YKVSTSGPR
sIRVTQKSYKVSTSGPRA	DRB5_01_01	YKVSTSGPR
sIRVTQKSYKVSTSGPRAFSS	DRB5_01_01	YKVSTSGPR
sIRVTQKSYKVSTSGPRAFSSRS	DRB5_01_01	YKVSTSGPR
LSYLLEKsRVVH	DRB5_01_01	YLLEKsRVV
LWYQFALsLMAAGKS	DRB5_01_01	YQFALsLMA
NLILYQQDPDEsRLL	DRB5_01_01	YQQDPDEsR
DSDVGEYRAVTELGRPDAEyWN	DRB5_01_01	YRAVTELGR
IPEYSKASGVQKHsN	DRB5_01_01	YSKASGVQK
QPRtHYYAVAVVKK	DRB5_01_01	YYAVAVVKK
LIsVFMRsLQKM	DRB5_01_01	sVFMRsLQK
AEyEALAEQNRRDA	DRB5_01_01	yEALAEQNR
TGsLEKLLASEPLPW	DRB1_01_01,DQA1_05_05__DQB1_03_01	EKLLASEPL [DRB1_01_01],LLASEPLPW [DQA1_05_05__DQB1_03_01]
SNIFDItVGLPVPW	DRB1_01_01	FDItVGLPV
FHWtAPAALQVtV	DRB1_01_01	FHWtAPAAL
LAVFIIFMAVsICCI	DRB1_01_01	FIIFMAVsI
PSPtFLAQQPMALTSI	DRB1_01_01	FLAQQPMAL
KNEFMHICDNVItLLI	DRB1_01_01	FMHICDNVI
DREDSKFRRtRPLEC	DRB1_01_01	FRRtRPLEC
GPDFSSLPsFLPQ	DRB1_01_01	FSSLPsFLP
SAGEIAVtGAGRLPCK	DRB1_01_01,DRB1_13_03	IAVtGAGRL
EIFREsPIPIEI	DRB1_01_01	IFREsPIPI
yENIIALQENELKKK	DRB1_01_01	IIALQENEL
FNVMIIFAVGGLLALt	DRB1_01_01	IIFAVGGLL
EIKQLMGtVEELQ	DRB1_01_01,DRB4_01_03	IKQLMGtVE
QtEAIQLLQAQLT	DRB1_01_01,DRB1_04_04	IQLLQAQLT
VEKIRKLPNtLLRKDK	DRB1_01_01	IRKLPNtLL
PsISRLTSRSSQESQR	DRB1_01_01	ISRLTSRSS
VsPRIVQLETESKRL	DRB1_01_01	IVQLETESK
VIIsAAKGVAAYMKS	DRB1_01_01	IsAAKGVAA
LTFItNVVGASITA	DRB1_01_01	ItNVVGASI
ERLAEEyGARVVR	DRB1_01_01	LAEEyGARV
ILGsLPNQPLSPEMHI	DRB1_01_01	LGsLPNQPL
SPYsLLDLGSKMAEISSS	DRB1_01_01	LLDLGSKMA
RALGPKLLSSSNELVtRHL	DRB1_01_01	LLSSSNELV
DPQEGYLQMLQIsNL	DRB1_01_01	LQMLQIsNL
RNLQtIHMTLLPWM	DRB1_01_01	LQtIHMTLL
sGsLKALRKLLTASVEVPVD	DRB1_01_01	LRKLLTASV
EKAPLRKtSEAAVK	DRB1_01_01	LRKtSEAAV
SNELDAKLRVtKGELE	DRB1_01_01	LRVtKGELE
LSGKPLRtLNVLLGIA	DRB1_01_01	LRtLNVLLG
NESLLTEINItKAQL	DRB1_01_01	LTEINItKA
PyLTSLLALKLLQYC	DRB1_01_01	LTSLLALKL
ITNKLYsLNDPTLNDK	DRB1_01_01	LYsLNDPTL
ALsLAQALDGSPHLE	DRB1_01_01	LsLAQALDG
TLsLGGARLLVPLLG	DRB1_01_01	LsLGGARLL
FLtPLGSVFAFAT	DRB1_01_01	LtPLGSVFA
GRLGPLtQARLAPLQER	DRB1_01_01	LtQARLAPL
PAALALLyALLPLPAAPRPP	DRB1_01_01	LyALLPLPA
NHRLyFLsAASRP	DRB1_01_01	LyFLsAASR
ADGVMRtMAPEKLLKSM	DRB1_01_01	MRtMAPEKL
KMDTVDIANNstLGKPK	DRB1_01_01	VDIANNstL
PNAVtVELLSTLYAIRTS	DRB1_01_01	VELLSTLYA
EVQVLREsGsEAER	DRB1_01_01	VLREsGsEA
ADIVQLLLAKGARtDLR	DRB1_01_01	VQLLLAKGA
LDIsDEVVTRLSTSPIM	DRB1_01_01	VTRLSTSPI
GVEVLVsVLVGLAME	DRB1_01_01	VsVLVGLAM
VWMELLSKASVQyVV	DRB1_01_01	WMELLSKAS
AGIsILWQVLKPVQEMK	DRB1_01_01	WQVLKPVQE
sGGDDDWTHLSSKEVDPSTG	DRB1_01_01	WTHLSSKEV
DVTYAQLHSLtLRR	DRB1_01_01	YAQLHSLtL
PDSGVYEMKIGsIIF	DRB1_01_01	YEMKIGsII
SLQYLFLQyNLIR	DRB1_01_01	YLFLQyNLI
DLAGyIYLLESSTLAIRNN	DRB1_01_01	YLLESSTLA
GVDTYVEMRPVSTSsN	DRB1_01_01	YVEMRPVST
DQYsHLQGNQLRR	DRB1_01_01	YsHLQGNQL
DQYsHLQGNQLRRN	DRB1_01_01	YsHLQGNQL
EDDQYsHLQGNQLRR	DRB1_01_01	YsHLQGNQL
EDDQYsHLQGNQLRRN	DRB1_01_01	YsHLQGNQL
DQySHLQGNQLRR	DRB1_01_01	ySHLQGNQL
TGAEsHELQDVLEET	DPA1_01_03__DPB1_02_01	AEsHELQDV
tAFAVSVLDSLMsA	DPA1_01_03__DPB1_02_01	FAVSVLDSL
ALQsFDYEQFRDLELR	DPA1_01_03__DPB1_02_01	FDYEQFRDL
NNFLGsEPILMRTLGSQ	DPA1_01_03__DPB1_02_01	FLGsEPILM
ETFSFLLTLLATTVtP	DPA1_01_03__DPB1_02_01	FLLTLLATT
IALNEVLtFLYMTLFLI	DPA1_01_03__DPB1_02_01	FLYMTLFLI
HFLtVFWKVLFAC	DPA1_01_03__DPB1_02_01	FLtVFWKVL
SFQTHERLHTGKKPy	DPA1_01_03__DPB1_02_01	FQTHERLHT
PLEVFQYEHILsFGA	DPA1_01_03__DPB1_02_01	FQYEHILsF
sRVFFRAGTLARLEEQ	DPA1_01_03__DPB1_02_01	FRAGTLARL
AEGNEFWSALLEKAy	DPA1_01_03__DPB1_02_01	FWSALLEKA
GLCVFsKHPIQELTQ	DPA1_01_03__DPB1_02_01	FsKHPIQEL
KHQGtLFFPLPDGT	DPA1_01_03__DPB1_02_01	HQGtLFFPL
LLsyFIAMHLFGLN	DPA1_01_03__DPB1_02_01	IAMHLFGLN
NPDLRIAQLRFLLs	DPA1_01_03__DPB1_02_01,DRB4_01_03	IAQLRFLLs [DPA1_01_03__DPB1_02_01],LRIAQLRFL [DRB4_01_03]
VHKsKIEINVLEPVMS	DPA1_01_03__DPB1_02_01	IEINVLEPV
VNsFIEKENYHyVt	DPA1_01_03__DPB1_02_01	IEKENYHyV
EDLIKNHyMARIV	DPA1_01_03__DPB1_02_01	IKNHyMARI
KDtILQENLKDIML	DPA1_01_03__DPB1_02_01	ILQENLKDI
LtQIRAQPLINLQMVNA	DPA1_01_03__DPB1_02_01	IRAQPLINL
EIRPGsFHGLSSLKK	DPA1_01_03__DPB1_02_01	IRPGsFHGL
KtIRQAMFQLLQsK	DPA1_01_03__DPB1_02_01	IRQAMFQLL
GLATGIVLVLLLLCLy	DPA1_01_03__DPB1_02_01	IVLVLLLLC
NGYIsRsEMLEIV	DPA1_01_03__DPB1_02_01	IsRsEMLEI
QTItLtKFIQTT	DPA1_01_03__DPB1_02_01	ItLtKFIQT
SEIKQVKQFLLLsR	DPA1_01_03__DPB1_02_01	KQVKQFLLL
FVPtKTHVLLHRMS	DPA1_01_03__DPB1_02_01	KTHVLLHRM
KNYLSLAPLFFKLMt	DPA1_01_03__DPB1_02_01,DRB4_01_03	LAPLFFKLM [DPA1_01_03__DPB1_02_01],LSLAPLFFK [DRB4_01_03]
SNRLVSLDSGLLNsLGAL	DPA1_01_03__DPB1_02_01	LDSGLLNsL
LSSKALLEEKGLsLSQ	DPA1_01_03__DPB1_02_01	LEEKGLsLS
PLVLEPGLWsLVPGV	DPA1_01_03__DPB1_02_01	LEPGLWsLV
IGVKELEsLIMQDDP	DPA1_01_03__DPB1_02_01	LEsLIMQDD
RKtELITHQLVHTGEKP	DPA1_01_03__DPB1_02_01	LITHQLVHT
TEQLKKtyFNILIK	DPA1_01_03__DPB1_02_01	LKKtyFNIL
LDtLKNPEFNKMVLNE	DPA1_01_03__DPB1_02_01	LKNPEFNKM
KLGLLCALLsLLAGIC	DPA1_01_03__DPB1_02_01	LLCALLsLL
GLLFKCLAQINsK	DPA1_01_03__DPB1_02_01	LLFKCLAQI
LLGtILILCsVDN	DPA1_01_03__DPB1_02_01	LLGtILILC
AYKLLKKEMtLDLKT	DPA1_01_03__DPB1_02_01	LLKKEMtLD
DRLLLtPWVKFLWE	DPA1_01_03__DPB1_02_01	LLLtPWVKF
TDVLLQTKRNPNtKA	DPA1_01_03__DPB1_02_01	LLQTKRNPN
TLLsLEYKVNEEM	DPA1_01_03__DPB1_02_01	LLsLEYKVN
EQLQDMGLVDLFsP	DPA1_01_03__DPB1_02_01	LQDMGLVDL
LLsIELQKsSLSPLMQQI	DPA1_01_03__DPB1_02_01	LQKsSLSPL
LDLRGAKFLQyWGR	DPA1_01_03__DPB1_02_01	LRGAKFLQy
QLRPtQLLQNVARF	DPA1_01_03__DPB1_02_01	LRPtQLLQN
LFALRsLDYEALQSF	DPA1_01_03__DPB1_02_01	LRsLDYEAL
KsFKLSGFSFKKNKKEAG	DPA1_01_03__DPB1_02_01	LSGFSFKKN
RTKtWLVGNKLVTVT	DPA1_01_03__DPB1_02_01	LVGNKLVTV
SSAVNPLVYtLFNKtY	DPA1_01_03__DPB1_02_01	LVYtLFNKt
VMFLVyKNFPQLSE	DPA1_01_03__DPB1_02_01	LVyKNFPQL
TVQLWIsGILAIL	DPA1_01_03__DPB1_02_01	LWIsGILAI
VLWPyLLQFLtPVR	DPA1_01_03__DPB1_02_01,DRB4_01_03	LWPyLLQFL [DPA1_01_03__DPB1_02_01],yLLQFLtPV [DRB4_01_03]
ADLsAETLQARREWG	DPA1_01_03__DPB1_02_01	LsAETLQAR
GEKMGLSIFALLtL	DPA1_01_03__DPB1_02_01	MGLSIFALL
IDTMVDsLLHFITP	DPA1_01_03__DPB1_02_01	MVDsLLHFI
PDFLHKMtVVVLQKLN	DPA1_01_03__DPB1_02_01	MtVVVLQKL
SRHHNsTAELQKAEAK	DPA1_01_03__DPB1_02_01	NsTAELQKA
FPPQsWKLALVAAM	DPA1_01_03__DPB1_02_01	QsWKLALVA
TVRtAVEFQVMTQ	DPA1_01_03__DPB1_02_01	RtAVEFQVM
KDVDGRtPLVLATQ	DPA1_01_03__DPB1_02_01	VDGRtPLVL
GNVFsLDWIHVCLt	DPA1_01_03__DPB1_02_01	VFsLDWIHV
AVLGsQLREALAEQ	DPA1_01_03__DPB1_02_01	VLGsQLREA
ERTDCRVsVERFLSTIE	DPA1_01_03__DPB1_02_01	VsVERFLST
DLSLVtFNWFLVV	DPA1_01_03__DPB1_02_01	VtFNWFLVV
KSDIVtRDEFLRRQK	DPA1_01_03__DPB1_02_01	VtRDEFLRR
RVKCWQVtFLGtLL	DPA1_01_03__DPB1_02_01	WQVtFLGtL
LDQSLRYFFKAFsLV	DPA1_01_03__DPB1_02_01	YFFKAFsLV
LKISYKRNNFyIKIR	DPA1_01_03__DPB1_02_01	YKRNNFyIK
ESVGYRIKyWRSD	DPA1_01_03__DPB1_02_01	YRIKyWRSD
PKYssKEILSARLTQ	DPA1_01_03__DPB1_02_01	YssKEILSA
TTAIsWSLMYLVMNP	DPA1_01_03__DPB1_02_01,DRB1_04_01	sWSLMYLVM [DPA1_01_03__DPB1_02_01],WSLMYLVMN [DRB1_04_01]
VFHRLGLVPVsEA	DRB1_10_01	FHRLGLVPV
ILEKVFIsITKyPDKK	DRB1_10_01	FIsITKyPD
FTLFLALDtQLL	DRB1_10_01	FLALDtQLL
TtFLLFLVAGVPKSER	DRB1_10_01	FLVAGVPKS
ANDVFQAsNPLWQsR	DRB1_10_01	FQAsNPLWQ
LSTAtFYFLLPSCLFA	DRB1_10_01	FYFLLPSCL
GLIAGAIGtGAVII	DRB1_10_01	IAGAIGtGA
EIDRMTLtVNVELPD	DRB1_10_01	IDRMTLtVN
VPPPSIEPLtPPPQYDE	DRB1_10_01	IEPLtPPPQ
AARAsKKILLPEPSIRS	DRB1_10_01	KKILLPEPS
AWNPKYELFPsRQEK	DRB1_10_01	KYELFPsRQ
NESLLHLVtVQYV	DRB1_10_01	LHLVtVQYV
VTGVLIAsLVGLSIVMGA	DRB1_10_01,DRB4_01_03	LIAsLVGLS
MLAELKGIFPsGLFQ	DRB1_10_01	LKGIFPsGL
EDAYLLTLHAGRVtL	DRB1_10_01	LLTLHAGRV
FNRIDLPVLsVAAQ	DRB1_10_01	LPVLsVAAQ
NELIQDsLStIIIEPSN	DRB1_10_01	LStIIIEPS
RLAEQAAQLsRLLAEAQER	DRB1_10_01	LsRLLAEAQ
FTKVFLIDNLDtsAANR	DRB1_12_01	IDNLDtsAA
GKDIIKHLINIQsKSHGET	DRB1_12_01	IKHLINIQs
MGIKSTsKsIMAAAG	DRB1_12_01	IKSTsKsIM
LtAFYPIISIIDIINMINRFFD	DRB1_12_01	ISIIDIINM
QNDAIWKGIsILRQQRIRR	DRB1_12_01	IsILRQQRI
LRLLDLSyNRIQR	DRB1_12_01	LLDLSyNRI
ELQLRLFLLFLGIyVVTV	DRB1_12_01	LLFLGIyVV
EItKGRLLKLEKQVALE	DRB1_12_01	LLKLEKQVA
EVGDDPLLVLLsLEKRAYPLELLQA	DRB1_12_01	LLsLEKRAY
QDVLyELMQTEVH	DRB1_12_01	LyELMQTEV
SSPEKVAMLDGsRKDKA	DRB1_12_01	VAMLDGsRK
IVPMVVVIAVsVYCYWRK	DRB1_12_01	VVVIAVsVY
ILENNtVSSESKDQD	DRB1_04_01	ENNtVSSES
VSFKHsQDLGSP	DRB1_04_01	FKHsQDLGS
TTQNFLFFLGtQAF	DRB1_04_01	FLFFLGtQA
DLFGEFLNsDSVtVPPSFP	DRB1_04_01	FLNsDSVtV
EERFLQEETVSQQINs	DRB1_04_01	FLQEETVSQ
YKITFMLDSAAMITVHtPR	DRB1_04_01	FMLDSAAMI
GPKPLFRRMSsLVG	DRB1_04_01	FRRMSsLVG
SIAFSPDELWLAs	DRB1_04_01	FSPDELWLA
KDAFTFSRWLLsGGV	DRB1_04_01	FTFSRWLLs
EFHFVADsLPLLTQ	DRB1_04_01	FVADsLPLL
DDTQFVRFDSDAAsQKME	DRB1_04_01	FVRFDSDAA
VDGtQFVRFDSDAASPRT	DRB1_04_01	FVRFDSDAA
VSEMFsLEDSIIEREM	DRB1_04_01	FsLEDSIIE
YLLHFsNDsVPRVRA	DRB1_04_01	FsNDsVPRV
DAQNLIEAASTGAAIsVKVVA	DRB1_04_01	IEAASTGAA
LWILNMDSLSARRtLH	DRB1_04_01	ILNMDSLSA
TEIMPGINNWtsEI	DRB1_04_01	IMPGINNWt
EDISLtLNMNEE	DRB1_04_01	ISLtLNMNE
VTTEIVGTTSLSsAL	DRB1_04_01	IVGTTSLSs
PMFIVNtNVPRASVPD	DRB1_04_01	IVNtNVPRA
PMFIVNtNVPRASVPDG	DRB1_04_01	IVNtNVPRA
tAtIWKNLSNPEM	DRB1_04_01	IWKNLSNPE
RLItFPyIYGFLTSLAAT	DRB1_04_01	IYGFLTSLA
TTAATSLAKtVNLSV	DRB1_04_01	LAKtVNLSV
RRsLEAIKAMSSKG	DRB1_04_01	LEAIKAMSS
tLESVTSLRNATT	DRB1_04_01	LESVTSLRN
SKNLLGsRDLQSSV	DRB1_04_01	LLGsRDLQS
TNsKLLMMPSVNKsSPR	DRB1_04_01	LLMMPSVNK
LFCSPLLVIQDsFASP	DRB1_04_01	LLVIQDsFA
LLGLMICQKDPWNs	DRB1_04_01	MICQKDPWN
RVYFMRHFDDsSEVE	DRB1_04_01	MRHFDDsSE
REMRIsEsAASGAR	DRB1_04_01	MRIsEsAAS
PAQsMWEIVTLECPGH	DRB1_04_01	MWEIVTLEC
ISMYKDSQPRGMAVt	DRB1_04_01	MYKDSQPRG
GDVAAYVAPtNDLNGV	DRB1_04_01	VAPtNDLNG
EDLsDDVIPLADVRSAVA	DRB1_04_01	VIPLADVRS
IPDtVMGLTLLAAG	DRB1_04_01	VMGLTLLAA
DGtQFVRFDSDAASPRTEPR	DRB1_04_01	VRFDSDAAS
GtQFVRFDSDAASPRT	DRB1_04_01	VRFDSDAAS
GtQFVRFDSDAASPRTE	DRB1_04_01	VRFDSDAAS
VDGtQFVRFDSDAASPRTEPR	DRB1_04_01	VRFDSDAAS
VDGtQFVRFDSDAASPRTEPRAPW	DRB1_04_01	VRFDSDAAS
sRWVPQVAAGATEI	DRB1_04_01	WVPQVAAGA
APsLRPKDYEVDATLKSLNNQ	DRB1_04_01	YEVDATLKS
GSsYGSETSIPAAAH	DRB1_04_01	YGSETSIPA
QERPSEYIATILELsAL	DRB1_04_01,DRB1_13_03	YIATILELs
KNSKYNAESTEREsQDT	DRB1_04_01	YNAESTERE
QyYQTFSPSSSHS	DRB1_04_01	YQTFSPSSS
sGKTEYQTTKTNKARRS	DRB1_04_01	YQTTKTNKA
sGKTEYQTTKTNKARRST	DRB1_04_01	YQTTKTNKA
SQEFALSQHPHsRK	DRB3_01_01	FALSQHPHs
tFPFHFMFDKDMT	DRB3_01_01	FHFMFDKDM
EGSFLFtPsLQL	DRB3_01_01	FLFtPsLQL
SVVPDLPVFLPVPPNPIAt	DRB3_01_01	FLPVPPNPI
DDLIsDIFTTIGSVTVALL	DRB3_01_01	FTTIGSVTV
ItIFVCLGNLVIVVtL	DRB3_01_01	FVCLGNLVI
AKRLsFVDVATGWLGQG	DRB3_01_01	FVDVATGWL
DISMFVssDAGNTWR	DRB3_01_01	FVssDAGNT
QVVKQMFYIIGAItLN	DRB3_01_01	FYIIGAItL
LSSHItMSSSAFP	DRB3_01_01	HItMSSSAF
VEGGHSIDSsLGVLR	DRB3_01_01	HSIDSsLGV
GQKDVIELNyVGLLL	DRB3_01_01	IELNyVGLL
PFILPDNEEMVyGGL	DRB3_01_01	ILPDNEEMV
ALKLGIPFMYSLRFs	DRB3_01_01	IPFMYSLRF
NLLIVQsPGGGQPAVVQ	DRB3_01_01	IVQsPGGGQ
MIKNLDtGEEIPLSL	DRB3_01_01	KNLDtGEEI
ItLATTLSNAFVIAT	DRB3_01_01	LATTLSNAF
SEAVIEGLAsDGGLFVP	DRB3_01_01	LAsDGGLFV
PFLDMsFTTSIVP	DRB3_01_01	LDMsFTTSI
GIVLLALPItFIYH	DRB3_01_01	LLALPItFI
PEGLLIIEAPQVPPy	DRB3_01_01	LLIIEAPQV
YYLQAQKGMAVtPR	DRB3_01_01	LQAQKGMAV
MyPLQEIQNLTVK	DRB3_01_01	LQEIQNLTV
DEERELQMDPADyGKQ	DRB3_01_01	LQMDPADyG
LSGSVTLRLtPVQWF	DRB3_01_01	LRLtPVQWF
SNTPLRTVDGsPMMKAVV	DRB3_01_01	LRTVDGsPM
YVGsILRVtTADPY	DRB3_01_01	LRVtTADPY
PtRLSPISILFIDS	DRB3_01_01	LSPISILFI
VINFYSVLVIILSGVVNTAAsI	DRB3_01_01	LVIILSGVV
LEEMETDVKsLIQRA	DRB3_01_01	METDVKsLI
KPVPQVDEAEtRVVK	DRB3_01_01	PQVDEAEtR
HVtHHPVSDHEATLR	DRB3_01_01	PVSDHEATL
EGAGDLVAPDAsVLVK	DRB3_01_01	VAPDAsVLV
TVsVKKDLYGTLSP	DRB3_01_01	VKKDLYGTL
ASDWAVDsNLCGAMDP	DRB3_01_01	WAVDsNLCG
sRWDKDPPGERRPQQSQ	DRB3_01_01	WDKDPPGER
LQWIREVtGyVL	DRB3_01_01,DRB1_16_01	WIREVtGyV
KVQWKVDNALQsGNsQ	DRB3_01_01	WKVDNALQs
LVGMAWLVSHVHSLLy	DRB3_01_01	WLVSHVHSL
TTTWQIVSATVARTtI	DRB3_01_01	WQIVSATVA
IIASQWVLtVAHCLI	DRB3_01_01	WVLtVAHCL
VTPKNSYATtENKTL	DRB3_01_01	YATtENKTL
LYAVEKNPNAVVtLE	DRB3_01_01	YAVEKNPNA
EEYHLyKDGHLP	DRB3_01_01	YHLyKDGHL
ENPYIRMTKEKyGLPI	DRB3_01_01	YIRMTKEKy
LAYLNSRNVAFtIPSLQ	DRB3_01_01	YLNSRNVAF
PsWPGVYRLSMSLMEQL	DRB3_01_01	YRLSMSLME
VRGYWLTNKVPIKRPs	DRB3_01_01	YWLTNKVPI
LSSVFFALMLtPLF	DRB1_01_03	FFALMLtPL
LGsCQFHVCPWRRAST	DRB1_01_03	FHVCPWRRA
VHGsFLARPSRKNQG	DRB1_01_03	FLARPSRKN
tVAFLNLWTsLF	DRB1_01_03	FLNLWTsLF
IAVFyALPVIQLVI	DRB1_01_03	FyALPVIQL
LPSTDLAtLSAHPTD	DRB1_01_03	LAtLSAHPT
IsLLLLAGASYFLWR	DRB1_01_03	LLAGASYFL
DKSLLIGVFKHGyEK	DRB1_01_03	LLIGVFKHG
SPSQRPLRQttAMVMR	DRB1_01_03	LRQttAMVM
WLQLYIYKDREVtK	DRB1_01_03	LYIYKDREV
NSDELsFHEGDALTI	DRB1_01_03,DQA1_05_05__DQB1_03_01	LsFHEGDAL [DRB1_01_03],FHEGDALTI [DQA1_05_05__DQB1_03_01]
ITQIQWGsRKNLLA	DRB1_01_03	WGsRKNLLA
ENYRItGAAFFSELMK	DRB1_01_03	YRItGAAFF
FItAAKGKVQAVGGS	DQA1_05_05__DQB1_03_01	AAKGKVQAV
ALPAAAEDGsPVFGEGP	DQA1_05_05__DQB1_03_01	AEDGsPVFG
YTAHAGAKFPIKWt	DQA1_05_05__DQB1_03_01	AHAGAKFPI
LSANWAyVKDACRMQK	DQA1_05_05__DQB1_03_01	ANWAyVKDA
VHsGATKGEISATQDVM	DQA1_05_05__DQB1_03_01	ATKGEISAT
APEKRAsPSKPASAPA	DQA1_05_05__DQB1_03_01	AsPSKPASA
GSTKPAtPCRPSEAAQ	DQA1_05_05__DQB1_03_01	AtPCRPSEA
SDRIEDGGsPVYSLV	DQA1_05_05__DQB1_03_01	EDGGsPVYS
AGASMRERtGAVGLS	DQA1_05_05__DQB1_03_01	ERtGAVGLS
TPAESASFAAVVAtLE	DQA1_05_05__DQB1_03_01	ESASFAAVV
MGNPGTFKRGLLLsALs	DQA1_05_05__DQB1_03_01	FKRGLLLsA
LAMVFMGAKGsTAAQ	DQA1_05_05__DQB1_03_01	FMGAKGsTA
VPLGRSFSHATALESDyN	DQA1_05_05__DQB1_03_01,DQA1_03_01__DQB1_03_01	FSHATALES
VPLGRSFSHATALESDyNE	DQA1_05_05__DQB1_03_01	FSHATALES
TPKQLFVtPHPRRItP	DQA1_05_05__DQB1_03_01	FVtPHPRRI
KLDFyGGAMASWEK	DQA1_05_05__DQB1_03_01	FyGGAMASW
AsWIGLGPVAPF	DQA1_05_05__DQB1_03_01	IGLGPVAPF
tPAEHLRGPLPPSAD	DQA1_05_05__DQB1_03_01	LRGPLPPSA
ANLGsLsPSGIRLSDE	DQA1_05_05__DQB1_03_01	LsPSGIRLS
LKLtGAGPRLIEINP	DQA1_05_05__DQB1_03_01	LtGAGPRLI
APsPMRTSGSRPAP	DQA1_05_05__DQB1_03_01	MRTSGSRPA
yNWMSWLLVNVSAH	DQA1_05_05__DQB1_03_01	MSWLLVNVS
LAsMVAGVVSVGLGGPV	DQA1_05_05__DQB1_03_01	MVAGVVSVG
EEGPAAVIVARtDPLG	DQA1_05_05__DQB1_03_01	PAAVIVARt
APDGAAAAASGSs	DQA1_05_05__DQB1_03_01	PDGAAAAAS
IKRRPEPsLSRGSRT	DQA1_05_05__DQB1_03_01	PEPsLSRGS
APPHQEGEPGAGVTPAStPPS	DQA1_05_05__DQB1_03_01	PGAGVTPAS
SELVKPGGAQCLPsGY	DQA1_05_05__DQB1_03_01	PGGAQCLPs
sPMGAKSASLAPRS	DQA1_05_05__DQB1_03_01	PMGAKSASL
AMVAPQtQAPAQQQP	DQA1_05_05__DQB1_03_01	PQtQAPAQQ
LAsAPRPAAPANNPPPPSL	DQA1_05_05__DQB1_03_01	PRPAAPANN
EyRPWGPREEPAHL	DQA1_05_05__DQB1_03_01	PWGPREEPA
LPsGPsVRsKFYVR	DQA1_05_05__DQB1_03_01	PsGPsVRsK
LsRQRPGLVAQCLRD	DQA1_05_05__DQB1_03_01	QRPGLVAQC
AKAALGsRRAARVAPA	DQA1_05_05__DQB1_03_01	RRAARVAPA
SSsSSSRSPSPGSRS	DQA1_05_05__DQB1_03_01	SSRSPSPGS
GAVSSLKVFtGLAAPSL	DQA1_05_05__DQB1_03_01	VFtGLAAPS
SEKPsVMAPAPAAQ	DQA1_05_05__DQB1_03_01	VMAPAPAAQ
TPIVVTStPAVTPG	DQA1_05_05__DQB1_03_01	VVTStPAVT
GVPGVGGLGVsAGAVVPQPGA	DQA1_05_05__DQB1_03_01	VsAGAVVPQ
VKELTVsAGDNLIITLPD	DQA1_05_05__DQB1_03_01,DRB4_01_03	VsAGDNLII [DQA1_05_05__DQB1_03_01],LTVsAGDNL [DRB4_01_03]
GVQPGtWAPAHASALQVsK	DQA1_05_05__DQB1_03_01	WAPAHASAL
VyLAsVAAFPVAAGA	DQA1_05_05__DQB1_03_01	sVAAFPVAA
LPGRtGAPGPQGPPG	DQA1_05_05__DQB1_03_01	tGAPGPQGP
ASItQAGLTHGINFAVSK	DQA1_05_05__DQB1_03_01	tQAGLTHGI
PSSKGtQGATPPVQAKS	DQA1_05_05__DQB1_03_01	tQGATPPVQ
YLLDyLHGEVQIPt	DQA1_05_05__DQB1_03_01,DRB4_01_03	yLHGEVQIP [DQA1_05_05__DQB1_03_01],LDyLHGEVQ [DRB4_01_03]
ALAMVyMGAKGNTAAQ	DQA1_05_05__DQB1_03_01	yMGAKGNTA
YEADGANVLAGIMsR	DQA1_03_01__DQB1_03_01	DGANVLAGI
QVDGAWLLAGIIsWG	DQA1_03_01__DQB1_03_01	DGAWLLAGI
VSEDTASLMsVADPW	DQA1_03_01__DQB1_03_01	DTASLMsVA
yHLREKGNQSIEQHK	DQA1_03_01__DQB1_03_01	EKGNQSIEQ
GPFtPDLAHPVAEVGK	DQA1_03_01__DQB1_03_01	PDLAHPVAE
VRGLVPtNAIFItVL	DQA1_03_01__DQB1_03_01	PtNAIFItV
QTVAQQRAAtLLLt	DQA1_03_01__DQB1_03_01	QRAAtLLLt
TAPSSPSsPIAKD	DQA1_03_01__DQB1_03_01	SSPSsPIAK
AAAVAyCLPREALWLLt	DQA1_03_01__DQB1_03_01	VAyCLPREA
LPLsDVAVKtLQN	DQA1_03_01__DQB1_03_01	sDVAVKtLQ
LNEtDLAtLILNML	DQA1_03_01__DQB1_03_01	tDLAtLILN
LEtyKQFLAEEV	DQA1_03_01__DQB1_03_01	yKQFLAEEV
GVAAPtLVQLEEEIE	DRB4_01_03	AAPtLVQLE
SLSADTAALsHARLR	DRB4_01_03	ADTAALsHA
SLtPGAEPATLDES	DRB4_01_03	AEPATLDES
DGAASVQELMLtGNQL	DRB4_01_03	ASVQELMLt
ATHPAVLQENtQIE	DRB4_01_03	AVLQENtQI
tAsPQLLDPADRPGs	DRB4_01_03	AsPQLLDPA
DIKIKDRTLFVDQNLsM	DRB4_01_03	DRTLFVDQN
ITSPFKYQsLLtK	DRB4_01_03	FKYQsLLtK
TPQFRPtPMAQAEAQ	DRB4_01_03	FRPtPMAQA
VQyKDKDGRLQVVPVAA	DRB4_01_03	GRLQVVPVA
LPEEEGIAPGAAtAAPA	DRB4_01_03	IAPGAAtAA
YLDIARyLLSHGANI	DRB4_01_03	IARyLLSHG
TIAVAsLGKGVACN	DRB4_01_03	IAVAsLGKG
QRKIAVsAIQREYL	DRB4_01_03	IAVsAIQRE
VDFIAyDVLERNQVF	DRB4_01_03	IAyDVLERN
sQRMICSTQLDRAHG	DRB4_01_03	ICSTQLDRA
SDDQIDIAEVEQy	DRB4_01_03	IDIAEVEQy
SQPIDLtQLVNGRGV	DRB4_01_03	IDLtQLVNG
GTLSIDQAtPSDAGIY	DRB4_01_03	IDQAtPSDA
LLDCPIFLtDLEPGEKL	DRB4_01_03	IFLtDLEPG
VQIKDVNLEVtAKPV	DRB4_01_03	IKDVNLEVt
DIIKIGsLVRNKE	DRB4_01_03	IKIGsLVRN
KKIKKLENDtISK	DRB4_01_03	IKKLENDtI
TDKVIKKsQCPIGV	DRB4_01_03	IKKsQCPIG
IKsLVLDGPAALDGKM	DRB4_01_03	IKsLVLDGP
MNRILDLFADAAtVRV	DRB4_01_03	ILDLFADAA
KNEILEIALDQKGLtN	DRB4_01_03	ILEIALDQK
VGEIKQILENELQIPVs	DRB4_01_03	ILENELQIP
SVGKtsILEQLLyGN	DRB4_01_03	ILEQLLyGN
ISRIsRILKQPRsHALL	DRB4_01_03	ILKQPRsHA
SILKsKLALQKQ	DRB4_01_03	ILKsKLALQ
QAAGILLRLPQVAMAt	DRB4_01_03	ILLRLPQVA
ATFILQtVLNPGEVL	DRB4_01_03	ILQtVLNPG
LGKEILREtPDNI	DRB4_01_03	ILREtPDNI
FNsIMKCDVDIRKD	DRB4_01_03	IMKCDVDIR
DEVIMVDVLDsGDsA	DRB4_01_03	IMVDVLDsG
GIIMYsHPYPGV	DRB4_01_03	IMYsHPYPG
GANINKSLVTLGIVIstL	DRB4_01_03	INKSLVTLG
IETVINMLCNsRSK	DRB4_01_03	INMLCNsRS
SRINSIAIQMsPHQ	DRB4_01_03	INSIAIQMs
EVSKMKINVTEIPDtLR	DRB4_01_03	INVTEIPDt
tVPEIQRCNLASVMLQ	DRB4_01_03	IQRCNLASV
LTESVIRILLLVQsRQ	DRB4_01_03	IRILLLVQs
SLYIRLsILERNH	DRB4_01_03	IRLsILERN
KSISCEVLGSVLRtHH	DRB4_01_03	ISCEVLGSV
ISDsALEQQTTPS	DRB4_01_03	ISDsALEQQ
MtNISGQRMRMGIKNR	DRB4_01_03	ISGQRMRMG
GTINCITVALVFsKG	DRB4_01_03	ITVALVFsK
QDELGGKITVHKIsPQ	DRB4_01_03	ITVHKIsPQ
DTIVLNAIsILGKP	DRB4_01_03	IVLNAIsIL
NIIVLVILttSQYKL	DRB4_01_03	IVLVILttS
NAIQIVQQAVKyV	DRB4_01_03	IVQQAVKyV
DTAQIVVNVtDANTHR	DRB4_01_03	IVVNVtDAN
KPGIVYASLNHs	DRB4_01_03	IVYASLNHs
VTIYQVPLPKDsTGAA	DRB4_01_03	IYQVPLPKD
FVSIsFIVLMIIS	DRB4_01_03	IsFIVLMII
AILKIsQQQEQLLMKS	DRB4_01_03	IsQQQEQLL
EDSQLItLLELTVED	DRB4_01_03	ItLLELTVE
LATItLNNLNDNTPL	DRB4_01_03	ItLNNLNDN
GHILVPGIyDEVVPLTE	DRB4_01_03	IyDEVVPLT
QIGKLHsELDMVK	DRB4_01_03	KLHsELDMV
ATEKRMSGLsEALL	DRB4_01_03	KRMSGLsEA
LKRNQtLDEKHLL	DRB4_01_03	KRNQtLDEK
LKKRVLtNDLGsLGSPK	DRB4_01_03	KRVLtNDLG
AEGQLAAQKLRRsEPK	DRB4_01_03	LAAQKLRRs
AGTLAAQLQEtFGH	DRB4_01_03	LAAQLQEtF
GtLAAVFVsHLHAD	DRB4_01_03	LAAVFVsHL
LtQEQLADLKEDLDR	DRB4_01_03	LADLKEDLD
IMGHLDLAIELGsRALQM	DRB4_01_03	LAIELGsRA
MGHLDLAIELGsRALQM	DRB4_01_03	LAIELGsRA
EPLAIMRVENsK	DRB4_01_03	LAIMRVENs
tDLAKLLIFYKDL	DRB4_01_03	LAKLLIFYK
GVsGNLALIIIILKQK	DRB4_01_03	LALIIIILK
GLLAMsKILKtHPK	DRB4_01_03	LAMsKILKt
yLQLLLAPEMMKASP	DRB4_01_03	LAPEMMKAS
TINQsLLAPLRLDADPS	DRB4_01_03	LAPLRLDAD
KPEVsMLATTGLSEATTL	DRB4_01_03	LATTGLSEA
NAALAVQAVRtVRGN	DRB4_01_03	LAVQAVRtV
PCLAsLHLPLSPG	DRB4_01_03	LAsLHLPLS
AILDDQIIKtQt	DRB4_01_03	LDDQIIKtQ
tGNPRLDLQEINNWV	DRB4_01_03	LDLQEINNW
LHILDMIEQGsAGKVTT	DRB4_01_03	LDMIEQGsA
EALDsALKDICDQI	DRB4_01_03	LDsALKDIC
ItGELEKQLLQANPIL	DRB4_01_03	LEKQLLQAN
AQQLEQELQQtQESLA	DRB4_01_03	LEQELQQtQ
EVKLEVEtVIKTGRHI	DRB4_01_03	LEVEtVIKT
EVKLEVEtVIKtGRHI	DRB4_01_03	LEVEtVIKt
VELEVtLPGEGKDR	DRB4_01_03	LEVtLPGEG
LDCLEtAMADRGITQ	DRB4_01_03	LEtAMADRG
IRRELFIEEIQAGsQ	DRB4_01_03	LFIEEIQAG
LPLLLGFLLLsAPHG	DRB4_01_03	LGFLLLsAP
GRVtLGPTQVFLANK	DRB4_01_03	LGPTQVFLA
QVLLGRssPSKNYV	DRB4_01_03	LGRssPSKN
TPDNLGRtCLHAAAS	DRB4_01_03	LGRtCLHAA
sRNLHKVTVNDGG	DRB4_01_03	LHKVTVNDG
LAsPLHPLEVQGLIC	DRB4_01_03	LHPLEVQGL
EKRELKEtLLKCtDK	DRB4_01_03	LKEtLLKCt
VEsDLKGPEVDIEGPEG	DRB4_01_03	LKGPEVDIE
KDLLKHtPEDHPDHPLL	DRB4_01_03	LKHtPEDHP
LKKGLKIAVEsPQGL	DRB4_01_03	LKIAVEsPQ
FKDAtMLKIIVGDVD	DRB4_01_03	LKIIVGDVD
IEKELKITTIVVHIy	DRB4_01_03	LKITTIVVH
KTLLKKDKYsLAGGLL	DRB4_01_03	LKKDKYsLA
SFHDLKKQEtEEEL	DRB4_01_03	LKKQEtEEE
QMRLKLFsILSTVL	DRB4_01_03	LKLFsILST
KEsLKLQGVFSKQT	DRB4_01_03	LKLQGVFSK
HsAALKLQQLPPts	DRB4_01_03	LKLQQLPPt
LLKLQsAAQSVPSG	DRB4_01_03	LKLQsAAQS
MKsLKLVIQSTGGG	DRB4_01_03	LKLVIQSTG
LEtCGGDLKQAEIWLH	DRB4_01_03	LKQAEIWLH
NTItLKRSLILSS	DRB4_01_03	LKRSLILSS
LTEETLKVtAIPEPA	DRB4_01_03	LKVtAIPEP
VLKFLKsEMPPVQFK	DRB4_01_03	LKsEMPPVQ
EQRESLKsLILtALQ	DRB4_01_03	LKsLILtAL
VGPLKsQAADQIT	DRB4_01_03	LKsQAADQI
AELEKLKsQVTSQQ	DRB4_01_03	LKsQVTSQQ
GRRAAILLAsALFTAGSA	DRB4_01_03	LLAsALFTA
IPGATLLDDLItPAKL	DRB4_01_03	LLDDLItPA
KLLLEAGAtVNLAAG	DRB4_01_03	LLEAGAtVN
tGRVLLKEILEQGLF	DRB4_01_03	LLKEILEQG
WEPALCLLLAWLVVyL	DRB4_01_03	LLLAWLVVy
NVSKSWLLMIQQtEQ	DRB4_01_03	LLMIQQtEQ
EKsLLQEMVPVVPGQt	DRB4_01_03	LLQEMVPVV
VADLLVAtLVMPW	DRB4_01_03	LLVAtLVMP
ELLLsVLFDVSIMA	DRB4_01_03	LLsVLFDVS
GLMQEKIyIsKIVV	DRB4_01_03	LMQEKIyIs
LAtsLMQLLLEAEVRQLT	DRB4_01_03	LMQLLLEAE
NLQLNDLtPDSRA	DRB4_01_03	LNDLtPDSR
QLNQMPLyPtEKIIW	DRB4_01_03	LNQMPLyPt
PRsLNRLQLVLAEMV	DRB4_01_03	LNRLQLVLA
VGNtRLNVIRLISS	DRB4_01_03	LNVIRLISS
LsQLNVRVLQLGQE	DRB4_01_03	LNVRVLQLG
AKLPAVtVTPAPVPD	DRB4_01_03	LPAVtVTPA
TRTLLPSLPLPEGWs	DRB4_01_03	LPSLPLPEG
LATALEQLLQAyPRDME	DRB4_01_03	LQAyPRDME
LASLQELyLNHNQLYRIA	DRB4_01_03	LQELyLNHN
SHTLQEVKMtVQEDR	DRB4_01_03	LQEVKMtVQ
KIVKSLLQGtILQyV	DRB4_01_03	LQGtILQyV
QKELQIDsLLQQEKE	DRB4_01_03	LQIDsLLQQ
IKLQIEFADsLGIP	DRB4_01_03	LQIEFADsL
ETEILQIsAVDQDE	DRB4_01_03	LQIsAVDQD
RKGNLQLQGtRLSDGQG	DRB4_01_03	LQLQGtRLS
LQMEGVsVGQRW	DRB4_01_03	LQMEGVsVG
RtGPLQRGsLSPGA	DRB4_01_03	LQRGsLSPG
EEALQsGRLtPAQYDR	DRB4_01_03	LQsGRLtPA
DDYLQsKECDFQtK	DRB4_01_03	LQsKECDFQ
DSENLRAGIVAGNssE	DRB4_01_03	LRAGIVAGN
QTLRAsMRELGLLI	DRB4_01_03	LRAsMRELG
TRSGLRGQLLALtI	DRB4_01_03	LRGQLLALt
GtHFIDLRKISNDGDK	DRB4_01_03	LRKISNDGD
DVDTGLRLSSSDLsVV	DRB4_01_03	LRLSSSDLs
FsEEQLRQGQNVIG	DRB4_01_03	LRQGQNVIG
HQEQLRQQAHyDAMDND	DRB4_01_03	LRQQAHyDA
NLSGLRQQtMAVK	DRB4_01_03	LRQQtMAVK
RLAALRVtKPYLDIG	DRB4_01_03	LRVtKPYLD
LLRtENADLAMTSIEAN	DRB4_01_03	LRtENADLA
YGRALRyIKLALQSHD	DRB4_01_03	LRyIKLALQ
FLSLEPVKKsRLQ	DRB4_01_03	LSLEPVKKs
VGNLSMItLIGLs	DRB4_01_03	LSMItLIGL
DLSRSLSPsPLGSSAAS	DRB4_01_03	LSPsPLGSS
FLNGLSQTLLtFHL	DRB4_01_03	LSQTLLtFH
MPVPLSQsLLLPMT	DRB4_01_03	LSQsLLLPM
EQtPELTDQLNPKRD	DRB4_01_03	LTDQLNPKR
GLTFyVLSLSWLSWE	DRB4_01_03	LTFyVLSLS
YNILTIKAtDsGQP	DRB4_01_03	LTIKAtDsG
TPTEIHLTVAVVTyHTR	DRB4_01_03	LTVAVVTyH
KDGLTVHLVIKtPQ	DRB4_01_03	LTVHLVIKt
IENTSLTVPILDVLssL	DRB4_01_03	LTVPILDVL
HVDLTtCPLAAGAQQE	DRB4_01_03	LTtCPLAAG
DVHLTyQDWLHLE	DRB4_01_03	LTyQDWLHL
MLVFtLVAILLHGMKTS	DRB4_01_03	LVAILLHGM
SDMQsLVDEWLDSY	DRB4_01_03	LVDEWLDSY
LLVGEILSAVLsQ	DRB4_01_03	LVGEILSAV
LSSLVKQHIPGAtLLQ	DRB4_01_03	LVKQHIPGA
IQLPsCLVLNsLQQELQ	DRB4_01_03	LVLNsLQQE
PSCLVLNsLQQELQ	DRB4_01_03	LVLNsLQQE
HIGLtELVQIIINTT	DRB4_01_03	LVQIIINTT
LVEALsGLSLNTLTIF	DRB4_01_03	LsGLSLNTL
sGLsKEALIQALGEPG	DRB4_01_03	LsKEALIQA
SSDKLsLEGIVVQRAE	DRB4_01_03	LsLEGIVVQ
VFALLtAMMLLATLWI	DRB4_01_03	LtAMMLLAT
PGSCtLtAYKLTPS	DRB4_01_03	LtAYKLTPS
SDVENLtGEIVyQPDG	DRB4_01_03	LtGEIVyQP
LARPVLtKEQLDNQLDAY	DRB4_01_03	LtKEQLDNQ
DLEDLtLGEIEVMIAE	DRB4_01_03	LtLGEIEVM
DQLtQCLIQAPsNR	DRB4_01_03	LtQCLIQAP
yVVLtVAALPMLKQSNG	DRB4_01_03	LtVAALPML
ELtVtDIFAASK	DRB4_01_03	LtVtDIFAA
KNSLyLQMNsLKtE	DRB4_01_03	LyLQMNsLK
SPVKMKPPVLsVAP	DRB4_01_03	MKPPVLsVA
VVLPMPILVLPPIVMs	DRB4_01_03	MPILVLPPI
tHNRLQtLPPALG	DRB4_01_03	NRLQtLPPA
QARLsPAVQPLNLSQTC	DRB4_01_03	PAVQPLNLS
EtNGRGQKLGHIDHP	DRB4_01_03	QKLGHIDHP
EKQQMMEALDQLKsKEH	DRB4_01_03	QMMEALDQL
PSRSEKLILDVQPs	DRB4_01_03	SEKLILDVQ
EQLTGLIPsDHAPL	DRB4_01_03	TGLIPsDHA
ETTKIVPVDMQtGW	DRB4_01_03	TKIVPVDMQ
SVDSTTRMILVNALyFK	DRB4_01_03	TRMILVNAL
LPVADsLMDQGDISLP	DRB4_01_03	VADsLMDQG
LAAGVAIQVGsLLGA	DRB4_01_03	VAIQVGsLL
ENVAItVRDKIyD	DRB4_01_03	VAItVRDKI
EVLSVVAQQILsIQ	DRB4_01_03	VAQQILsIQ
DVAVIPMDsDSPV	DRB4_01_03	VAVIPMDsD
VAVKVIDKLRFPt	DRB4_01_03	VAVKVIDKL
NSQVDKLTLSGSDsVI	DRB4_01_03	VDKLTLSGS
GLVEKsAGDVDTLAFD	DRB4_01_03	VEKsAGDVD
DHVELtFNDMKNVP	DRB4_01_03	VELtFNDMK
yEGVGRMFILQSKE	DRB4_01_03	VGRMFILQS
GPVHKKDVMKAsVM	DRB4_01_03	VHKKDVMKA
IAKAVKNsAESEGMRR	DRB4_01_03	VKNsAESEG
EHSDSVKQLKGQVAs	DRB4_01_03,DRB1_16_01	VKQLKGQVA
AVLsGVLLsALHLAIA	DRB4_01_03	VLLsALHLA
PDsLLMKVLSQRLDQQD	DRB4_01_03	VLSQRLDQQ
DARtVMKtGLESVK	DRB4_01_03	VMKtGLESV
IASVMLFGLQITLtFAL	DRB4_01_03	VMLFGLQIT
KVNKQISDILyKLE	DRB4_01_03	VNKQISDIL
LRNVNKQWItFQH	DRB4_01_03	VNKQWItFQ
TAPKNVNLIEVsLsDLKP	DRB4_01_03	VNLIEVsLs
IGEVRVPMsSVDLGRPV	DRB4_01_03	VPMsSVDLG
AGsVRALFLCEEENFL	DRB4_01_03	VRALFLCEE
MVRINALtAASE	DRB4_01_03	VRINALtAA
AsVRRHMIKHTGNG	DRB4_01_03	VRRHMIKHT
DKVRVItLVKNR	DRB4_01_03	VRVItLVKN
SVSRFKLRMAKKNyD	DRB4_01_03	VSRFKLRMA
GEtLCRVVNAIISMNL	DRB4_01_03	VVNAIISMN
LQAGsVVVRLKLtVQ	DRB4_01_03	VVRLKLtVQ
VLVVVVsMLSTAP	DRB4_01_03	VVVsMLSTA
NYLIVsLALADLSVA	DRB4_01_03	VsLALADLS
ASTVVtPAAVLPGL	DRB4_01_03	VtPAAVLPG
KMKHCsKIQVIDISMI	DRB4_01_03	sKIQVIDIS
GtLLtRVQATDAD	DRB4_01_03	tRVQATDAD
IKAARAsRDIASDY	DRB1_04_04	ARAsRDIAS
NIPFsAAFTAEGELTQ	DRB1_04_04	FsAAFTAEG
LPIASISDyRLLCDI	DRB1_04_04	IASISDyRL
QDSDLIAtMMPPIsP	DRB1_04_04	IAtMMPPIs
AsPTIEAQGTSPAHDN	DRB1_04_04	IEAQGTSPA
sDADIFLLDDPLSAV	DRB1_04_04	IFLLDDPLS
DENIGtVTTLANILR	DRB1_04_04	IGtVTTLAN
LPPLPEDsIKVIRNMRAASPPA	DRB1_04_04	IKVIRNMRA
QNIQHLNHsLSHKEQ	DRB1_04_04	IQHLNHsLS
VTHKGEIRGASTPFQFRASsP	DRB1_04_04	IRGASTPFQ
QVEKIRKLPNtLLRKDK	DRB1_04_04	IRKLPNtLL
sPPKVPIVIQDDSLPAGPPP	DRB1_04_04	IVIQDDSLP
ASSLPGLAQISNQAsGLKVP	DRB1_04_04	LAQISNQAs
LERLDLsNNNLTTL	DRB1_04_04	LDLsNNNLT
RRRsLEPAENVHGAG	DRB1_04_04	LEPAENVHG
RRRsLEPAENVHGAGG	DRB1_04_04	LEPAENVHG
RRRsLEPAENVHGAGGG	DRB1_04_04	LEPAENVHG
RRsLEPAENVHGAG	DRB1_04_04	LEPAENVHG
EtALIHIAGILAR	DRB1_04_04	LIHIAGILA
PEWELKAVPsQQQGI	DRB1_04_04	LKAVPsQQQ
MLtVALLALLCASASGNAIQ	DRB1_04_04	LLALLCASA
FQTLLLLtVVFGF	DRB1_04_04	LLLLtVVFG
RAsLMKMESTVSIT	DRB1_04_04	LMKMESTVS
DStEKKLNGLSSSKQLS	DRB1_04_04	LNGLSSSKQ
VFKsLRHMRQVLGAPS	DRB1_04_04	LRHMRQVLG
GyDLRRIKVAFSG	DRB1_04_04	LRRIKVAFS
PPSCGLSPLLVLVVt	DRB1_04_04	LSPLLVLVV
SARLTKYIVLLCFtK	DRB1_04_04	LTKYIVLLC
IsTVSLTTAMTSPPPVS	DRB1_04_04	LTTAMTSPP
SSAALWLCLtLVAGPV	DRB1_04_04	LWLCLtLVA
GSPLSLWsIKTPSHI	DRB1_04_04	LWsIKTPSH
KDKKHLsLEVCMLQF	DRB1_04_04	LsLEVCMLQ
LPGLsLLPDDQSQK	DRB1_04_04	LsLLPDDQS
FQDLWPQLsLVIDGGQ	DRB1_04_04	LsLVIDGGQ
DKKNLsRMQTQMDK	DRB1_04_04	LsRMQTQMD
CPsPPMINLISVGGQH	DRB1_04_04	MINLISVGG
AAEVARIRNsFQPLI	DRB1_04_04	VARIRNsFQ
DKLsVIAEDSESGKQ	DRB1_04_04	VIAEDSESG
DKLsVIAEDSESGKQNP	DRB1_04_04	VIAEDSESG
TTKsVKALSSLHGDDQD	DRB1_04_04	VKALSSLHG
LSEVQALVAGKPNMtR	DRB1_04_04	VQALVAGKP
SKRVsLLQNPPTV	DRB1_04_04	VsLLQNPPT
KDDVstFPLIAAR	DRB1_04_04	VstFPLIAA
LGAIAtAAQASLLPyF	DRB5_02_02	AtAAQASLL
VGFsVFPHLQLML	DRB5_02_02	FsVFPHLQL
DAsVIATVKHNLEEL	DRB5_02_02	IATVKHNLE
YLSIEEIQEPKsAV	DRB5_02_02	IEEIQEPKs
IGIELEAtSKKSA	DRB5_02_02	IELEAtSKK
PSVVPIEVLPtVLLDEIE	DRB5_02_02	IEVLPtVLL
EyIEVPLQEKRSWEQ	DRB5_02_02	IEVPLQEKR
IFtIIGAPSVLQSDN	DRB5_02_02	IIGAPSVLQ
TEEIKHVDMNQKs	DRB5_02_02	IKHVDMNQK
LRRtIKKQRKYGAEE	DRB5_02_02	IKKQRKYGA
TPEQIKYILAQYNtt	DRB5_02_02	IKYILAQYN
KKEIsILNIARHRNIL	DRB5_02_02,DRB1_08_01	ILNIARHRN
EKIQKLtGAPHTPVP	DRB5_02_02	IQKLtGAPH
KKIMsSIQTMRAQML	DRB5_02_02	IQTMRAQML
LKMVISGMRyHLLSPE	DRB5_02_02	ISGMRyHLL
GVITGLAALKRQDsAR	DRB5_02_02	ITGLAALKR
tLyLIVALATVsLL	DRB5_02_02	IVALATVsL
GEKNTVIVIsLGQHFRPF	DRB5_02_02	IVIsLGQHF
NALItILPMMII	DRB5_02_02	ItILPMMII
TLDLMKPKsREVE	DRB5_02_02	LDLMKPKsR
EPTAGLDPFsRHRVWs	DRB5_02_02	LDPFsRHRV
ELDtRLAELRLTGYG	DRB5_02_02	LDtRLAELR
IVMLEVILKtLLRs	DRB5_02_02,DRB1_08_01	LEVILKtLL
TPERLHFEMtHKE	DRB5_02_02	LHFEMtHKE
AKVQVLKPLMGLsEK	DRB5_02_02	LKPLMGLsE
NYGARLKPRRyHGRR	DRB5_02_02	LKPRRyHGR
APKLLARIsKLLM	DRB5_02_02	LLARIsKLL
LWsLLtLLIFAEVNGEA	DRB5_02_02	LLIFAEVNG
VVRLRRKRARsRGA	DRB5_02_02	LRRKRARsR
PLLSAYVGRLsARPK	DRB5_02_02	LSAYVGRLs
TTGVLVLItMLPM	DRB5_02_02	LVLItMLPM
WDCLWILAAVAVy	DRB5_02_02	LWILAAVAV
VLtIVQAHCKLGL	DRB5_02_02	LtIVQAHCK
VLGISLtVIPGDLRHQLSL	DRB5_02_02	LtVIPGDLR
LtGMCLFLQSLRQ	DRB5_02_02	MCLFLQSLR
DILQMIGRAGRPQFDt	DRB5_02_02	MIGRAGRPQ
KDEVALLAAVtLLG	DRB5_02_02	VALLAAVtL
sLLLVItYPLMKRIS	DRB5_02_02	VItYPLMKR
APVLGyIVERRKKG	DRB5_02_02	VLGyIVERR
VLKFIGVLyKDKKL	DRB5_02_02	VLKFIGVLy
tNKVVLKVGVFLTP	DRB5_02_02	VVLKVGVFL
RLVsALIGEEKETKS	DRB5_02_02	VsALIGEEK
GSRGPAQALAKPLtQLS	DRB1_08_01	AQALAKPLt
sKVKHFAFDRKKRH	DRB1_08_01	FAFDRKKRH
FGSLERGLDKVItV	DRB1_08_01	FGSLERGLD
tLFKGKDyLDQLTQ	DRB1_08_01	FKGKDyLDQ
KtFKPKKNIPEGSH	DRB1_08_01	FKPKKNIPE
SSKtFKPKKNIPEGSH	DRB1_08_01	FKPKKNIPE
ETFNVYYLEtEADL	DRB1_08_01	FNVYYLEtE
WNYVQHFQALGAyPQIE	DRB1_08_01	FQALGAyPQ
DTEFQEFLsVHQRRA	DRB1_08_01	FQEFLsVHQ
ISGGFQKLENLKLsI	DRB1_08_01	FQKLENLKL
KDLEFQLHEPFLLyR	DRB1_08_01	FQLHEPFLL
yFLLVQFSSNKEFLDTKDL	DRB1_08_01	FSSNKEFLD
GVSRSGFSSVSVSRsR	DRB1_08_01,DRB1_16_01	FSSVSVSRs [DRB1_08_01],RSGFSSVSV [DRB1_16_01]
CKYEFVtREALLMHyL	DRB1_08_01	FVtREALLM
SEEFsALKtQRRKsL	DRB1_08_01	FsALKtQRR
LSGFsFKKNKKEAG	DRB1_08_01	FsFKKNKKE
LSGFsFKKNKKEAGE	DRB1_08_01	FsFKKNKKE
LSGFsFKKNKKEAGEG	DRB1_08_01	FsFKKNKKE
TTAFtLAHIHyGVRV	DRB1_08_01	FtLAHIHyG
LWESRsDIGLVGNHID	DRB1_08_01	IGLVGNHID
LLIMLKsEGFYSY	DRB1_08_01	IMLKsEGFY
VESAIQSMEEPQMALy	DRB1_08_01	IQSMEEPQM
NISLYERWRsASN	DRB1_08_01	ISLYERWRs
VYKEEISRFKEQLtP	DRB1_08_01	ISRFKEQLt
AQMVITDLsAPEERP	DRB1_08_01	ITDLsAPEE
NMtsAERITILQEKLQ	DRB1_08_01	ITILQEKLQ
LQDsIsLLLEAVR	DRB1_08_01	IsLLLEAVR
DAASItMRRENSFR	DRB1_08_01	ItMRRENSF
ENNMKALAGVFFDRtE	DRB1_08_01	KALAGVFFD
YMPELATKVsLLNFMITPE	DRB1_08_01	LATKVsLLN
PVILCILRIsIsD	DRB1_08_01	LCILRIsIs
HTLEKRMNKLGtRL	DRB1_08_01	LEKRMNKLG
VVLPSGLEKRsVLNG	DRB1_08_01	LEKRsVLNG
IDELFQKRssVLTQ	DRB1_08_01	LFQKRssVL
QtPQLGLKtNPPLIQ	DRB1_08_01	LGLKtNPPL
APAVLHPRPDWEHsAP	DRB1_08_01	LHPRPDWEH
KTLIEFQNWDtLLFC	DRB1_08_01	LIEFQNWDt
KASSLISLLKQEGIAt	DRB1_08_01	LISLLKQEG
SELIYKsDFFKMQ	DRB1_08_01	LIYKsDFFK
ADLItKAIESSAEK	DRB1_08_01	LItKAIESS
SSEVLKTVsAIVDA	DRB1_08_01	LKTVsAIVD
AVLLAKsAGQtVSIRG	DRB1_08_01	LLAKsAGQt
IDTYLLHMEKEKsNA	DRB1_08_01	LLHMEKEKs
KTFPYPLLLARsLAEP	DRB1_08_01	LLLARsLAE
tKMyDLLLLKCARLFPDSN	DRB1_08_01	LLLKCARLF
KQDsLLLLSQRGAEP	DRB1_08_01	LLLSQRGAE
GKEsPLLVADRVLDGTPC	DRB1_08_01	LLVADRVLD
LDSVLMDCRVAVDLLy	DRB1_08_01	LMDCRVAVD
DQGALLMGKtNLDE	DRB1_08_01	LMGKtNLDE
PAIALREyRKKMDIPA	DRB1_08_01	LREyRKKMD
TVRCLSCKCLVsEEE	DRB1_08_01	LSCKCLVsE
RIADLSytVTLEDY	DRB1_08_01	LSytVTLED
LSGLsFKRNRKEGGG	DRB1_08_01	LsFKRNRKE
DAVQAHLtAIQKELNH	DRB1_08_01	LtAIQKELN
sAIRKMENLKKLLEIy	DRB1_08_01	MENLKKLLE
KAGQMKsLATREQNQ	DRB1_08_01	MKsLATREQ
MLyAQKAKGWQLTQ	DRB1_08_01	MLyAQKAKG
VIEIMNRLYRyAAEFLT	DRB1_08_01	MNRLYRyAA
tMyRVEKWSEGTTP	DRB1_08_01	MyRVEKWSE
LyHVEAFKtGPEMQ	DRB1_08_01	VEAFKtGPE
SVVEFLMNALERsH	DRB1_08_01	VEFLMNALE
NGDTEVHGLAAARDsQH	DRB1_08_01	VHGLAAARD
KRsVQGKLNsAtQK	DRB1_08_01	VQGKLNsAt
GPQPADVRLMKRKtEKV	DRB1_08_01	VRLMKRKtE
FtGVRLYLPPstPD	DRB1_08_01	VRLYLPPst
TDQGVVPLSSFIEIyI	DRB1_08_01	VVPLSSFIE
TDQGVVPLsSFIEIyI	DRB1_08_01	VVPLsSFIE
MVVAPVtHVSVTLDGIP	DRB1_08_01	VtHVSVTLD
VDDFWRMIWEQKAtVIVM	DRB1_08_01	WEQKAtVIV
HQVsWRQDSREPDAGRIH	DRB1_08_01	WRQDSREPD
QVsWRQDSREPDAGRIH	DRB1_08_01	WRQDSREPD
EISMYAQVtHQKAEEIY	DRB1_08_01	YAQVtHQKA
EVGQIYEALEEAssIKK	DRB1_08_01	YEALEEAss
KPPAYEDVVHRPGtPP	DRB1_08_01	YEDVVHRPG
KPPAYEDVVHRPGtPPP	DRB1_08_01	YEDVVHRPG
KPPAYEDVVHRPGtPPPP	DRB1_08_01	YEDVVHRPG
EVYENKtDVILILEL	DRB1_08_01	YENKtDVIL
PEQIRYIKCSHtLQLCR	DRB1_08_01	YIKCSHtLQ
FSYILILKtVMGIAsGQE	DRB1_08_01	YILILKtVM
DTLYLRSCRAHsVV	DRB1_08_01	YLRSCRAHs
RERRYMTTIRAPsP	DRB1_08_01	YMTTIRAPs
GYYQFVIPDLsPK	DRB1_08_01	YQFVIPDLs
ERSNEYQLIDCAQyFL	DRB1_08_01	YQLIDCAQy
LNYQQKVGIMyCK	DRB1_08_01	YQQKVGIMy
GTTYSFTIRAStAKG	DRB1_08_01	YSFTIRASt
QDYVFLPILEsVsI	DRB1_08_01	YVFLPILEs
AAAAAVVyGAVPV	DPA1_01_03__DPB1_03_01	AAAAVVyGA
EIGNAVETLTAAAQLKAPs	DPA1_01_03__DPB1_03_01	ETLTAAAQL
LLKyFGSILPLRTS	DPA1_01_03__DPB1_03_01	FGSILPLRT
RGFSYIEWLLIGFs	DPA1_01_03__DPB1_03_01,DRB1_16_01	FSYIEWLLI
KPNSFTAEKEVtGLFR	DPA1_01_03__DPB1_03_01	FTAEKEVtG
MILFsLIVGLLTYWFLF	DPA1_01_03__DPB1_03_01	FsLIVGLLT
LHLIEAVEAIsLP	DPA1_01_03__DPB1_03_01	IEAVEAIsL
VsEFIKYEISFNVYM	DPA1_01_03__DPB1_03_01	IKYEISFNV
KMDVIVEtQAVALQEQ	DPA1_01_03__DPB1_03_01	IVEtQAVAL
INLSKAETQALTNYGsGE	DPA1_01_03__DPB1_03_01	KAETQALTN
INLSKAETQALTNYGsGED	DPA1_01_03__DPB1_03_01	KAETQALTN
LSKAETQALTNYGsGE	DPA1_01_03__DPB1_03_01	KAETQALTN
VNVKKGtLLPSELS	DPA1_01_03__DPB1_03_01	KKGtLLPSE
VPQVtKLGSFVLQSPLPNQ	DPA1_01_03__DPB1_03_01	KLGSFVLQS
QGsLASSKPASNPK	DPA1_01_03__DPB1_03_01	LASSKPASN
HSDLAVHFPAIQy	DPA1_01_03__DPB1_03_01	LAVHFPAIQ
ALGGLFAsLPAPKGPALL	DPA1_01_03__DPB1_03_01	LFAsLPAPK
VLNGKNFVIsVFLSPY	DPA1_01_03__DPB1_03_01	NFVIsVFLS
AGIFQAWItALGTASSAG	DPA1_01_03__DPB1_03_01	QAWItALGT
QALtRAGHGALQAGQ	DPA1_01_03__DPB1_03_01	RAGHGALQA
LTsRAIDRIEQARN	DPA1_01_03__DPB1_03_01	RAIDRIEQA
GRAPtQAsIRCNAAP	DPA1_01_03__DPB1_03_01	RAPtQAsIR
tLEARATAPPAPSAPN	DPA1_01_03__DPB1_03_01	RATAPPAPS
sPQAPRARAWAPSQASQAA	DPA1_01_03__DPB1_03_01	RAWAPSQAS
VTKHSRAsLQVLGtV	DPA1_01_03__DPB1_03_01	RAsLQVLGt
LsRDATATPPSSPSM	DPA1_01_03__DPB1_03_01	RDATATPPS
IKSRDLLALIQVyA	DPA1_01_03__DPB1_03_01	RDLLALIQV
FIsARDLVIVFTLCFP	DPA1_01_03__DPB1_03_01	RDLVIVFTL
LKKLCLREAELtGKLPVE	DPA1_01_03__DPB1_03_01	REAELtGKL
GGsREITKAAQSLNE	DPA1_01_03__DPB1_03_01	REITKAAQS
EKSYREQVKIERDsRE	DPA1_01_03__DPB1_03_01	REQVKIERD
EKsYREQVKIERDSREH	DPA1_01_03__DPB1_03_01	REQVKIERD
KSYREQVKIERDsREH	DPA1_01_03__DPB1_03_01	REQVKIERD
TPIERESSSPLSSNQs	DPA1_01_03__DPB1_03_01	RESSSPLSS
TPIERESSSPLSSNQsEPG	DPA1_01_03__DPB1_03_01	RESSSPLSS
APLVAPPRRHGAPAAPsPPPRG	DPA1_01_03__DPB1_03_01	RHGAPAAPs
APPRRHGAPAAPsPPPR	DPA1_01_03__DPB1_03_01	RHGAPAAPs
APPRRHGAPAAPsPPPRG	DPA1_01_03__DPB1_03_01	RHGAPAAPs
IDSSRIRsHICsHPGC	DPA1_01_03__DPB1_03_01	RIRsHICsH
AEPHRIsVRVGSVT	DPA1_01_03__DPB1_03_01	RIsVRVGSV
GAKGGPEsRKDPSGASNPS	DPA1_01_03__DPB1_03_01	RKDPSGASN
KDDLYVRKLsPVMPNP	DPA1_01_03__DPB1_03_01	RKLsPVMPN
TRERRLGIGGAQELsLR	DPA1_01_03__DPB1_03_01	RLGIGGAQE
QPRRTRLGsLSARSDS	DPA1_01_03__DPB1_03_01	RLGsLSARS
AQSRRLSERALsLEE	DPA1_01_03__DPB1_03_01	RLSERALsL
QSRRLSERALsLEE	DPA1_01_03__DPB1_03_01	RLSERALsL
ttKLRLVEFSAFLEQQR	DPA1_01_03__DPB1_03_01	RLVEFSAFL
AEGRNFPLPLPNKPRPPs	DPA1_01_03__DPB1_03_01	RNFPLPLPN
RPPIRAEGRNFPLPLPNKPRPPs	DPA1_01_03__DPB1_03_01	RNFPLPLPN
RPPIRAEGRNFPLPLPNKPRPPsP	DPA1_01_03__DPB1_03_01	RNFPLPLPN
DQERPRsDLsINN	DPA1_01_03__DPB1_03_01	RPRsDLsIN
RKsRQGSLAMEELK	DPA1_01_03__DPB1_03_01	RQGSLAMEE
RRKSRQGSLAMEELKSGSGPs	DPA1_01_03__DPB1_03_01	RQGSLAMEE
RRKSRQGSLAMEELKsG	DPA1_01_03__DPB1_03_01	RQGSLAMEE
RRKsRQGSLAMEELKSG	DPA1_01_03__DPB1_03_01	RQGSLAMEE
RKSRQGsLAMEE	DPA1_01_03__DPB1_03_01	RQGsLAMEE
RKSRQGsLAMEELK	DPA1_01_03__DPB1_03_01	RQGsLAMEE
NRFTRRAsVCAEAYNPD	DPA1_01_03__DPB1_03_01	RRAsVCAEA
LYFLPKRRIILyFIVEQ	DPA1_01_03__DPB1_03_01	RRIILyFIV
LPsPGLHGQRRMVAADSNVGPS	DPA1_01_03__DPB1_03_01	RRMVAADSN
ASQRRRsLEPAENVHG	DPA1_01_03__DPB1_03_01	RRsLEPAEN
NPPLKSRSFSLASSSNsPI	DPA1_01_03__DPB1_03_01	RSFSLASSS
SPVFRTGSEPALsPAV	DPA1_01_03__DPB1_03_01	RTGSEPALs
KPRVFLHLyISNTP	DPA1_01_03__DPB1_03_01	RVFLHLyIS
QQACTRVtELTEAtGKLIR	DPA1_01_03__DPB1_03_01	RVtELTEAt
SLQRWLILPCyDLK	DPA1_01_03__DPB1_03_01	RWLILPCyD
CsEFIEAHGVVDGIYR	DRB1_13_03	FIEAHGVVD
NESTIKDVRKVPEt	DRB1_13_03	IKDVRKVPE
YLILTLLRFSFDLRt	DRB1_13_03	ILTLLRFSF
TPGsILVNTNLRALINSRT	DRB1_13_03	ILVNTNLRA
SRESIRRHsREFSR	DRB1_13_03	IRRHsREFS
EGYISRMALSVLLKRsQ	DRB1_13_03	ISRMALSVL
QNEETLEQVSRsLsLLA	DRB1_13_03	LEQVSRsLs
APPLLPsAsALFPV	DRB1_13_03	LLPsAsALF
FsLQKHNKIVLQYQF	DRB1_13_03	LQKHNKIVL
VRALSDLQLIKVtRLQ	DRB1_13_03	LQLIKVtRL
LyVALLVYFISNLTLMI	DRB1_13_03	LVYFISNLT
AKVLsVLKHsLL	DRB1_13_03	LsVLKHsLL
NKRMILIyLLPVK	DRB1_13_03	MILIyLLPV
GMTVLQRLMIsD	DRB1_13_03	MTVLQRLMI
TQLCTTRCVLKELEt	DRB1_13_03	TRCVLKELE
LDREHLAKNKyIPQ	DRB1_16_01	EHLAKNKyI
TPELMIKACSFYtG	DRB1_16_01	ELMIKACSF
RPAPHFERTASKRASRs	DRB1_16_01	FERTASKRA
TFFKERSGVVCQtGR	DRB1_16_01	FFKERSGVV
TAAFFLLRNIRtK	DRB1_16_01	FFLLRNIRt
QLREEFKQEVEAtAGLL	DRB1_16_01	FKQEVEAtA
VSAHFLsLVSRVDSIS	DRB1_16_01	FLsLVSRVD
GPKPLFRRMSsLVGPTQ	DRB1_16_01	FRRMSsLVG
TPKKKKKRFSFKKSFKLSGFs	DRB1_16_01	FSFKKSFKL
GKVFSYNsNFARHQ	DRB1_16_01	FSYNsNFAR
TPKKKKKRFsFKKSFKLSG	DRB1_16_01	FsFKKSFKL
TPKKKKKRFsFKKSFKLSGFS	DRB1_16_01	FsFKKSFKL
HNFsKIISLADSLQ	DRB1_16_01	FsKIISLAD
ILFVKSDYVVKy	DRB1_16_01	ILFVKSDYV
LSyLILRMNDEPVVE	DRB1_16_01	ILRMNDEPV
LIILsVSSSWVGTT	DRB1_16_01	ILsVSSSWV
VASGYLRGMAKKsLVs	DRB1_16_01	LRGMAKKsL
ENLLRLRMSYEsEIMKKFN	DRB1_16_01	LRMSYEsEI
MVQVASRALKIPt	DRB1_16_01	MVQVASRAL
ARsRLNEPISSQVL	DRB1_16_01	NEPISSQVL
DNTVALLPNGKLILs	DRB1_16_01	VALLPNGKL
NIWLFEDtVLITGKL	DRB1_16_01	WLFEDtVLI
AAAAGLVYHWLASLLLYPPGPsA	DRB1_16_01	YHWLASLLL
KENYYKLLAQDtCL	DRB1_16_01	YKLLAQDtC
KMAYQICKsVNFL	DRB1_16_01	YQICKsVNF
QKSLYtsMARPPLPR	DRB1_16_01	YtsMARPPL
MIWyILIIGILLP	DRB1_16_01	yILIIGILL
